# Supplementary material for: Heterogeneity of thymic output in the elderly and its association with sex and smoking
Source: JCI Insight. 2025 Jul 1;10(15):e189008. doi: 10.1172/jci.insight.189008 (PMC12341542; doi:10.1172/jci.insight.189008)
Supplement: Supplemental tables 2, 6, 7 and 8 [file jciinsight-10-189008-s044.xlsx]

## Sheet: Supplemental Table 2
gene	baseMean	log2FoldChange	lfcSE	stat	pvalue	padj
DNTT	3812.33	10.6239	0.520007	14.0019	1.51838e-44	2.54238e-41
CALML3	1023.91	9.85109	0.535323	12.4973	7.72632e-36	9.24067e-33
RAG2	1288.73	9.57393	0.576338	12.03	2.47185e-33	2.43462e-30
CD1B	3438.5	9.11717	0.479324	17.8891	1.43483e-71	1.20124e-67
CCR9	727.851	9.04336	0.547669	11.0695	1.76469e-28	1.13646e-25
PAX1	491.68	8.97006	0.550257	11.5098	1.17739e-30	8.96103e-28
CD1A	3368.93	8.25669	0.532226	15.084	2.06234e-51	6.90636e-48
RAG1	8712.34	8.05385	0.473601	16.8735	7.04401e-64	3.9315e-60
ARPP21	670.54	8.03219	0.600304	9.89333	4.44967e-23	1.61968e-20
CD1E	6100.65	7.8412	0.570022	13.7038	9.6374e-43	1.34474e-39
CTSV	1694.98	7.69104	0.392001	19.1023	2.41588e-81	4.04514e-77
CCL25	274.732	7.58477	0.552019	9.10234	8.84051e-20	2.1453e-17
PSMB11	134.824	7.42181	0.582844	9.7302	2.24147e-22	7.08136e-20
PRSS16	1501.23	7.36081	0.515793	13.9163	5.04118e-44	7.67359e-41
KRT17	182.107	7.33495	0.548479	9.62471	6.28843e-22	1.8154e-19
CALN1	979.719	7.29137	0.460142	15.4798	4.74688e-54	1.98704e-50
TBATA	545.81	6.86538	0.49801	13.0677	5.03955e-39	6.49095e-36
KRT5	3124.87	6.71523	0.547282	12.2153	2.57397e-34	2.69366e-31
S100A14	566.901	6.68773	0.456782	14.0911	4.30909e-45	8.01682e-42
PTCRA	772.869	6.47918	0.534718	11.797	4.0432e-32	3.76107e-29
KRT6A	123.876	6.41529	0.538003	9.48719	2.37347e-21	6.62356e-19
FOXN1	68.0876	6.33698	0.630037	8.33807	7.55126e-17	1.25186e-14
SLC7A3	184.253	6.27783	0.532165	10.5586	4.63371e-26	2.42459e-23
PRSS8	81.0944	6.17786	0.65495	8.0619	7.51164e-16	1.11305e-13
CD8B	5021.76	6.10566	0.424152	14.3525	1.02731e-46	2.86687e-43
PAX9	188.607	6.02198	0.534495	10.3383	4.72648e-25	2.26115e-22
SMIM24	172.511	5.96136	0.567859	9.63968	5.43546e-22	1.65475e-19
ASCL1	127.147	5.91526	0.619404	8.09664	5.64968e-16	8.52236e-14
EFCAB5	22.6613	5.91278	0.677656	8.53131	1.44704e-17	2.60529e-15
MYH8	74.6113	5.83583	0.674822	7.62699	2.4029e-14	2.98031e-12
LINC00514	70.5232	5.72455	0.679474	7.49109	6.8305e-14	7.57416e-12
ORC6	56.0083	5.71974	0.668575	7.50084	6.34117e-14	7.07844e-12
TMIGD2	650.017	5.65504	0.450939	12.4301	1.79381e-35	2.00237e-32
NEIL3	202.788	5.62439	0.557148	9.6332	5.78998e-22	1.7312e-19
GJB6	111.556	5.53661	0.607777	8.11054	5.03959e-16	7.74156e-14
KREMEN2	111.162	5.52056	0.635527	7.60825	2.77843e-14	3.37116e-12
ZNF750	47.8317	5.50309	0.627108	7.02757	2.10167e-12	1.80463e-10
UHRF1	1542.97	5.48962	0.499271	10.9374	7.63341e-28	4.73384e-25
SERPINB5	65.8947	5.48608	0.574355	7.92302	2.31803e-15	3.2077e-13
ZBED2	283.499	5.43212	0.376923	14.0922	4.24193e-45	8.01682e-42
C11orf16	38.556	5.40011	0.672113	7.12443	1.04513e-12	9.45931e-11
SKA3	78.3846	5.22875	0.694311	6.65687	2.79721e-11	1.95152e-09
RASSF6	677.632	5.21158	0.363431	14.2379	5.33197e-46	1.27541e-42
CHRNA2	32.7332	5.20777	0.677877	6.88516	5.77238e-12	4.64676e-10
ELOVL4	1437.3	5.18868	0.459342	11.2478	2.37536e-29	1.59092e-26
DSG3	164.12	5.15693	0.645394	7.65751	1.89568e-14	2.36875e-12
DLGAP5	485.296	5.07347	0.499713	10.0567	8.58658e-24	3.59434e-21
CENPF	1540.08	5.04559	0.476646	10.552	4.97127e-26	2.52239e-23
MAL	1428.61	5.02026	0.439694	11.3758	5.51849e-30	4.01746e-27
E2F2	864.061	5.00163	0.544644	9.12725	7.02581e-20	1.73e-17
APOBEC2	41.5009	4.99118	0.609345	6.72777	1.72286e-11	1.25424e-09
GABRA5	35.5032	4.98217	0.667217	6.34102	2.28256e-10	1.29119e-08
CD8B2	124.026	4.97115	0.598008	7.97333	1.54457e-15	2.17759e-13
ACSM6	40.879	4.95693	0.704098	6.55266	5.65204e-11	3.67025e-09
KRT9	25.9406	4.94514	0.685605	6.55576	5.53593e-11	3.62084e-09
TSHR	429.63	4.92721	0.488497	9.99875	1.54328e-23	5.87288e-21
CFC1	47.6308	4.89633	0.634153	6.51835	7.10865e-11	4.49159e-09
PKMYT1	162.454	4.89316	0.582608	8.1945	2.51627e-16	4.01261e-14
TP53AIP1	47.5797	4.89212	0.623472	6.78549	1.1569e-11	8.62111e-10
ELFN2	137.943	4.80899	0.605351	7.69759	1.38658e-14	1.79975e-12
NAT14	872.454	4.80763	0.443571	10.7947	3.64556e-27	2.10487e-24
CD8A	5348.09	4.79852	0.422981	11.3254	9.82779e-30	6.85652e-27
LGALS7	34.1993	4.77538	0.612313	6.43881	1.2041e-10	7.17489e-09
NTF4	25.945	4.74906	0.699393	6.2886	3.20341e-10	1.77609e-08
CAPSL	26.7743	4.7423	0.701066	6.27906	3.40619e-10	1.86995e-08
PLCH1	339.191	4.73718	0.634475	7.38142	1.56607e-13	1.6492e-11
KIF2C	461.752	4.72978	0.468292	10.0324	1.09773e-23	4.3763e-21
AQP3	2031.84	4.72707	0.400821	11.7661	5.83735e-32	5.14425e-29
SH2D1A	2453.16	4.72638	0.408621	11.5439	7.92139e-31	6.31599e-28
E2F7	146.799	4.71811	0.501052	9.20071	3.55598e-20	9.02141e-18
SMPD3	2025.21	4.7069	0.544422	8.61795	6.81637e-18	1.2824e-15
BIRC5	447.643	4.70458	0.494081	9.45295	3.29408e-21	8.89615e-19
EDN3	30.6353	4.69353	0.652477	5.79957	6.64833e-09	2.84705e-07
TCF7	9499.1	4.66855	0.551756	8.44174	3.12642e-17	5.39678e-15
BUB1B	352.796	4.65778	0.492861	9.3668	7.47639e-21	1.98706e-18
PRR11	417.102	4.64968	0.543782	8.51305	1.69412e-17	3.0177e-15
ASPM	546.655	4.64709	0.494489	9.33078	1.05093e-20	2.72541e-18
PITPNM2	2729.75	4.64021	0.449135	10.3081	6.47454e-25	2.92999e-22
TOP2A	2645.03	4.6091	0.468045	9.82344	8.92458e-23	3.11319e-20
CD3D	2276.95	4.60166	0.445895	10.2966	7.29622e-25	3.21494e-22
PRMT8	35.8627	4.56632	0.719805	6.09856	1.07028e-09	5.39784e-08
KCNJ4	26.0463	4.55775	0.71126	6.04575	1.48712e-09	7.21749e-08
IGLL1	68.4668	4.54875	0.627437	6.78975	1.12326e-11	8.434e-10
RAB25	25.1935	4.49948	0.713302	5.97422	2.31191e-09	1.08433e-07
TOX2	1023.84	4.46361	0.456617	9.74425	1.95205e-22	6.38011e-20
ALDH3B2	19.1629	4.46077	0.705706	5.92619	3.10053e-09	1.42624e-07
UBE2C	337.178	4.39651	0.513415	8.49633	1.95678e-17	3.44888e-15
MUC15	23.7262	4.38711	0.717462	5.83494	5.38087e-09	2.34019e-07
CDCA3	73.1235	4.37168	0.641944	6.61301	3.76582e-11	2.58422e-09
DRP2	78.5488	4.35634	0.586585	7.17238	7.37034e-13	7.00582e-11
NEK2	190.963	4.34974	0.440365	9.76496	1.59177e-22	5.33053e-20
KIF18B	269.774	4.3346	0.446391	9.62981	5.98402e-22	1.75783e-19
HJURP	297.417	4.32305	0.486024	8.82988	1.04789e-18	2.24947e-16
ARL5C	24.9809	4.30912	0.674463	5.32628	1.00243e-07	3.12562e-06
FOXE1	18.3756	4.29381	0.714293	5.71013	1.12887e-08	4.51116e-07
CDC20	451.338	4.28708	0.560063	7.6086	2.77077e-14	3.37116e-12
GJB2	79.261	4.28482	0.484987	8.57513	9.89712e-18	1.8413e-15
KRT14	1178.34	4.27381	0.728205	6.3311	2.43421e-10	1.36773e-08
TROAP	217.291	4.25435	0.582955	7.25542	4.00426e-13	4.03899e-11
KIFC1	490.19	4.23838	0.473796	8.9069	5.24794e-19	1.17162e-16
PCLAF	800.775	4.23095	0.59214	7.12805	1.01801e-12	9.26386e-11
KRT1	388.741	4.21417	0.554679	7.54369	4.56853e-14	5.30904e-12
DEPDC1B	194.507	4.213	0.48334	8.62949	6.16277e-18	1.17261e-15
GRHL2	27.4513	4.21052	0.664736	5.53434	3.12401e-08	1.10123e-06
CDT1	440.423	4.20856	0.506951	8.26127	1.44135e-16	2.36608e-14
ABCG4	93.3508	4.20796	0.648629	6.34987	2.15492e-10	1.22728e-08
AURKB	259.187	4.20729	0.647948	6.45319	1.09523e-10	6.57297e-09
TYMS	691.562	4.20151	0.405038	10.3422	4.54058e-25	2.2361e-22
CCNB2	426.214	4.19509	0.59147	7.05089	1.77775e-12	1.54231e-10
SLAMF1	833.848	4.1774	0.476492	8.73804	2.37185e-18	4.78485e-16
EZH2	708.205	4.17613	0.402873	10.3345	4.91716e-25	2.28702e-22
PBK	205.269	4.17498	0.554034	7.46353	8.42349e-14	9.27914e-12
TPX2	1055.24	4.17494	0.47482	8.766	1.85123e-18	3.82679e-16
KIF4A	225.14	4.17018	0.495468	8.34388	7.18902e-17	1.20373e-14
CAMK4	1891.51	4.16882	0.497978	8.34959	6.85002e-17	1.15855e-14
ESRP1	20.3426	4.13682	0.699756	5.32892	9.88003e-08	3.0864e-06
GRAP2	1851.23	4.09106	0.581593	7.01641	2.27645e-12	1.93487e-10
CLEC2L	40.4418	4.08453	0.595623	6.61189	3.79452e-11	2.59329e-09
PIMREG	97.4499	4.07627	0.560346	7.13021	1.00219e-12	9.16975e-11
TTK	422.457	4.06926	0.548174	7.43783	1.0235e-13	1.10564e-11
ASF1B	344.601	4.06715	0.425389	9.51267	1.85829e-21	5.27376e-19
GPC2	134.948	4.06584	0.560825	7.15001	8.6772e-13	8.02713e-11
FAM163A	59.4744	4.06231	0.546904	7.17733	7.10855e-13	6.81384e-11
RAD54L	114.562	4.05993	0.645736	6.21268	5.2089e-10	2.7341e-08
HIST1H2BG	220.231	4.05639	0.581543	6.90377	5.06417e-12	4.13631e-10
CDCA5	358.93	4.04392	0.443923	9.06482	1.24811e-19	2.98548e-17
CIT	382.775	4.02251	0.459232	8.7312	2.51985e-18	5.02291e-16
SERPINB3	21.826	4.01753	0.732018	5.40617	6.43868e-08	2.10977e-06
ADAMTS17	416.683	4.01709	0.475543	8.39939	4.48804e-17	7.66815e-15
SFN	213.228	4.0149	0.508347	7.82979	4.887e-15	6.65268e-13
ESCO2	87.0096	4.00904	0.510239	7.70001	1.36061e-14	1.77985e-12
SSTR3	293.975	4.00608	0.671066	5.96389	2.46308e-09	1.13928e-07
SBSN	27.4228	4.00088	0.69235	5.31473	1.06814e-07	3.30592e-06
TICRR	90.6771	3.98672	0.663712	5.89522	3.74186e-09	1.68424e-07
LCT	17.373	3.96486	0.72946	5.30605	1.12027e-07	3.43551e-06
FA2H	31.0412	3.96423	0.695003	5.06996	3.97894e-07	1.01715e-05
SH3GL3	86.4638	3.96258	0.564749	6.87722	6.10332e-12	4.82047e-10
FEZF2	17.4347	3.94806	0.702984	5.12153	3.03067e-07	8.11929e-06
NUSAP1	982.551	3.94236	0.605017	6.49694	8.19701e-11	5.10152e-09
HRK	127.98	3.93654	0.515135	7.55668	4.13472e-14	4.87548e-12
EPN3	20.6934	3.93244	0.695561	4.87745	1.07466e-06	2.43493e-05
NEURL3	35.3795	3.92276	0.602173	6.18869	6.06647e-10	3.16439e-08
ORC1	125.852	3.9178	0.538212	7.18606	6.66872e-13	6.49192e-11
CREB3L3	18.1241	3.91637	0.710838	5.05915	4.21138e-07	1.06842e-05
ADORA2A	814.661	3.90201	0.595838	6.52496	6.80205e-11	4.31415e-09
TP73	51.7583	3.8988	0.552151	6.82486	8.80124e-12	6.85432e-10
KRT13	53.5869	3.89049	0.744158	5.65932	1.51974e-08	5.78329e-07
PTTG1	45.0216	3.86338	0.702251	5.31564	1.06284e-07	3.3017e-06
CPNE7	88.6306	3.86183	0.611193	6.24206	4.31832e-10	2.34759e-08
KIF14	298.652	3.85459	0.547812	6.99631	2.62784e-12	2.20003e-10
CDC45	164.495	3.85244	0.663394	5.8016	6.56864e-09	2.82013e-07
TTC24	94.2313	3.84933	0.626056	6.04738	1.47224e-09	7.16602e-08
CDCA2	87.84	3.83922	0.676328	5.60239	2.11419e-08	7.74616e-07
RIPK4	109.198	3.83769	0.643975	5.87776	4.15849e-09	1.8372e-07
KRT2	30.8708	3.82923	0.694401	5.12471	2.97998e-07	8.02199e-06
MYL1	25.0443	3.82818	0.739988	5.25697	1.4645e-07	4.31718e-06
IVL	16.5756	3.81746	0.734521	5.13129	2.87767e-07	7.77158e-06
KNL1	393.589	3.80901	0.610643	6.21568	5.11031e-10	2.70782e-08
MND1	120.107	3.80312	0.471941	7.97042	1.5814e-15	2.20657e-13
S100A7	16.8596	3.78903	0.735849	5.10368	3.33104e-07	8.70235e-06
SCNN1G	35.1989	3.78165	0.61121	5.88973	3.86829e-09	1.72722e-07
RRM2	800.492	3.77868	0.497527	7.57294	3.64862e-14	4.3411e-12
BCL11B	2056.06	3.77336	0.533808	7.04955	1.79501e-12	1.54926e-10
CLDN3	29.0032	3.76566	0.70706	4.90801	9.20036e-07	2.12777e-05
SIT1	418.891	3.76191	0.461971	8.11238	4.96395e-16	7.69596e-14
HKDC1	103.18	3.75932	0.643489	5.76785	8.02889e-09	3.29499e-07
SPINK2	19.2887	3.75531	0.700275	4.70236	2.57166e-06	5.06587e-05
TP63	223.909	3.75309	0.346705	10.7659	4.98785e-27	2.78389e-24
LCK	3585.52	3.75118	0.545978	6.85247	7.2588e-12	5.70616e-10
PLA2G4F	27.0688	3.71062	0.676036	5.12856	2.91962e-07	7.87216e-06
GFI1	610.256	3.71049	0.42315	8.74724	2.18637e-18	4.46446e-16
TOX	824.679	3.7067	0.541922	6.81701	9.29562e-12	7.13972e-10
PRKCG	30.0538	3.69596	0.716995	4.96814	6.75984e-07	1.62159e-05
ACSBG1	95.8595	3.6945	0.385913	9.45358	3.27443e-21	8.89615e-19
PLEKHG4B	96.8194	3.68591	0.518485	7.06427	1.61463e-12	1.41546e-10
PRG3	16.0995	3.68401	0.719785	4.80067	1.58138e-06	3.36023e-05
TDGF1	98.681	3.66067	0.624264	5.78134	7.41087e-09	3.09446e-07
NR5A1	18.4506	3.65905	0.718138	4.56905	4.89947e-06	8.7366e-05
TNNI1	39.9279	3.65743	0.710941	5.06502	4.0836e-07	1.03915e-05
HMMR	311.546	3.65175	0.509313	7.13691	9.54532e-13	8.78169e-11
CHRNA3	1166.88	3.63955	0.748837	6.72045	1.81159e-11	1.30746e-09
CD3E	4367.87	3.63718	0.466836	7.77791	7.373e-15	9.95593e-13
SBK1	360.873	3.63012	0.523969	6.89871	5.24753e-12	4.26527e-10
NUF2	254.535	3.6285	0.441623	8.18106	2.81367e-16	4.44454e-14
OIP5	90.2743	3.62102	0.471175	7.59275	3.13177e-14	3.77255e-12
SLC46A2	78.9055	3.61207	0.673376	5.2728	1.34356e-07	4.02443e-06
SATB1	8652.5	3.61031	0.333611	10.8165	2.87647e-27	1.72013e-24
POU4F1	23.3994	3.60621	0.614114	5.51948	3.40011e-08	1.19604e-06
BUB1	295.566	3.60484	0.607699	5.9054	3.51789e-09	1.5963e-07
TENM2	82.0076	3.60236	0.472551	7.51528	5.67913e-14	6.42509e-12
MELK	174.504	3.59593	0.548954	6.50226	7.91236e-11	4.94345e-09
LAT	1355.6	3.58923	0.440613	8.13112	4.25328e-16	6.65579e-14
PLK1	328.672	3.58301	0.602704	5.91898	3.23935e-09	1.48196e-07
SGO1	172.009	3.57584	0.57056	6.22434	4.83592e-10	2.57875e-08
MAB21L4	18.7012	3.56698	0.74356	4.90595	9.29758e-07	2.14729e-05
CDCA8	311.812	3.56136	0.476357	7.44629	9.60046e-14	1.04383e-11
INA	13.0229	3.55087	0.720463	4.61303	3.96835e-06	7.27014e-05
ADARB2	55.5109	3.54884	0.565138	6.18311	6.28521e-10	3.25819e-08
ATP10B	25.9183	3.54655	0.627947	5.31495	1.06686e-07	3.30592e-06
CD1C	1361.8	3.54392	0.49306	7.17095	7.44766e-13	7.00582e-11
THEMIS	826.951	3.53774	0.390542	9.04442	1.50458e-19	3.54826e-17
DUSP2	526.443	3.53661	0.384907	9.16735	4.84776e-20	1.21151e-17
ESPL1	180.601	3.53281	0.685047	5.15132	2.58656e-07	7.08826e-06
SPRR1B	13.3938	3.53111	0.740822	4.77356	1.81002e-06	3.78837e-05
SPC25	308.116	3.53028	0.471986	7.44962	9.36076e-14	1.02442e-11
ADAM11	11.5531	3.5288	0.73866	4.74228	2.11327e-06	4.30994e-05
NEFL	94.2226	3.51902	0.601384	5.78774	7.13416e-09	3.00893e-07
PASK	507.029	3.50988	0.549209	6.37108	1.87702e-10	1.08003e-08
E2F8	111.474	3.50854	0.528615	6.57701	4.79991e-11	3.17815e-09
WDR62	119.696	3.49778	0.688839	5.05927	4.20867e-07	1.06842e-05
EXO1	97.883	3.49507	0.595676	5.79564	6.80598e-09	2.89973e-07
LRRC26	15.3463	3.49477	0.685323	4.55606	5.21228e-06	9.22563e-05
CEP55	273.555	3.49355	0.522011	6.66119	2.71616e-11	1.9109e-09
GINS2	203.912	3.49159	0.423348	8.21215	2.17261e-16	3.4979e-14
FSD1	22.0251	3.48553	0.74627	4.89288	9.93729e-07	2.2823e-05
KRTDAP	18.7642	3.47964	0.73837	4.55397	5.26439e-06	9.2884e-05
ACBD7	195.83	3.47534	0.337618	10.249	1.19617e-24	5.13555e-22
SPINK5	491.132	3.46904	0.732825	4.93325	8.08734e-07	1.90058e-05
CCL22	238.934	3.46833	0.533908	6.46222	1.03176e-10	6.30504e-09
MLLT11	253.036	3.4643	0.324329	10.6457	1.82696e-26	9.86794e-24
CDC25C	49.4188	3.4633	0.609797	5.55858	2.7198e-08	9.71008e-07
TMEM40	15.5548	3.45638	0.722283	4.65484	3.24229e-06	6.18325e-05
IGDCC3	18.1161	3.45351	0.681867	4.66783	3.04403e-06	5.86528e-05
TMPRSS4	36.2814	3.44804	0.687634	5.00023	5.72625e-07	1.40176e-05
HIST1H2BH	24.4181	3.44416	0.65935	4.97463	6.53715e-07	1.5751e-05
TRAT1	686.785	3.42739	0.451603	7.57269	3.65561e-14	4.3411e-12
STMN1	8529.93	3.41034	0.346781	9.82886	8.45714e-23	3.0129e-20
LMNB1	922.225	3.401	0.384142	8.84134	9.45804e-19	2.08376e-16
RASGRP1	1218.11	3.39884	0.5139	6.59742	4.18388e-11	2.8022e-09
CENPM	116.851	3.38587	0.578562	5.79008	7.03509e-09	2.98217e-07
ZNF711	591.912	3.38484	0.341111	9.90829	3.83162e-23	1.4257e-20
HAO2	38.3581	3.37625	0.671406	4.88323	1.04361e-06	2.37422e-05
KIF11	706.051	3.37299	0.43393	7.75831	8.6069e-15	1.14376e-12
FABP7	16.1911	3.37195	0.742028	4.42893	9.47014e-06	0.000151017
ERCC6L	50.8475	3.3719	0.641942	5.16308	2.42914e-07	6.72288e-06
SHISA2	66.9862	3.36495	0.449854	7.38295	1.54826e-13	1.64076e-11
CHRNB4	34.1712	3.36414	0.608601	5.3698	7.88252e-08	2.52361e-06
LYPD2	43.5932	3.36016	0.699726	4.70465	2.54305e-06	5.0332e-05
CELF5	16.6657	3.35748	0.740697	4.40226	1.07128e-05	0.000167485
RNF43	38.7945	3.35636	0.524216	6.2207	4.94957e-10	2.63097e-08
LEF1	1272.48	3.33984	0.743528	4.8803	1.05926e-06	2.40655e-05
CDKN3	150.223	3.33929	0.517639	6.43955	1.19827e-10	7.16566e-09
RFX8	37.1599	3.33499	0.690441	4.72387	2.31394e-06	4.64008e-05
CKM	15.5229	3.3302	0.739474	4.35905	1.30627e-05	0.000198117
HIST1H2BF	19.6362	3.32886	0.687615	4.56787	4.92696e-06	8.77627e-05
Z82206.1	31.6766	3.32848	0.564633	5.72629	1.0265e-08	4.14162e-07
IKZF2	1439.12	3.32342	0.384639	8.63122	6.06999e-18	1.16823e-15
DSG1	28.4419	3.31893	0.647544	4.96015	7.04398e-07	1.68252e-05
BEX2	217.644	3.31421	0.499513	6.6029	4.03201e-11	2.72226e-09
KIF20A	182.974	3.31312	0.565252	5.82849	5.59297e-09	2.41986e-07
DGKA	758.012	3.3107	0.409223	8.07819	6.57345e-16	9.8273e-14
HEMGN	117.115	3.30202	0.632055	5.18774	2.12866e-07	6.01353e-06
DTL	181.932	3.29495	0.581069	5.6327	1.77407e-08	6.69033e-07
AC027237.1	241.384	3.29425	0.488415	6.71847	1.83639e-11	1.31968e-09
NMU	10.89	3.29148	0.744856	4.46642	7.95382e-06	0.000130146
GTSE1	275.522	3.29045	0.46435	7.0618	1.64359e-12	1.43335e-10
CDK1	473.906	3.27919	0.470558	6.9529	3.57863e-12	2.95175e-10
CKAP2L	199.305	3.27859	0.509236	6.40966	1.45846e-10	8.53862e-09
MKI67	2125.3	3.27782	0.720778	4.63104	3.63833e-06	6.78399e-05
KCNG3	11.9057	3.27768	0.733663	4.28991	1.78749e-05	0.000257349
C20orf204	70.1652	3.27508	0.569068	5.68023	1.34518e-08	5.25026e-07
RTBDN	25.3292	3.26998	0.561522	5.6646	1.47368e-08	5.69098e-07
CBX2	183.853	3.26486	0.498674	6.51417	7.30944e-11	4.6011e-09
GCNT4	395.71	3.264	0.381104	8.54828	1.24934e-17	2.2738e-15
CD3G	1592.48	3.26352	0.585109	5.56894	2.56292e-08	9.22872e-07
PKP3	65.1625	3.25157	0.566918	5.66097	1.50519e-08	5.75501e-07
BTBD11	286.771	3.25059	0.45075	7.18714	6.6161e-13	6.47836e-11
FLG	16.5055	3.23453	0.742164	4.3198	1.5617e-05	0.000230071
PRR7	66.0414	3.23139	0.508173	6.27996	3.38653e-10	1.86527e-08
CCNA2	468.244	3.22954	0.48972	6.57694	4.80215e-11	3.17815e-09
CENPT	89.0642	3.22808	0.528087	6.07731	1.22213e-09	6.10848e-08
RHOV	24.8309	3.20853	0.654898	4.72624	2.28716e-06	4.59738e-05
PI3	221.926	3.20673	0.608974	5.23845	1.61934e-07	4.73199e-06
CD2	1701.58	3.20663	0.35594	9.00192	2.21804e-19	5.08751e-17
NLRP2	36.6141	3.19675	0.737811	4.29921	1.71411e-05	0.000248924
CKS2	386.393	3.19337	0.46306	6.87856	6.04588e-12	4.79774e-10
NDST3	78.6992	3.19167	0.554769	5.69299	1.24831e-08	4.91804e-07
KRT36	24.7806	3.17189	0.644025	4.75482	1.98621e-06	4.10582e-05
EPCAM	61.9697	3.16774	0.696427	4.51424	6.35449e-06	0.000108904
FAM111B	220.812	3.16527	0.561715	5.60925	2.03208e-08	7.49453e-07
PLEK2	72.8962	3.15899	0.644354	4.88684	1.02468e-06	2.34069e-05
TOX3	16.26	3.15723	0.671375	4.45168	8.51998e-06	0.000137701
CNIH2	14.3305	3.12771	0.729565	3.98914	6.63137e-05	0.000749734
CDH2	117.202	3.12489	0.596146	5.20494	1.94056e-07	5.55432e-06
SAPCD2	72.6655	3.12252	0.672765	4.60337	4.157e-06	7.56574e-05
GHRH	9.61661	3.11826	0.747306	4.25135	2.12488e-05	0.000295998
C3orf52	103.451	3.11347	0.387578	7.98782	1.37345e-15	1.9825e-13
MCM10	164.022	3.11299	0.534886	5.79462	6.84748e-09	2.91e-07
PRTN3	77.8956	3.10566	0.678584	4.54535	5.48435e-06	9.63589e-05
KIF18A	122.796	3.10479	0.497048	6.21373	5.1741e-10	2.72438e-08
TRIM29	89.1839	3.09821	0.582828	5.25136	1.50977e-07	4.43501e-06
UBE2S	874.327	3.09785	0.409612	7.55264	4.26538e-14	4.99437e-12
EPX	17.936	3.09736	0.71402	4.14323	3.4245e-05	0.000436377
PAFAH1B3	339.145	3.07599	0.349362	8.78746	1.52985e-18	3.21841e-16
PCBP3	474.999	3.0754	0.474391	6.47035	9.77782e-11	5.99706e-09
IRF6	228.81	3.06836	0.398391	7.68182	1.5685e-14	1.97466e-12
NCAPH	285.547	3.06746	0.5275	5.79682	6.75827e-09	2.88675e-07
CD5	785.595	3.06013	0.506592	6.02616	1.679e-09	8.06716e-08
RDM1	19.3292	3.05859	0.708601	4.17042	3.04039e-05	0.000394638
SPC24	245.101	3.03923	0.415206	7.30137	2.84861e-13	2.89073e-11
CARD18	23.8019	3.03393	0.690409	4.3193	1.56525e-05	0.000230304
CAMSAP3	37.0222	3.03389	0.628474	4.73499	2.19064e-06	4.44601e-05
RTKN2	146.679	3.03353	0.521489	5.78325	7.32712e-09	3.06713e-07
RNF165	13.6875	3.02575	0.678136	4.27571	1.90527e-05	0.00027076
NEFM	23.6976	3.02524	0.701162	4.18515	2.84984e-05	0.00037573
SOX4	3989.5	3.01766	0.258288	11.6805	1.60359e-31	1.34253e-28
CENPU	221.559	3.01489	0.418598	7.18206	6.86667e-13	6.64599e-11
GATA3	781.797	3.01287	0.365549	8.23345	1.81892e-16	2.95689e-14
RMI2	190.081	3.01013	0.586736	5.10562	3.2972e-07	8.66693e-06
KIF15	273.604	3.00763	0.58946	5.08078	3.75887e-07	9.68876e-06
GPX2	9.7548	3.00504	0.748947	4.13912	3.48644e-05	0.000443594
KRT6B	9.0005	3.00166	0.748686	4.11029	3.95162e-05	0.000492672
GABRG3	71.7142	2.99624	0.585629	5.10521	3.30426e-07	8.67188e-06
ANKRD22	89.2674	2.98161	0.467809	6.33535	2.36796e-10	1.33499e-08
SERPINB7	68.2661	2.97668	0.675111	4.37421	1.21872e-05	0.00018678
CBFA2T3	1204.44	2.97657	0.413568	7.18844	6.55372e-13	6.45503e-11
MAB21L2	127.489	2.97453	0.654742	4.50902	6.51265e-06	0.000110596
COL22A1	19.6335	2.97032	0.71758	4.03259	5.51665e-05	0.000648671
CLSPN	442.436	2.96837	0.345827	8.5733	1.00561e-17	1.85032e-15
KCNA3	222.027	2.96312	0.560164	5.26718	1.38536e-07	4.12405e-06
PRKCQ	436.023	2.96251	0.457523	6.46132	1.03795e-10	6.31979e-09
CDC25A	126.442	2.95558	0.501726	5.8635	4.53213e-09	1.98655e-07
CD7	840.894	2.94904	0.505829	5.81697	5.99223e-09	2.58593e-07
IGFALS	15.5715	2.94097	0.703926	4.03341	5.49721e-05	0.000646839
UBE2T	201.132	2.93831	0.637238	4.58864	4.46143e-06	8.06719e-05
INSYN2A	16.964	2.93094	0.667366	4.21664	2.47973e-05	0.000335655
PCP2	23.7652	2.93067	0.695271	4.09263	4.26511e-05	0.000525111
SLC16A10	427.807	2.92685	0.412716	7.08224	1.41847e-12	1.26335e-10
AZU1	110.828	2.92667	0.593809	4.90119	9.52593e-07	2.197e-05
CPLX1	227.129	2.92302	0.450029	6.47639	9.39452e-11	5.78316e-09
RAD51	146.186	2.91716	0.579147	5.01814	5.21739e-07	1.2904e-05
CCNE2	157.229	2.91211	0.437929	6.62817	3.39871e-11	2.34189e-09
ITGAE	45.0348	2.90826	0.652572	4.46658	7.94784e-06	0.000130146
CCL17	51.1554	2.90718	0.614472	4.67274	2.97208e-06	5.75308e-05
TK1	228.281	2.9066	0.432668	6.70156	2.06202e-11	1.47549e-09
OR2A4	8.00404	2.90471	0.749255	3.97592	7.01083e-05	0.000781409
HIST1H1E	23.4476	2.90312	0.727126	3.89185	9.94811e-05	0.00103986
LIG1	460.517	2.89827	0.519394	5.56575	2.61033e-08	9.37928e-07
SKA1	149.467	2.89524	0.41209	7.00177	2.52751e-12	2.12667e-10
CACNA1E	29.4298	2.89501	0.749938	4.1384	3.49734e-05	0.000443968
FANCD2	249.701	2.89041	0.391972	7.3623	1.80764e-13	1.86834e-11
ZWINT	343.093	2.88153	0.286392	10.0491	9.2704e-24	3.78594e-21
CENPK	232.815	2.88146	0.471814	6.09095	1.12244e-09	5.64389e-08
HIST2H2AC	79.1876	2.87918	0.594681	4.79969	1.58913e-06	3.37241e-05
PTGDR2	77.5755	2.86984	0.531446	5.36035	8.30621e-08	2.63907e-06
HIST1H4C	15.4952	2.86731	0.700099	3.93355	8.36994e-05	0.000901263
B3GALT5	19.159	2.86579	0.678937	4.09097	4.29572e-05	0.00052849
HASPIN	50.2109	2.86242	0.552591	5.12392	2.99248e-07	8.04271e-06
ICOS	210.611	2.86165	0.602844	4.72566	2.29375e-06	4.60509e-05
INAVA	18.2252	2.85788	0.619176	4.4746	7.65533e-06	0.000126261
CARMIL2	445.255	2.85322	0.606631	4.68558	2.79166e-06	5.45433e-05
ADA	2288.77	2.85221	0.386648	7.37093	1.69438e-13	1.76215e-11
ZAP70	1605.57	2.85078	0.506613	5.61598	1.95453e-08	7.27181e-07
FAM57B	9.0622	2.84683	0.749862	3.95734	7.57898e-05	0.000831601
HELLS	354.021	2.84339	0.5488	5.16823	2.36321e-07	6.59494e-06
HPDL	27.4614	2.84305	0.634764	4.39008	1.13309e-05	0.000175185
RTP5	43.4003	2.83845	0.6535	4.29542	1.74366e-05	0.000252123
ITGA4	2803.15	2.8327	0.405733	6.97563	3.04493e-12	2.53653e-10
SYCE2	11.3719	2.8301	0.711535	3.80301	0.00014295	0.00140549
LRRN1	81.2605	2.82989	0.52302	5.37713	7.56846e-08	2.43704e-06
SLC14A1	332.843	2.8267	0.452638	6.23221	4.59896e-10	2.46022e-08
NECTIN4	26.6762	2.82341	0.675656	4.09575	4.208e-05	0.00051999
ATP1A3	55.8821	2.8203	0.71747	3.91337	9.1017e-05	0.000965772
SLC6A20	53.6383	2.82022	0.526826	5.30812	1.10761e-07	3.40597e-06
AUNIP	30.7949	2.81662	0.626918	4.41794	9.96478e-06	0.000157853
RHOH	941.969	2.8104	0.56836	4.93037	8.20737e-07	1.91692e-05
UBASH3A	254.278	2.80901	0.541557	5.16748	2.37273e-07	6.59999e-06
FGFR3	167.637	2.8052	0.632063	4.43956	9.01413e-06	0.000145127
SHCBP1	231.321	2.80382	0.455938	6.13847	8.33196e-10	4.26472e-08
LYPD3	98.0825	2.80061	0.53868	5.16746	2.37291e-07	6.59999e-06
ENTHD1	13.2172	2.79796	0.659139	4.07306	4.63989e-05	0.000562565
NCAPG	233.703	2.79733	0.589184	4.7294	2.25183e-06	4.54433e-05
PTPRCAP	2348.53	2.79459	0.522716	5.33485	9.56238e-08	3.00399e-06
CD247	1188.08	2.79215	0.556047	5.00795	5.50118e-07	1.35259e-05
C2CD4B	81.1071	2.79124	0.554407	4.99882	5.76814e-07	1.40995e-05
FAM83B	49.2945	2.78882	0.59337	4.64782	3.35469e-06	6.33983e-05
POLQ	140.431	2.78841	0.60546	4.58338	4.57525e-06	8.22856e-05
HHATL	42.298	2.78102	0.693711	4.03079	5.55895e-05	0.000652729
HIST1H3H	47.5027	2.7795	0.519543	5.29932	1.16235e-07	3.54505e-06
DCC	10.5143	2.77808	0.714526	3.66072	0.000251503	0.00223927
NRTN	20.5943	2.77157	0.679154	3.97677	6.98571e-05	0.000780832
CST6	26.6161	2.76863	0.699452	3.87673	0.000105872	0.00109698
SGCZ	14.2595	2.76299	0.723685	3.67569	0.000237212	0.00213573
LOR	13.85	2.76278	0.749669	3.82531	0.000130607	0.00130483
PSCA	12.7692	2.76008	0.749625	3.7585	0.000170932	0.00162158
MXD3	331.139	2.75532	0.442559	6.21495	5.13405e-10	2.71182e-08
RGPD3	46.7418	2.75471	0.561752	4.85889	1.18045e-06	2.62839e-05
BCL11A	673.731	2.75461	0.640061	4.288	1.80292e-05	0.000258682
KRT16	90.5873	2.74997	0.661805	4.1481	3.35252e-05	0.000429164
TESPA1	899.01	2.74867	0.53553	5.12051	3.04718e-07	8.12453e-06
MEX3A	35.1914	2.74524	0.559779	4.84083	1.29297e-06	2.83247e-05
NCCRP1	59.9064	2.74269	0.615669	4.41578	1.00646e-05	0.000158983
MKRN3	51.7725	2.73395	0.664732	4.08129	4.47859e-05	0.000546172
CD1D	374.261	2.72619	0.420051	6.47945	9.20587e-11	5.68794e-09
POU3F3	7.35518	2.72276	0.745647	3.5703	0.000356576	0.00295716
PPP1R1C	11.0248	2.7183	0.721795	3.62919	0.000284317	0.00246919
NDC80	377.151	2.71805	0.368234	7.37159	1.686e-13	1.76215e-11
KRT75	7.17423	2.7151	0.749944	3.74792	0.00017831	0.0016811
MYBPC1	28.7871	2.71103	0.744818	3.71057	0.00020679	0.00191086
FAM83D	61.6964	2.7109	0.527835	5.10127	3.37376e-07	8.79911e-06
C6orf15	7.19405	2.71065	0.749941	3.74435	0.000180864	0.00169943
SLC5A8	7.83319	2.70726	0.734284	3.42509	0.000614595	0.00458591
AC013394.1	13.0081	2.69603	0.747191	3.50205	0.000461693	0.00365686
CCL20	24.743	2.69282	0.743919	3.62281	0.000291419	0.00251263
CD6	935.23	2.69218	0.442611	6.07394	1.24808e-09	6.21958e-08
SCGB3A1	15.9622	2.68948	0.662543	3.93558	8.29967e-05	0.000896
C2CD4A	45.7864	2.68695	0.576895	4.61302	3.96853e-06	7.27014e-05
SULT1E1	7.65905	2.6861	0.732893	3.40076	0.000671994	0.00493071
DDX11	649.561	2.6856	0.571428	4.6846	2.80514e-06	5.47426e-05
LAD1	47.8262	2.67879	0.683412	3.88459	0.000102502	0.00106735
HMGB2	8050.77	2.67754	0.307388	8.70825	3.08592e-18	6.07889e-16
H2AFX	689.129	2.67121	0.387647	6.8836	5.83573e-12	4.67528e-10
WHRN	343.831	2.66352	0.417688	6.36738	1.92284e-10	1.09884e-08
ATP2A3	3787	2.66069	0.553531	4.79485	1.62797e-06	3.45046e-05
RPL39L	464.489	2.65577	0.603403	4.38528	1.15837e-05	0.000178599
TRIM59	284.799	2.65041	0.397371	6.65881	2.76049e-11	1.93396e-09
IL36A	7.21057	2.64622	0.749765	3.68096	0.000232359	0.00210076
LINGO4	7.84064	2.6401	0.747648	3.53595	0.000406305	0.00329452
OCIAD2	441.544	2.63973	0.351462	7.50367	6.20567e-14	6.97367e-12
MCM2	775.295	2.63817	0.389247	6.77101	1.27889e-11	9.43339e-10
BICDL1	287.065	2.6359	0.531279	4.9476	7.51353e-07	1.77442e-05
A2ML1	80.1805	2.63469	0.600395	4.35787	1.31335e-05	0.000199011
CD96	984.844	2.63289	0.371346	7.0847	1.39341e-12	1.24984e-10
CCNB1	502.806	2.63017	0.435905	6.02527	1.68824e-09	8.07653e-08
GBP6	28.1226	2.62497	0.611311	4.23188	2.31743e-05	0.00031858
MMP12	34.8074	2.62159	0.728055	3.5937	0.000326017	0.0027542
MED12L	51.8059	2.62038	0.494835	5.2659	1.39506e-07	4.1343e-06
PDE7A	3035.53	2.61901	0.355803	7.35712	1.87927e-13	1.93046e-11
CHGB	17.4715	2.61687	0.693044	3.68432	0.00022931	0.00207432
ATP13A4	48.3639	2.61338	0.511052	5.08623	3.65259e-07	9.43811e-06
FCHO1	428.129	2.61274	0.442922	5.89031	3.85464e-09	1.72722e-07
BEST3	18.7263	2.60965	0.713565	3.59512	0.000324241	0.00274196
MPPED1	8.30851	2.60724	0.742195	3.30579	0.000947095	0.00642291
AC091057.6	51.6927	2.60701	0.515394	5.02189	5.11653e-07	1.2692e-05
PSD4	2059.06	2.59945	0.540081	4.802	1.57086e-06	3.34212e-05
SAP25	235.804	2.5955	0.427423	6.05989	1.36214e-09	6.76783e-08
PF4	69.7829	2.59398	0.733783	3.56583	0.000362704	0.00300204
FANCI	637.791	2.59363	0.394856	6.56172	5.31896e-11	3.49258e-09
PRSS57	12.0853	2.59109	0.666143	3.75373	0.000174222	0.00164905
LIME1	89.6234	2.58378	0.668681	3.83778	0.000124154	0.0012508
NKD2	190.545	2.58204	0.601933	4.26878	1.96545e-05	0.00027725
SERPINB4	6.75161	2.58065	0.749465	3.59329	0.000326524	0.0027571
SLC6A1	167.572	2.58017	0.749857	3.84284	0.000121621	0.0012327
SLCO5A1	74.9738	2.57893	0.603637	4.24594	2.17676e-05	0.00030172
ACAP1	1140.66	2.57843	0.479989	5.3633	8.17144e-08	2.60615e-06
PMCH	9.7107	2.5759	0.722754	3.40796	0.00065451	0.00483206
CDH24	92.4658	2.57532	0.500626	5.12109	3.03774e-07	8.12453e-06
FAM160A1	54.8996	2.57455	0.579764	4.41605	1.00519e-05	0.000158932
SLC7A5	278.039	2.56974	0.454271	5.645	1.65186e-08	6.25763e-07
CCNI2	21.1845	2.56928	0.624546	4.0393	5.36119e-05	0.000634401
RASEF	38.663	2.5686	0.468816	5.41432	6.15206e-08	2.02776e-06
ATAD5	221.133	2.56627	0.372289	6.88218	5.89433e-12	4.69975e-10
OR10T2	6.83865	2.56398	0.7493	3.58171	0.00034135	0.00285921
CDCA7	652.03	2.56133	0.749591	3.66827	0.000244197	0.00218654
KRT32	8.7195	2.55652	0.743058	3.27247	0.00106614	0.00708389
SIRPG	169.183	2.55498	0.609938	4.16956	3.05191e-05	0.000395308
PRSS2	6.85939	2.55259	0.749188	3.57177	0.000354572	0.00294492
KIF12	8.19971	2.55221	0.749452	3.32611	0.000880682	0.0060859
RELL2	74.6841	2.55071	0.443204	5.73171	9.9426e-09	4.03096e-07
JAKMIP2	212.142	2.55046	0.46666	5.45335	4.94289e-08	1.67538e-06
SLA2	279.72	2.5495	0.447014	5.69332	1.24591e-08	4.91804e-07
CDC42BPG	125.087	2.54821	0.457341	5.55451	2.78388e-08	9.89668e-07
OR7D2	54.2162	2.54796	0.529031	4.78212	1.73454e-06	3.64863e-05
RECQL4	188.498	2.54451	0.539978	4.69715	2.63813e-06	5.17852e-05
CDC6	236.95	2.54275	0.413577	6.13805	8.3542e-10	4.26472e-08
VWA2	119.575	2.54012	0.401436	6.30935	2.80202e-10	1.55871e-08
ARHGAP33	324.671	2.5397	0.326861	7.76159	8.38698e-15	1.12345e-12
HIST1H2AG	78.0674	2.53807	0.447439	5.64636	1.63876e-08	6.2221e-07
NSG1	231.928	2.53736	0.576033	4.39029	1.13199e-05	0.000175176
TMEM145	72.9013	2.53721	0.674061	3.76102	0.000169225	0.00160994
TBC1D10C	888.198	2.53608	0.564752	4.47807	7.53226e-06	0.000124871
TRAF3IP3	999.945	2.53605	0.507388	4.98877	6.07657e-07	1.47887e-05
UBASH3B	501.8	2.53548	0.406003	6.23817	4.42722e-10	2.38358e-08
IKZF1	3481.8	2.53341	0.48762	5.18764	2.12973e-07	6.01353e-06
TACC3	889.666	2.52726	0.328786	7.68262	1.55869e-14	1.97466e-12
UPB1	23.5967	2.52222	0.732314	3.40699	0.00065684	0.00484286
GPR143	8.14695	2.51957	0.743723	3.22651	0.00125311	0.0080303
CDKN2D	674.417	2.51798	0.390815	6.43677	1.22043e-10	7.24642e-09
SPOCK3	14.5362	2.51303	0.726653	3.39121	0.000695854	0.00507243
IMMP1L	88.5437	2.50954	0.496303	5.03821	4.69898e-07	1.17784e-05
ANLN	207.528	2.50793	0.583475	4.28964	1.78961e-05	0.000257403
KRT77	6.95545	2.50591	0.748589	3.53191	0.000412567	0.00333721
GRHL3	11.1183	2.50432	0.735685	3.32074	0.000897788	0.00616015
SPOCK2	2530.55	2.50245	0.461827	5.41176	6.24091e-08	2.05059e-06
KLRG2	6.68517	2.5014	0.737881	3.18557	0.0014447	0.0089859
STK26	952.51	2.50126	0.295027	8.47461	2.35865e-17	4.11388e-15
MPO	170.352	2.49684	0.500166	4.97678	6.46511e-07	1.56433e-05
TEX22	26.4695	2.49375	0.580687	4.23565	2.27894e-05	0.000314581
LAMP3	250.552	2.49048	0.635283	3.90337	9.48628e-05	0.00100009
CYFIP2	2106.04	2.48935	0.534684	4.6457	3.3893e-06	6.39803e-05
AURKA	211.738	2.4889	0.446612	5.56138	2.67643e-08	9.57567e-07
MYBL2	536.708	2.48736	0.655228	3.78174	0.000155734	0.00151013
WNK2	103.162	2.48715	0.623631	3.96637	7.29755e-05	0.000805473
C21orf58	189.213	2.48645	0.468102	5.29978	1.15943e-07	3.54262e-06
NR4A3	141.89	2.48586	0.373338	6.64345	3.0643e-11	2.12019e-09
AP000781.2	30.0012	2.48049	0.610155	4.01648	5.90739e-05	0.000683949
IL23A	35.6457	2.48024	0.647087	3.79069	0.000150227	0.00146415
PLCH2	118.192	2.47924	0.608688	4.05809	4.94757e-05	0.000593851
LEKR1	28.4543	2.47911	0.675847	3.66945	0.00024307	0.00218007
RAB39B	111.88	2.47649	0.531596	4.64087	3.46946e-06	6.51993e-05
MYLPF	12.5008	2.4757	0.745841	3.76617	0.00016577	0.00158428
PTPN22	566.425	2.47542	0.368045	6.72077	1.80768e-11	1.30746e-09
PIH1D3	19.1159	2.47353	0.58214	4.17505	2.97918e-05	0.000388528
ZNRF1	743.114	2.47261	0.364668	6.77554	1.23943e-11	9.18274e-10
RGS1	866.696	2.46831	0.526776	4.67517	2.93706e-06	5.69191e-05
HIST1H2BI	7.61628	2.46695	0.747632	3.53121	0.00041367	0.00334395
SYCE1L	51.6075	2.46646	0.65221	3.76274	0.000168064	0.00160228
GNG4	150.896	2.46639	0.404242	6.08858	1.1392e-09	5.71099e-08
AL121845.2	132.357	2.4655	0.474824	5.17785	2.24463e-07	6.2955e-06
DEPDC1	149.535	2.46499	0.684486	3.60747	0.000309193	0.00263601
GALNT7	1542.47	2.46382	0.280318	8.78688	1.5377e-18	3.21841e-16
CHEK1	235.134	2.46223	0.45172	5.44212	5.2651e-08	1.76986e-06
SH3TC1	584.122	2.46016	0.513539	4.78087	1.74534e-06	3.66676e-05
CDC7	198.024	2.45966	0.349572	7.02592	2.12654e-12	1.81667e-10
HIST1H2AE	38.3276	2.45852	0.727933	3.35343	0.000798179	0.00562251
IL21R	267.595	2.45693	0.573512	4.2696	1.95825e-05	0.000276618
KRT79	6.20115	2.45559	0.748323	3.44092	0.00057975	0.0043648
PSORS1C2	6.55202	2.45341	0.748057	3.45923	0.000541722	0.00414372
HIST1H1D	15.5335	2.45304	0.721566	3.3216	0.000895032	0.00614954
CD38	2011.37	2.4512	0.481751	5.08066	3.76117e-07	9.68876e-06
AGBL2	19.4681	2.45106	0.724943	3.35501	0.000793615	0.00559742
COX6B2	38.6412	2.45058	0.650509	3.72622	0.000194376	0.00181115
PRC1	338.608	2.45015	0.479247	5.1039	3.32733e-07	8.70235e-06
MDM4	3964.29	2.44897	0.302123	8.10384	5.32497e-16	8.10557e-14
CTLA4	143.665	2.44722	0.641494	3.80327	0.000142798	0.00140482
NPTX1	45.9111	2.43976	0.724915	3.36398	0.000768281	0.00545703
GZMM	250.637	2.4389	0.369139	6.59814	4.16344e-11	2.7997e-09
OR6Y1	40.1846	2.43446	0.619253	3.89255	9.91944e-05	0.00103918
CHST9	45.3871	2.43372	0.661262	3.66099	0.000251243	0.00223885
SHROOM2	48.6958	2.43307	0.54252	4.45945	8.21721e-06	0.000134102
HIST1H4I	11.2055	2.43293	0.716326	3.28876	0.00100629	0.00674513
DLK2	41.1244	2.43107	0.66862	3.61318	0.000302467	0.00258789
UTS2	24.2344	2.4286	0.725883	3.3695	0.000753038	0.0053815
SKAP1	120.211	2.42732	0.434615	5.56923	2.55869e-08	9.22872e-07
FOXM1	326.221	2.42486	0.748698	3.38524	0.000711164	0.00516604
REC8	243.222	2.42222	0.569696	4.23621	2.27322e-05	0.00031405
LY6H	12.3322	2.42168	0.69297	3.3943	0.000688038	0.00502144
IL12B	18.1571	2.41995	0.692298	3.43033	0.000602849	0.00451436
DAPL1	28.4225	2.41554	0.622949	3.83914	0.000123469	0.0012454
DGKE	760.325	2.41488	0.320012	7.54287	4.59753e-14	5.30904e-12
MAP6D1	83.1901	2.41444	0.727787	3.32184	0.000894269	0.00614934
RIMS2	34.3766	2.41257	0.580742	4.11495	3.87265e-05	0.000484269
RNASE3	23.4863	2.41181	0.667956	3.56811	0.000359571	0.00298052
SLC23A1	47.18	2.41114	0.739567	3.34749	0.000815482	0.00570599
HIST1H2BD	163.436	2.41052	0.419414	5.73542	9.72715e-09	3.96281e-07
NPFFR2	33.1991	2.40679	0.662761	3.58884	0.000332147	0.00279752
LPAR3	23.9127	2.40407	0.718629	3.32161	0.000895009	0.00614954
UNC5CL	78.8802	2.40336	0.454493	5.26701	1.38667e-07	4.12405e-06
PCDHA9	27.207	2.40242	0.689194	3.44168	0.000578118	0.00435644
TENM1	521.482	2.39661	0.363394	6.59011	4.39498e-11	2.93186e-09
TAGLN3	7.9934	2.3962	0.717374	3.19804	0.00138364	0.0087162
AC119396.1	152.59	2.39034	0.655857	3.62751	0.000286172	0.00248016
DYDC1	20.8039	2.38874	0.675706	3.47934	0.000502658	0.00391283
CLUL1	26.129	2.38663	0.70344	3.37355	0.000742065	0.00532354
EPHB6	1589.27	2.3854	0.516587	4.60916	4.04306e-06	7.39857e-05
CALML5	237.244	2.38421	0.739232	5.54061	3.01426e-08	1.06544e-06
NUP210	1667.63	2.38345	0.525802	4.52392	6.07057e-06	0.0001049
COL26A1	12.5247	2.38248	0.718203	3.2301	0.00123748	0.00795408
RORC	532.992	2.38241	0.748311	3.61946	0.000295222	0.00253627
GNG13	5.91365	2.38219	0.747308	3.35255	0.000800715	0.00562615
SEPT6	3871.45	2.38185	0.404937	5.87785	4.1562e-09	1.8372e-07
PVRIG	507.266	2.38087	0.749534	3.48982	0.000483344	0.00379505
FAM167A	73.9084	2.37928	0.495424	4.78294	1.72751e-06	3.63843e-05
SELE	14.4303	2.37834	0.674324	3.44796	0.000564833	0.0042867
TREML1	26.764	2.37797	0.659035	3.5674	0.000360541	0.00298708
HMGA1	2208.6	2.37766	0.441297	5.38237	7.3513e-08	2.37626e-06
ESPN	24.2798	2.37577	0.72624	3.29695	0.000977407	0.00659901
GNB1L	89.1742	2.3748	0.459197	5.15399	2.55007e-07	6.99973e-06
TLX2	8.48844	2.36998	0.749079	3.07627	0.00209611	0.0120568
DNMT3B	94.0233	2.36497	0.528399	4.458	8.27289e-06	0.000134617
VSIG8	6.84005	2.36408	0.743506	3.04283	0.00234363	0.0132127
SH2D2A	235.838	2.36389	0.425907	5.5405	3.01612e-08	1.06544e-06
SGO2	460.148	2.36074	0.340432	6.92951	4.22306e-12	3.46622e-10
EDARADD	34.5562	2.36069	0.450389	5.207	1.91918e-07	5.51195e-06
HMGB3	584.682	2.36062	0.333667	7.07053	1.54345e-12	1.36019e-10
GATAD2B	2277.9	2.35742	0.524587	4.4856	7.27081e-06	0.000120781
PABPC1L	375.36	2.35459	0.427022	5.5075	3.63968e-08	1.27229e-06
IL2RG	1996.07	2.34851	0.467373	5.01859	5.20515e-07	1.28928e-05
HTRA2	96.0374	2.34849	0.441467	5.30391	1.13349e-07	3.46969e-06
LRMP	1174.92	2.34682	0.37582	6.24079	4.35374e-10	2.35164e-08
KDF1	22.3401	2.34516	0.704979	3.29027	0.00100092	0.00671987
PRR19	52.2785	2.34508	0.600392	3.87765	0.000105471	0.00109486
CDK6	1921.19	2.34464	0.372741	6.28681	3.24054e-10	1.79074e-08
SPAG5	247.43	2.34292	0.603076	3.87498	0.000106635	0.00110284
EME1	38.3565	2.33825	0.603763	3.84116	0.000122454	0.0012389
FSTL4	7.51885	2.33723	0.744923	3.40499	0.000661669	0.00486989
ARAP2	1030.48	2.336	0.394555	5.91659	3.28683e-09	1.49958e-07
BEX1	57.706	2.33447	0.57244	4.05317	5.05285e-05	0.000605186
AGR2	20.5889	2.33124	0.747794	3.31963	0.000901371	0.00617535
PROM2	48.4326	2.32784	0.531164	4.35725	1.31709e-05	0.000199397
FXYD3	59.0241	2.3269	0.560142	4.13033	3.62238e-05	0.000457759
VPREB1	6.40193	2.32281	0.749934	3.16595	0.00154577	0.00947689
RAD54B	31.8523	2.31945	0.694882	3.30198	0.000960046	0.00649758
IL9R	42.7851	2.31779	0.735773	3.15894	0.00158344	0.00966925
PARVG	328.581	2.31764	0.535445	4.32091	1.55389e-05	0.000229439
SLC15A1	28.7168	2.31702	0.701116	3.26625	0.00108982	0.00721224
KRT31	7.11186	2.31551	0.744816	3.36418	0.00076772	0.00545616
SLC52A1	44.8713	2.31274	0.653468	3.51071	0.000446906	0.00356333
PPBP	133.043	2.30601	0.71789	3.20965	0.00132896	0.00842883
TMPO	4082.16	2.29676	0.355758	6.45326	1.09467e-10	6.57297e-09
COL17A1	337.168	2.29643	0.743888	3.83448	0.000125832	0.00126467
LMO7	408.233	2.29526	0.441007	5.1982	2.01232e-07	5.73087e-06
MYOM3	22.8412	2.29212	0.657255	3.44257	0.000576207	0.00434987
PGLYRP4	7.01529	2.28032	0.749094	3.11083	0.00186559	0.0109644
LIMD2	2059.7	2.27938	0.479058	4.75154	2.01877e-06	4.15772e-05
E2F1	259.984	2.27316	0.359601	6.3148	2.70509e-10	1.5098e-08
FAM72C	50.6151	2.27254	0.688609	3.27791	0.00104577	0.00697072
CYP8B1	14.7711	2.27232	0.724307	3.08479	0.00203696	0.0117895
CCL19	1014.5	2.27057	0.5149	4.40184	1.07337e-05	0.000167655
C1orf210	22.2828	2.27033	0.622909	3.59898	0.000319463	0.00270703
TRIP13	89.5859	2.26905	0.522233	4.33059	1.48711e-05	0.000221138
DEFA3	219.986	2.26518	0.712327	3.17577	0.00149437	0.00922504
ARHGAP11A	590.091	2.26405	0.439457	5.14643	2.65484e-07	7.22808e-06
OR10A2	28.0364	2.26398	0.734806	3.06928	0.00214573	0.0122831
ZNF730	19.9153	2.26076	0.60467	3.70611	0.000210471	0.0019374
RASSF7	184.085	2.25866	0.45718	4.93034	8.20852e-07	1.91692e-05
SEPT1	385.023	2.25473	0.558629	4.02506	5.69617e-05	0.000663721
GPR87	5.36965	2.2545	0.744894	3.19387	0.00140379	0.00880375
LRRC14B	5.28502	2.25105	0.744894	3.18444	0.00145035	0.00901435
OR10A3	25.2535	2.25093	0.704204	3.15809	0.00158807	0.00969048
CD52	2592.22	2.2462	0.435006	5.15893	2.48371e-07	6.85862e-06
TRIM71	6.75959	2.24138	0.724844	2.95916	0.00308477	0.0162171
HIST1H2AM	6.2777	2.24137	0.748063	2.87579	0.00403023	0.0199062
EDEM1	3341.83	2.2399	0.257412	8.70041	3.30691e-18	6.43848e-16
IL11	13.0028	2.23697	0.678736	3.24323	0.00118181	0.00768776
IL24	22.9099	2.23615	0.74896	3.18589	0.0014431	0.0089859
GCNT3	71.1221	2.23532	0.505098	4.40805	1.04307e-05	0.000163684
CHMP7	533.841	2.23181	0.532541	4.18164	2.8942e-05	0.000380679
BRIP1	176.626	2.23153	0.33266	6.69934	2.09363e-11	1.49174e-09
FAM122C	162.048	2.2306	0.539192	4.12766	3.66478e-05	0.000461724
RASAL3	933.758	2.23059	0.465166	4.7892	1.6745e-06	3.53567e-05
BLM	155.76	2.23	0.465838	4.77819	1.76878e-06	3.70669e-05
KLC2	832.013	2.22893	0.390111	5.70956	1.13267e-08	4.51558e-07
NUDT11	75.0435	2.22862	0.458754	4.84143	1.28907e-06	2.83187e-05
TFDP2	6220.41	2.22709	0.276812	8.04426	8.67652e-16	1.27438e-13
MAGEA10	15.8687	2.22598	0.681289	3.21391	0.00130939	0.00832996
SPN	1236.15	2.22587	0.519628	4.27557	1.90651e-05	0.00027076
PSD2	32.1823	2.22251	0.71033	3.18424	0.00145134	0.00901713
CHRNA9	5.27865	2.21986	0.749928	3.00844	0.00262592	0.0143735
HIST1H4K	48.3518	2.21935	0.528508	4.17377	2.99603e-05	0.000390393
STXBP2	409.399	2.21855	0.466991	4.74337	2.10194e-06	4.2973e-05
DPM2	35.8985	2.21693	0.572552	3.82807	0.000129151	0.00129182
SYTL1	345.932	2.20811	0.525383	4.19467	2.73265e-05	0.000363428
NUPR2	5.67362	2.20757	0.749424	2.97714	0.00290949	0.0155395
KRT8	646.503	2.20169	0.515211	4.26525	1.99681e-05	0.000280963
FLT3	79.8781	2.20078	0.732376	3.01311	0.00258585	0.0142192
HMGA2	34.9089	2.20022	0.624132	3.50429	0.000457828	0.00363345
FAM72D	72.5699	2.19968	0.461432	4.75057	2.02848e-06	4.17259e-05
TNFAIP3	1572.4	2.19766	0.303918	7.22913	4.86083e-13	4.81596e-11
TEDC1	117.555	2.19619	0.55075	3.9758	7.0142e-05	0.000781409
PRL	23.6637	2.19428	0.747823	2.98748	0.00281285	0.0151356
LYPD1	33.6853	2.19358	0.628008	3.46526	0.00052971	0.00407043
C12orf42	11.8036	2.18725	0.721145	2.98201	0.00286363	0.0153448
PSMG1	51.063	2.18676	0.659644	3.31668	0.000910949	0.00622823
USP43	13.9981	2.18625	0.673204	3.19257	0.00141014	0.00883326
SYT8	6.38779	2.18372	0.741523	3.19928	0.00137774	0.00868554
CLGN	70.2031	2.17947	0.516549	4.20253	2.63952e-05	0.000354136
SH2D3A	90.1787	2.17772	0.536662	4.04528	5.22602e-05	0.000621922
PDSS1	89.7056	2.17668	0.507334	4.27674	1.89648e-05	0.000270252
ANKRD18A	12.4936	2.17194	0.677335	3.14451	0.00166367	0.0100529
TMEM272	32.0135	2.17156	0.590937	3.64665	0.000265686	0.00233525
IGFBPL1	47.7814	2.17013	0.446191	4.84153	1.28843e-06	2.83187e-05
FAM83G	166.763	2.16702	0.458082	4.72321	2.32147e-06	4.64961e-05
CCR8	12.8432	2.16653	0.708052	2.99979	0.00270168	0.0146683
C11orf80	181.848	2.16413	0.475321	4.54336	5.53655e-06	9.69707e-05
LRRC38	18.0282	2.16406	0.726662	2.93228	0.00336483	0.0173356
CENPW	230.794	2.16348	0.399275	5.41162	6.24583e-08	2.05059e-06
LYPD6B	13.4848	2.16331	0.726114	2.9432	0.00324838	0.0168376
CEP85L	1085.4	2.1632	0.330387	6.545	5.94971e-11	3.81677e-09
MCF2L2	26.8666	2.16194	0.703706	3.04524	0.00232497	0.0131252
BCL2L14	24.7015	2.16094	0.717127	2.99114	0.00277941	0.0150049
STK33	25.1673	2.16052	0.554941	3.85141	0.000117439	0.00119995
POC1A	137.283	2.15869	0.445102	4.84051	1.29506e-06	2.83247e-05
RSPH1	17.7812	2.15745	0.624174	3.40936	0.000651161	0.00481158
TIGD3	28.8803	2.15589	0.623477	3.42347	0.000618263	0.00460507
RBM38	216.807	2.15464	0.466217	4.61532	3.92484e-06	7.21377e-05
HIST1H3D	8.29187	2.15306	0.732914	2.84356	0.00446129	0.0214645
AC003002.2	14.9972	2.15237	0.73067	2.90026	0.0037285	0.0187196
HAGHL	136.924	2.1517	0.714684	3.0062	0.00264536	0.0144515
CAMP	100.27	2.15129	0.662332	3.23334	0.00122354	0.00788826
ABCA7	1029.32	2.15118	0.392541	5.47671	4.33317e-08	1.48373e-06
TMEM229B	230.032	2.14725	0.469912	4.56257	5.05309e-06	8.97231e-05
SLIT1	115.712	2.14662	0.525004	4.07598	4.58216e-05	0.000556775
PCYT1B	32.357	2.14614	0.530968	4.01198	6.02105e-05	0.000694328
MAD2L1	174.04	2.14576	0.302552	7.08446	1.39584e-12	1.24984e-10
OR13A1	9.69814	2.14536	0.742943	2.81957	0.00480881	0.0227261
TNFRSF18	68.5847	2.1425	0.578388	3.69011	0.000224153	0.00203869
VSX1	4.9592	2.14231	0.749033	2.9034	0.00369136	0.0185889
NHLH1	7.69405	2.13917	0.738811	2.81937	0.0048118	0.0227303
RPTN	7.14125	2.13557	0.73898	3.20701	0.00134123	0.00848419
CFHR2	30.6028	2.13403	0.688151	3.07366	0.00211448	0.0121416
CDH7	35.5203	2.1312	0.614855	3.44041	0.00058084	0.00437105
CLDN19	16.4859	2.13052	0.629464	3.33728	0.000846017	0.00589011
BACH2	612.463	2.12823	0.502248	4.23032	2.33363e-05	0.000320544
OR10R2	4.85813	2.12133	0.741344	3.02888	0.00245463	0.0136682
IRS4	9.58798	2.11703	0.749358	2.9017	0.00371139	0.0186449
BMP8A	52.5896	2.11655	0.408223	5.16397	2.41764e-07	6.70215e-06
SASH3	2122.28	2.11571	0.430061	4.91544	8.85811e-07	2.05145e-05
IL7R	2592.07	2.11535	0.424911	4.97433	6.54722e-07	1.5751e-05
CCDC198	27.6823	2.11262	0.722862	2.95956	0.0030808	0.0162013
FANCA	133.485	2.11196	0.595707	3.53578	0.000406579	0.00329514
MYO1G	914.996	2.11025	0.539418	3.90393	9.46415e-05	0.000999166
GINS1	179.2	2.10872	0.340568	6.18517	6.20373e-10	3.22594e-08
CCND3	3648.72	2.10683	0.406082	5.18492	2.16107e-07	6.09175e-06
NOXO1	8.99499	2.10622	0.748797	2.76768	0.00564572	0.0258425
AIRE	26.6594	2.1043	0.746679	2.84588	0.00442886	0.0213523
GFRAL	9.72594	2.10236	0.674582	3.04567	0.00232159	0.0131145
OBSCN	589.073	2.10167	0.427107	4.91558	8.85211e-07	2.05145e-05
CXCR4	2443.33	2.1008	0.438671	4.78474	1.71206e-06	3.61041e-05
ADGRB2	331.776	2.09915	0.564422	3.7086	0.00020841	0.00192372
MCM4	658.62	2.09457	0.42969	4.87001	1.1159e-06	2.5043e-05
PAFAH2	1051.04	2.09448	0.216281	9.68229	3.58578e-22	1.11186e-19
TMC8	1962.44	2.09297	0.473055	4.41904	9.91406e-06	0.000157347
PLGLB1	87.6813	2.0904	0.346206	6.02592	1.68146e-09	8.06716e-08
SLFN13	318.103	2.08986	0.497757	4.19152	2.77091e-05	0.000366767
RACGAP1	660.176	2.08771	0.468231	4.45359	8.44449e-06	0.000136745
NREP	1809.45	2.0877	0.304695	6.85002	7.38409e-12	5.77753e-10
EVA1A	37.5654	2.08682	0.51219	4.062	4.86531e-05	0.000586499
NEUROD1	4.92185	2.08674	0.739927	3.00153	0.00268629	0.0146036
ILDR2	51.1071	2.08507	0.611918	3.38895	0.00070161	0.0051055
DMKN	59.8977	2.08445	0.574609	3.60156	0.000316317	0.00268717
FNDC11	18.8638	2.07778	0.635935	3.27007	0.00107522	0.00713575
SYNJ2	378.213	2.07778	0.449314	4.61952	3.84637e-06	7.10072e-05
ELF3	33.4535	2.07667	0.565118	3.65452	0.000257665	0.00227702
PGLYRP2	6.29612	2.07619	0.729292	2.74334	0.00608172	0.0273743
CCR3	34.6765	2.07617	0.710942	2.9436	0.00324418	0.0168279
OR6J1	19.8929	2.07541	0.690889	2.969	0.00298772	0.0158765
UGT1A8	21.3718	2.07533	0.73957	3.19046	0.00142045	0.00887464
HAUS8	35.6179	2.07369	0.739991	2.83363	0.00460233	0.0219673
KIAA1257	99.8163	2.0715	0.393086	5.2608	1.43429e-07	4.23559e-06
CEP128	390.213	2.07117	0.4821	4.28948	1.79094e-05	0.000257403
JPH1	61.1497	2.07108	0.493788	4.17741	2.94849e-05	0.000385612
ZNF683	48.1546	2.06967	0.606092	3.39948	0.000675143	0.00494731
CRACR2A	93.8041	2.06943	0.526863	3.92065	8.83103e-05	0.000940628
HIVEP3	467.276	2.06906	0.435986	4.74083	2.12842e-06	4.33324e-05
AL121845.3	47.6987	2.06579	0.548489	3.74551	0.000180027	0.00169347
SCML4	192.23	2.0656	0.485479	4.24712	2.1654e-05	0.000300643
RGL4	62.2362	2.06524	0.563885	3.64868	0.000263594	0.00232296
HES6	132.231	2.0628	0.410627	5.01589	5.27881e-07	1.30174e-05
CASP14	11.6659	2.06093	0.63839	3.17054	0.00152158	0.00935089
DCDC2	14.2984	2.05913	0.661703	3.0654	0.00217382	0.0124142
NODAL	5.08756	2.05907	0.738457	2.98976	0.00279193	0.0150394
CCR4	216.36	2.05865	0.487145	4.21838	2.46067e-05	0.000333345
MARVELD2	114.705	2.05709	0.475446	4.31666	1.58408e-05	0.000232461
XCL1	40.9996	2.0553	0.454537	4.50079	6.77001e-06	0.000113812
DAND5	50.8051	2.05475	0.60453	3.37831	0.000729317	0.00526139
BMF	1460.83	2.05436	0.37477	5.47891	4.27956e-08	1.47442e-06
SYNE4	11.1207	2.05078	0.74926	3.04389	0.0023354	0.0131752
TEDC2	32.131	2.05016	0.701239	2.91422	0.00356578	0.018131
UNC13D	683.401	2.04756	0.432247	4.73287	2.21365e-06	4.48191e-05
CDH1	205.716	2.04474	0.749566	2.80433	0.00504217	0.0236289
NAPEPLD	5.77225	2.04421	0.746663	2.71078	0.00671257	0.0296167
ERICH3	4.94008	2.0433	0.737578	2.9617	0.00305946	0.0161144
CCDC62	43.9308	2.04298	0.51726	3.93528	8.30993e-05	0.000896531
CERKL	18.4844	2.04098	0.72327	2.79381	0.00520918	0.0242285
BNIPL	37.4048	2.03993	0.650317	3.11629	0.00183143	0.0108015
PTK7	751.7	2.0335	0.477309	4.25449	2.09529e-05	0.00029244
PCNA	2352.35	2.03318	0.230127	8.83401	1.00986e-18	2.19598e-16
DIAPH3	69.1867	2.03191	0.60193	3.36113	0.000776248	0.00549809
RAC2	2852.75	2.03058	0.469994	4.31557	1.59193e-05	0.000233409
DIRAS2	65.6525	2.02978	0.695763	2.90301	0.00369599	0.0186058
PDCD1	110.523	2.02958	0.605405	3.33926	0.00084002	0.00586787
KRT33B	5.54052	2.02683	0.736389	2.99649	0.00273103	0.0147988
ZNF367	241.113	2.02548	0.370023	5.46927	4.51905e-08	1.53795e-06
KIF22	777.109	2.02285	0.360626	5.60634	2.06647e-08	7.6046e-07
PPP2R3B	169.378	2.0212	0.370845	5.44499	5.18093e-08	1.74546e-06
MYO18B	6.41124	2.02104	0.749944	2.66811	0.00762799	0.0327082
SLC38A1	2356.54	2.01083	0.393495	5.10732	3.26755e-07	8.6025e-06
GPR174	435.868	2.00989	0.505247	3.97117	7.15208e-05	0.000793119
XCR1	80.0507	2.00901	0.574707	3.48521	0.000491753	0.00384582
NLRC3	465.416	2.00783	0.749351	2.8191	0.00481585	0.0227402
GPA33	12.7469	2.00697	0.741604	2.69916	0.00695146	0.0303745
H1FX	8959.43	2.00605	0.306467	6.54443	5.97226e-11	3.81677e-09
EPHA1	72.9244	2.00552	0.530462	3.76812	0.000164482	0.00157466
ATXN7L2	77.0595	2.00212	0.442841	4.50959	6.49527e-06	0.000110413
FOXP3	58.378	2.00114	0.611876	3.24368	0.00117996	0.00767996
GJB5	4.63714	2.00096	0.736739	2.89767	0.00375941	0.018841
FXYD2	143.488	2.00034	0.534283	3.73391	0.000188529	0.00176176
RAD51AP1	157.334	2.00015	0.364625	5.47945	4.2665e-08	1.47295e-06
SPINK6	10.2425	1.99548	0.688074	2.84753	0.00440597	0.0212665
ZNF726	110.209	1.99541	0.447037	4.45579	8.35833e-06	0.000135771
TONSL	138.736	1.99485	0.569242	3.49319	0.000477284	0.00376077
PKIA	603.613	1.99358	0.4494	4.4316	9.35355e-06	0.000149728
MORN3	132.377	1.99347	0.408101	4.87708	1.07666e-06	2.43616e-05
MYT1	10.5179	1.9922	0.706773	2.80066	0.00509989	0.0238394
HAP1	130.546	1.99176	0.540504	3.6854	0.000228348	0.00206674
CCNA1	6.20608	1.99106	0.711871	2.71051	0.00671791	0.0296324
CENPV	113.795	1.98997	0.476571	4.16572	3.10367e-05	0.000400677
MS4A10	33.9478	1.98872	0.688671	2.86368	0.00418756	0.0205101
SYNGAP1	620.264	1.98851	0.407662	4.874	1.09361e-06	2.46121e-05
PBX4	24.6209	1.98751	0.730118	2.70004	0.00693315	0.0303186
SFTPA1	4.65104	1.98747	0.736073	2.88646	0.003896	0.0193862
ACTA1	16.6817	1.98732	0.656403	2.98736	0.002814	0.0151358
TIMMDC1	124.213	1.98643	0.529605	3.74608	0.000179622	0.00169061
OR10J1	24.7496	1.98606	0.59123	3.33316	0.000858654	0.00596074
CLVS1	63.0996	1.98594	0.624995	3.16301	0.00156148	0.00955606
DMRT2	172.967	1.98	0.515472	3.83382	0.000126167	0.00126727
LBH	2102.14	1.9783	0.467463	4.22737	2.36438e-05	0.000323496
XKRX	19.475	1.97628	0.645679	3.03467	0.00240798	0.0134712
RNF39	4.54162	1.97542	0.748734	2.53503	0.0112438	0.0439564
SEMA7A	241.361	1.97298	0.573585	3.43001	0.000603557	0.00451562
CDH3	176.226	1.96912	0.698332	2.82669	0.00470311	0.0223271
IL17REL	9.14223	1.96905	0.749511	2.6227	0.00872354	0.0363894
IQANK1	60.0728	1.96658	0.564317	3.4696	0.000521243	0.00401458
C4orf54	7.01867	1.9651	0.742775	2.59986	0.00932617	0.0381523
KCNK10	19.2962	1.96221	0.671265	2.9341	0.00334521	0.0172452
AGMAT	119.79	1.96174	0.533689	3.66588	0.000246491	0.00220472
PRSS3	4.89276	1.9599	0.748682	2.56738	0.0102471	0.0409201
SMC4	1379.95	1.95892	0.507004	3.85799	0.000114326	0.00117081
PGAM2	73.0687	1.95706	0.528627	3.69081	0.000223544	0.00203425
CD27	90.9096	1.95703	0.658118	2.95849	0.00309149	0.0162422
AC093503.1	4.66793	1.9557	0.747246	2.7132	0.00666377	0.0294324
PDE6B	144.249	1.95526	0.402505	4.85168	1.22418e-06	2.72212e-05
NPPC	44.3684	1.95441	0.659699	2.9456	0.00322333	0.0167613
NUP62CL	8.1121	1.95327	0.74953	2.57344	0.0100693	0.0403971
TERB1	36.0713	1.95295	0.667111	2.90896	0.00362636	0.0183765
DEF6	1049.95	1.94954	0.466947	4.17043	3.04031e-05	0.000394638
SINHCAF	785.633	1.94828	0.380805	5.11346	3.16308e-07	8.38016e-06
PLA2G2C	13.0113	1.94711	0.670238	2.86156	0.00421559	0.020615
FAM72B	115.022	1.94694	0.458489	4.23886	2.24662e-05	0.000310631
CFAP97D1	46.6359	1.94542	0.624975	3.09504	0.00196789	0.0114411
MPHOSPH9	569.03	1.94527	0.336452	5.77943	7.49523e-09	3.11415e-07
FYB1	4443.35	1.94491	0.282209	6.8907	5.5517e-12	4.49071e-10
AL121768.1	53.4286	1.94447	0.584693	3.3158	0.00091382	0.00623966
HIST1H2BJ	24.9454	1.94352	0.576554	3.34756	0.000815269	0.00570599
CYP2B6	6.6889	1.9435	0.748435	2.56823	0.0102219	0.0408486
NUPL2	500.647	1.94316	0.545183	3.55862	0.000372803	0.00306894
CYP2U1	2578.59	1.94316	0.270929	7.17114	7.43782e-13	7.00582e-11
C22orf15	6.38414	1.9428	0.744357	2.53169	0.0113514	0.0442841
ADGRF3	5.65374	1.94161	0.732085	2.92833	0.00340789	0.0174769
BMPR1B	112.314	1.93973	0.646933	2.98635	0.00282329	0.015176
C15orf48	34.49	1.93687	0.651571	2.95125	0.00316493	0.016545
CSN2	4.62095	1.93584	0.733502	2.83674	0.00455765	0.02181
CNTNAP2	88.5284	1.93537	0.666777	2.88637	0.00389716	0.0193862
GGT6	33.8097	1.93468	0.603762	3.1838	0.00145358	0.00902771
PLD4	149.706	1.93426	0.606219	3.17702	0.00148797	0.00919355
SFXN2	188.632	1.93425	0.336627	5.74226	9.34198e-09	3.81517e-07
TRDV1	5.97698	1.93404	0.74788	2.52993	0.0114084	0.0444651
CDH17	14.033	1.92886	0.724619	2.6515	0.00801356	0.0340469
CIB2	560.169	1.92848	0.398895	4.83178	1.35316e-06	2.94634e-05
CHAF1B	253.181	1.92495	0.337278	5.70324	1.17549e-08	4.66406e-07
RSKR	6.92949	1.92438	0.729521	3.00997	0.00261269	0.0143245
CCNL1	666.83	1.92408	0.447007	4.30037	1.70516e-05	0.00024784
SCAI	1244.76	1.9189	0.212576	9.02586	1.78297e-19	4.1464e-17
CHST2	769.542	1.91854	0.456088	4.20203	2.64534e-05	0.000354411
RNF128	42.2448	1.91814	0.544399	3.50874	0.00045023	0.00358722
FEN1	629.14	1.91804	0.325528	5.88973	3.86822e-09	1.72722e-07
CD164L2	7.32164	1.91732	0.728873	3.02966	0.00244826	0.0136373
MCTS2P	4.63394	1.91718	0.732568	2.82043	0.00479587	0.0226714
LY75	966.293	1.91277	0.489944	3.89896	9.66057e-05	0.00101489
RPS26	6565.14	1.90905	0.492129	3.87418	0.000106984	0.00110577
RBM34	344.124	1.9061	0.407321	4.67577	2.92859e-06	5.68208e-05
IQGAP3	90.913	1.90602	0.579869	3.27626	0.00105191	0.0070008
OR5AU1	30.5752	1.9056	0.553661	3.42264	0.000620168	0.00461438
ISG20	388.566	1.90225	0.393967	4.82529	1.39801e-06	3.03216e-05
LRRC1	266.26	1.90188	0.317925	5.97853	2.25165e-09	1.05904e-07
SHANK1	22.5752	1.90128	0.64882	2.9088	0.00362814	0.0183765
LRRC61	212.8	1.90128	0.375977	5.05203	4.37136e-07	1.10398e-05
CENPN	189.632	1.8997	0.368316	5.15499	2.53646e-07	6.97382e-06
ANKRD18B	16.0153	1.89812	0.74783	2.61141	0.00901708	0.0372979
AMER3	7.74931	1.89732	0.749479	2.50727	0.0121669	0.0468221
SLC9B1	22.1798	1.89572	0.494078	3.8247	0.000130929	0.00130726
OVOL1	4.51022	1.89332	0.731454	2.7876	0.00530996	0.0246083
PLPP4	7.66983	1.89293	0.743858	2.50356	0.0122952	0.0471963
SOX2	15.4766	1.89291	0.718519	2.60544	0.00917571	0.0377768
ZNF738	171.286	1.89213	0.321731	5.87637	4.19355e-09	1.84296e-07
PARPBP	89.1719	1.89116	0.453105	4.16505	3.11291e-05	0.000400943
KCNK12	16.4641	1.88995	0.737913	2.54655	0.0108793	0.0428821
GAL3ST4	362.677	1.88864	0.351183	5.37458	7.6761e-08	2.46696e-06
SERPINB12	5.41994	1.88701	0.749627	2.48521	0.0129476	0.0490998
NEK5	35.5227	1.88557	0.642715	2.91316	0.00357794	0.0181653
ESRP2	25.7587	1.88376	0.73442	2.55821	0.0105212	0.0417162
DHRS13	146.545	1.88245	0.355537	5.28868	1.23202e-07	3.72362e-06
ABRACL	858.888	1.88197	0.313222	6.00662	1.8943e-09	9.01086e-08
RPL37A	11150.3	1.88179	0.535978	3.50461	0.000457273	0.00363215
MAP11	260.768	1.88162	0.446551	4.20904	2.56464e-05	0.000345473
KRT15	445.088	1.88083	0.721912	4.13957	3.47956e-05	0.000443055
SLC9A4	110.352	1.87657	0.661305	2.82278	0.00476099	0.0225447
SDR42E1	114.684	1.87435	0.448094	4.17728	2.95013e-05	0.000385612
TRIM46	72.7494	1.87346	0.493555	3.78644	0.000152822	0.00148631
PXYLP1	917.168	1.87045	0.350713	5.33108	9.76282e-08	3.05834e-06
NSD2	2176.53	1.86909	0.376112	4.96735	6.78747e-07	1.62588e-05
KLC3	21.3631	1.86712	0.629218	2.94903	0.00318769	0.0166191
LZTFL1	1534.03	1.86628	0.388412	4.80251	1.56686e-06	3.33786e-05
USH1G	3.98846	1.8644	0.746569	2.57907	0.00990674	0.0399894
AMN	44.5274	1.86418	0.642772	2.90875	0.00362881	0.0183765
WFDC2	46.7292	1.86172	0.697859	2.65315	0.00797454	0.0339001
NDUFC1	370.634	1.86171	0.464644	4.0025	6.26775e-05	0.000717342
TMEM238	65.801	1.86015	0.617805	2.99744	0.00272256	0.0147625
ATP8A2	85.6487	1.85854	0.51642	3.58996	0.000330729	0.00278979
HIST1H2AI	5.71537	1.85831	0.749669	2.51049	0.0120564	0.0464823
BEND2	19.9486	1.85564	0.702178	2.6232	0.0087108	0.0363544
ELMO3	101.429	1.85513	0.378412	4.8943	9.86538e-07	2.26904e-05
MYOG	6.78343	1.85366	0.72574	2.9391	0.00329167	0.0170215
ASRGL1	192.098	1.85313	0.454849	4.07045	4.69233e-05	0.000567691
WDR54	100.542	1.8508	0.431011	4.28483	1.8288e-05	0.000261682
ARMC4	13.2034	1.8503	0.661793	2.77891	0.00545416	0.0251535
NFATC3	4133.62	1.84959	0.322568	5.73264	9.8882e-09	4.01864e-07
SPINT2	1074.93	1.84925	0.388085	4.76248	1.91226e-06	3.97256e-05
SNX20	592.092	1.84872	0.428368	4.31214	1.61685e-05	0.000236441
ECT2	592.3	1.8476	0.287559	6.42354	1.33144e-10	7.8776e-09
ZNF439	240.489	1.84715	0.294505	6.26855	3.64419e-10	1.99406e-08
KIF24	104.546	1.84592	0.502741	3.66351	0.000248779	0.00222163
OR2AG2	15.7999	1.84552	0.57733	3.16586	0.00154628	0.00947689
POLE2	39.6306	1.84496	0.694315	2.63867	0.00832314	0.0350245
CLEC9A	67.8533	1.84448	0.583729	3.14763	0.001646	0.00996408
ARHGAP15	788.842	1.84356	0.341299	5.39959	6.67915e-08	2.17579e-06
CRYGS	32.0834	1.84286	0.739976	2.49021	0.0127666	0.0486177
NINL	544.559	1.84204	0.464867	3.95817	7.5527e-05	0.000829806
ATG9B	17.5083	1.83988	0.655993	2.77841	0.00546262	0.0251783
TIAM1	575.738	1.83828	0.382491	4.80378	1.55698e-06	3.32527e-05
SLAIN1	307.424	1.83654	0.382989	4.79184	1.65258e-06	3.4938e-05
CA6	20.805	1.83624	0.661699	2.74706	0.00601316	0.0271386
CDSN	3.70847	1.83597	0.744699	2.48847	0.0128295	0.0487801
PSD	33.3329	1.83295	0.483698	3.775	0.000160009	0.00154065
EDAR	24.3	1.83282	0.66566	2.73374	0.00626194	0.0279798
ZNF157	56.9472	1.82602	0.63262	2.87065	0.00409634	0.0201318
PLA2G2F	4.67306	1.82369	0.726965	2.74049	0.0061348	0.0275466
CLEC1A	191.693	1.82118	0.432612	4.20516	2.60895e-05	0.000350877
GDA	24.0938	1.82104	0.670685	2.70663	0.00679702	0.0299026
KY	8.03297	1.81854	0.701757	2.54621	0.0108899	0.0429138
TMSB15A	33.8851	1.81827	0.64391	2.80926	0.00496556	0.0233287
BEND5	53.0768	1.81285	0.562405	3.20889	0.0013325	0.00844167
PMAIP1	266.974	1.81275	0.450304	4.02095	5.79634e-05	0.000673518
OR2AT4	33.939	1.81147	0.591532	3.04511	0.00232592	0.0131261
ETS1	8959.68	1.81079	0.345098	5.24571	1.55679e-07	4.55716e-06
ZNF850	159.974	1.80944	0.432818	4.17593	2.96775e-05	0.000387613
FLRT3	112.759	1.80934	0.574664	3.13849	0.0016982	0.0101917
SLC18A2	203.046	1.80896	0.408235	4.42641	9.58122e-06	0.000152498
ATP2B2	7.5559	1.80556	0.694031	2.54596	0.0108977	0.0429241
KLF5	292.774	1.80542	0.435811	4.13866	3.49334e-05	0.000443798
CASR	60.2411	1.80493	0.627181	2.8628	0.0041992	0.0205469
NOL4L	829.357	1.80415	0.425043	4.24183	2.21702e-05	0.000307045
TMEM184A	27.4329	1.80338	0.620661	2.88843	0.00387175	0.0193172
LRRC10B	35.6006	1.8026	0.478244	3.75336	0.00017448	0.00164963
APBA2	187.748	1.80217	0.450292	3.99703	6.4143e-05	0.000730619
FOXL2NB	31.6481	1.80209	0.694313	2.57446	0.0100397	0.0403128
AKR1B10	31.9297	1.80045	0.620391	2.88732	0.00388542	0.0193623
AMDHD1	34.2369	1.80013	0.700528	2.57807	0.00993542	0.040031
ASPDH	4.90276	1.79882	0.725075	2.73839	0.00617406	0.0276857
CENPO	234.647	1.79737	0.388382	4.62412	3.76183e-06	6.97543e-05
EBPL	414.546	1.79638	0.531792	3.37154	0.000747489	0.00535786
ADH7	6.25269	1.78989	0.722452	2.84415	0.00445295	0.0214438
MRPL52	181.781	1.78728	0.363431	4.91589	8.83793e-07	2.05145e-05
OR2A12	9.22999	1.78585	0.683019	2.57228	0.010103	0.0405088
HIST2H2AA3	751.326	1.7855	0.451902	3.94717	7.90811e-05	0.000860059
HDAC7	1430.19	1.78412	0.498276	3.57584	0.000349101	0.00291103
CENPE	382.917	1.78388	0.471982	3.77533	0.000159796	0.00154065
KNTC1	521.925	1.78322	0.360201	4.94911	7.45554e-07	1.76571e-05
ACAN	13.5346	1.78232	0.696529	2.54239	0.0110097	0.0432432
OR7G2	20.2828	1.78219	0.687644	2.56617	0.0102829	0.0410335
BICDL2	24.6968	1.78169	0.687097	2.57618	0.00998983	0.0401608
CYP2C19	23.1319	1.7812	0.684226	2.58088	0.0098549	0.0398287
CDCA4	294.161	1.78069	0.280611	6.34272	2.2575e-10	1.28134e-08
SLC35F3	25.3599	1.78064	0.682228	2.58951	0.00961135	0.0390234
COL4A6	52.8414	1.77958	0.547306	3.24094	0.00119136	0.00773511
LAMB4	27.5304	1.77647	0.647029	2.72368	0.00645595	0.0286962
IKBKE	355.912	1.77618	0.376195	4.71887	2.37159e-06	4.73299e-05
SNAP91	33.5885	1.77575	0.535385	3.30212	0.000959566	0.00649758
KIF21B	690.134	1.77378	0.515609	3.43486	0.000592855	0.00445346
SGPP2	105.397	1.77193	0.562398	3.14187	0.00167871	0.0101182
TMEM239	18.5701	1.77132	0.680447	2.57685	0.00997064	0.0401318
PRKCB	2067.52	1.7713	0.428543	4.1304	3.62134e-05	0.000457759
BCAS1	37.1288	1.77011	0.546256	3.22649	0.00125318	0.0080303
HIST1H2BE	30.1521	1.76848	0.448172	3.9296	8.50861e-05	0.000913844
AK7	62.5681	1.76806	0.559045	3.15231	0.00161982	0.00982337
SNURF	58.1936	1.76663	0.569245	3.10031	0.0019332	0.0112943
PITPNC1	507.699	1.76565	0.379189	4.65443	3.24883e-06	6.18867e-05
MST1R	73.5689	1.76504	0.522561	3.3704	0.000750601	0.00536868
CKAP2	922.728	1.76111	0.298239	5.90376	3.5531e-09	1.60792e-07
NPY	6.08802	1.7611	0.738082	2.62491	0.00866729	0.0362089
NRGN	262.398	1.76091	0.586228	2.99534	0.0027414	0.0148406
RGS10	1311.14	1.76078	0.3599	4.89049	1.00584e-06	2.30393e-05
MPZL2	282.767	1.76029	0.397552	4.42481	9.65276e-06	0.000153491
SERPINB13	10.9001	1.75818	0.725687	2.8877	0.0038807	0.0193514
LSM2	136.83	1.75393	0.45968	3.80981	0.000139072	0.00137658
NEURL1	30.8681	1.75367	0.696865	2.53046	0.0113914	0.044409
ARMH1	18.1062	1.75323	0.684296	2.55864	0.0105082	0.0416742
CHRNG	12.3081	1.75318	0.638113	2.71581	0.00661142	0.029232
GINS4	212.879	1.75236	0.3067	5.71015	1.12875e-08	4.51116e-07
NFKBID	39.5445	1.7517	0.507478	3.43917	0.0005835	0.00438909
ZNF320	81.2918	1.74891	0.47934	3.63269	0.000280482	0.00244319
ILDR1	18.578	1.74867	0.646663	2.67922	0.00737946	0.0318212
CORO1A	3530.41	1.74865	0.416886	4.19202	2.76482e-05	0.000366251
RHPN1	419.58	1.74777	0.7278	2.8989	0.00374469	0.018784
TNFRSF6B	41.9478	1.74495	0.682684	2.53952	0.0111004	0.0435283
VANGL2	171.721	1.74397	0.372276	4.6801	2.8673e-06	5.56985e-05
EGR3	235.901	1.74379	0.374376	4.65418	3.25275e-06	6.1891e-05
MTFMT	193.77	1.7428	0.529724	3.28328	0.00102608	0.00686126
CORO2A	303.38	1.74264	0.319607	5.45	5.03698e-08	1.70382e-06
ARHGEF39	75.4713	1.74259	0.452406	3.84507	0.000120518	0.00122375
PDCD5	380.108	1.74258	0.506995	3.43277	0.000597451	0.00448196
BSND	16.4471	1.74134	0.62118	2.78018	0.00543295	0.0250881
KCNH2	17.5986	1.74125	0.661702	2.60383	0.00921889	0.0378743
TNFRSF17	79.9446	1.74063	0.587048	2.95592	0.00311736	0.0163442
SMIM5	38.2014	1.73996	0.529235	3.27671	0.00105024	0.00699489
CCDC88B	802.425	1.73905	0.377233	4.60786	4.06842e-06	7.42892e-05
C19orf57	22.6697	1.73878	0.553551	3.13967	0.00169138	0.0101653
CD69	949.841	1.73865	0.507642	3.41992	0.000626396	0.0046491
PLEKHG1	773.994	1.73708	0.38151	4.55103	5.33836e-06	9.40899e-05
N4BP2	714.254	1.73648	0.346048	5.0163	5.26769e-07	1.30092e-05
TNIP3	31.3252	1.73622	0.538373	3.2154	0.00130261	0.00829311
FANCG	48.2854	1.73602	0.544988	3.1802	0.00147175	0.00911354
PLCXD2	147.813	1.73585	0.492847	3.5168	0.000436784	0.00348927
RHD	31.3087	1.73575	0.668913	2.57646	0.00998179	0.0401381
AP1G2	96.9168	1.73454	0.513063	3.37433	0.000739955	0.00531523
RHNO1	110.931	1.73372	0.427097	4.05278	5.06125e-05	0.000605758
MARCKSL1	2634.4	1.73361	0.412637	4.19885	2.68276e-05	0.000358786
ATP1B4	13.4496	1.73109	0.614587	2.78761	0.00530979	0.0246083
EHF	16.3399	1.72809	0.689035	2.48564	0.0129319	0.0490668
LGALS2	143.169	1.72763	0.627818	2.74147	0.00611655	0.0274802
HES4	352.178	1.7276	0.385925	4.4735	7.69485e-06	0.000126564
WDR34	628.474	1.72734	0.334241	5.16599	2.39172e-07	6.64128e-06
SIAH3	12.919	1.727	0.602603	2.83847	0.00453299	0.0217106
SOCS1	198.998	1.72695	0.326365	5.28746	1.24026e-07	3.73506e-06
BBC3	219.682	1.72375	0.344731	4.9969	5.82584e-07	1.42198e-05
ART5	15.1459	1.7225	0.602858	2.84473	0.00444496	0.0214177
DDX25	45.2329	1.7223	0.503408	3.4129	0.000642757	0.00475788
FCMR	797.759	1.72226	0.53024	3.24227	0.00118584	0.00770793
ARL9	34.8664	1.722	0.489817	3.50249	0.000460932	0.00365256
KCNAB3	35.4839	1.7215	0.642761	2.66384	0.00772542	0.0330407
LPA	3.70864	1.72133	0.722255	2.54575	0.0109043	0.0429401
RCAN3	759.601	1.72057	0.430071	3.9978	6.39331e-05	0.000728724
SQLE	322.548	1.71873	0.381648	4.50084	6.76866e-06	0.000113812
LDLRAD4	1341.15	1.717	0.42651	4.02305	5.74489e-05	0.000668468
UPK3BL1	681.119	1.71496	0.289645	5.91946	3.2301e-09	1.48178e-07
LINC00634	5.07689	1.71486	0.719113	2.64851	0.00808477	0.0342452
AMER2	20.0945	1.71463	0.626721	2.71725	0.00658259	0.0291353
KCNV1	19.525	1.71348	0.659666	2.57424	0.010046	0.040319
GCSAM	150.609	1.71331	0.628064	2.71654	0.00659674	0.0291825
FBXO41	313.185	1.71178	0.415471	4.11676	3.8424e-05	0.000480846
CDK2	470.086	1.71042	0.301981	5.66215	1.49489e-08	5.74094e-07
PGM2L1	582.484	1.70882	0.226549	7.5415	4.64581e-14	5.32804e-12
CST4	3.6066	1.70844	0.721901	2.52438	0.0115902	0.0450431
FAM3B	49.0679	1.70716	0.594767	2.85595	0.00429089	0.0208716
H2AFZ	2372.41	1.70458	0.23812	7.15781	8.19772e-13	7.6683e-11
IMPG2	26.4226	1.70448	0.503832	3.36727	0.00075917	0.00540456
IGKV1-33	313.694	1.70435	0.646904	2.62419	0.00868542	0.0362756
CBLC	6.29699	1.70402	0.716428	2.77389	0.00553898	0.0254393
AGER	79.3322	1.70244	0.391387	4.34469	1.39473e-05	0.000210202
ABCA13	39.4732	1.70169	0.618471	2.73532	0.00623187	0.0278852
ARL4C	2493.19	1.70146	0.234938	7.24153	4.43642e-13	4.42163e-11
RAB33A	43.1266	1.70124	0.527123	3.2162	0.00129898	0.00827317
AC005255.1	49.4982	1.69998	0.558692	3.0313	0.00243504	0.0135772
ITGAL	1787.3	1.69821	0.43969	3.85942	0.000113654	0.00116465
RLN2	20.4871	1.69783	0.634411	2.65883	0.00784115	0.0334332
C17orf67	61.5602	1.69603	0.439731	3.84853	0.000118828	0.00121025
RNASEH2A	167.76	1.69322	0.506309	3.33829	0.000842945	0.00587605
CALHM6	209.191	1.69212	0.349272	4.84122	1.29044e-06	2.83187e-05
CD48	1559.92	1.69185	0.429093	3.94015	8.14301e-05	0.000880791
CENPH	281.392	1.68996	0.298115	5.66637	1.45852e-08	5.65312e-07
MTFR2	57.2232	1.68728	0.540303	3.11833	0.0018188	0.0107573
HOOK1	121.674	1.6872	0.621559	2.70485	0.00683351	0.0300316
CCDC152	690.84	1.68644	0.502234	3.35327	0.000798622	0.00562327
PHEX	61.0821	1.68528	0.569082	2.95221	0.00315512	0.0165092
EVL	3847.84	1.68486	0.373008	4.51527	6.32361e-06	0.000108486
ALPK2	32.4432	1.68301	0.648579	2.58113	0.00984767	0.0398187
EVPL	49.5424	1.6821	0.622127	2.70087	0.00691589	0.0302665
ISG15	709.615	1.68155	0.514297	3.26457	0.00109629	0.00724682
PSRC1	176.542	1.68108	0.532768	3.1499	0.00163329	0.00990143
ATAD3B	235.953	1.68104	0.397187	4.22864	2.35113e-05	0.000322683
UNC93A	3.50701	1.68083	0.720087	2.48777	0.0128547	0.0488513
JPT1	560.082	1.68016	0.358756	4.68135	2.84996e-06	5.5488e-05
CHST11	667.224	1.67701	0.362974	4.61859	3.86349e-06	7.12447e-05
PROSER2	114.536	1.6753	0.418162	4.00426	6.22116e-05	0.000712985
SLA	1991.97	1.67449	0.415098	4.03163	5.53913e-05	0.000650857
SDC1	201.732	1.67313	0.435099	3.84147	0.000122298	0.00123806
RHOF	527.679	1.67275	0.387191	4.31785	1.57556e-05	0.000231414
BTLA	133.819	1.66944	0.625002	2.66089	0.0077935	0.0332639
TRAF4	322.347	1.66877	0.357308	4.66749	3.04901e-06	5.86811e-05
BARD1	187.953	1.66766	0.424621	3.9244	8.69472e-05	0.000929065
C12orf65	977.188	1.66733	0.246518	6.76251	1.35624e-11	9.96005e-10
SLITRK5	48.6325	1.66699	0.549967	3.02062	0.00252261	0.0139585
PNMA8A	285.002	1.66636	0.407474	4.08643	4.38056e-05	0.000536956
LPXN	994.917	1.66486	0.405319	4.10527	4.0385e-05	0.000502009
LMNB2	1156.72	1.66289	0.362377	4.5871	4.49448e-06	8.11819e-05
SPIRE2	76.4645	1.66126	0.580845	2.85122	0.00435516	0.0210943
HHIP	208.511	1.66113	0.570151	2.90701	0.00364901	0.0184478
CD82	975.121	1.6611	0.292502	5.67781	1.3643e-08	5.31253e-07
TSPOAP1	525.072	1.65911	0.336918	4.9227	8.53601e-07	1.98786e-05
DNA2	222.576	1.65574	0.415093	3.98672	6.69919e-05	0.000755871
LRCH4	1320	1.65502	0.322085	5.13731	2.78696e-07	7.53874e-06
ZNF347	720.1	1.65428	0.520908	3.17175	0.00151526	0.0093225
MEX3B	331.121	1.65373	0.428644	3.85444	0.000115994	0.00118644
PCDH7	168.998	1.65236	0.472501	3.4923	0.00047888	0.00377157
DSP	650.41	1.65014	0.526946	3.12634	0.00176999	0.0105319
TUBA4A	562.037	1.64987	0.280672	5.8771	4.17508e-09	1.83967e-07
PTPN2	1359.5	1.64821	0.258198	6.38268	1.74019e-10	1.00823e-08
MGAT4A	1169.63	1.64796	0.302483	5.44727	5.11477e-08	1.72665e-06
ERMN	50.196	1.64732	0.602879	2.72603	0.00641016	0.0285381
HIST1H4J	53.7892	1.64605	0.525917	3.11923	0.00181326	0.0107283
FBXL19	404.897	1.64583	0.554641	2.96248	0.00305169	0.0160946
RUNX2	153.675	1.64488	0.440357	3.73139	0.000190429	0.00177634
ADA2	697.681	1.64454	0.388888	4.22715	2.36672e-05	0.000323496
HIST1H2BN	89.2603	1.64335	0.5425	3.02599	0.00247817	0.0137673
ANXA2R	281.929	1.64301	0.411543	3.98953	6.62031e-05	0.00074899
HRH4	25.0957	1.64226	0.606874	2.6909	0.00712591	0.0309751
BCL7A	990.509	1.64158	0.404207	4.05902	4.92795e-05	0.00059277
PIF1	106.582	1.64059	0.437168	3.74756	0.000178564	0.00168222
HIST3H2BB	26.5919	1.63887	0.585888	2.78251	0.00539406	0.0249291
RTN4R	36.66	1.63885	0.596242	2.73658	0.00620819	0.0278064
PLEKHG2	925.99	1.63725	0.36886	4.43709	9.11844e-06	0.000146488
KCNJ6	36.4898	1.63695	0.606175	2.68693	0.00721125	0.0312649
STMN3	1535.99	1.63606	0.393119	4.15969	3.18679e-05	0.000409199
GPR35	55.1161	1.63599	0.398352	4.09994	4.13251e-05	0.000512554
LIN28A	27.9893	1.63479	0.594856	2.73368	0.00626303	0.0279798
ARMC12	15.4619	1.63384	0.584426	2.77654	0.00549408	0.0252929
CLEC2D	847.144	1.63376	0.455968	3.58008	0.000343483	0.00287134
SV2A	144.317	1.63209	0.485212	3.35811	0.000784779	0.00554445
DENND1C	319.142	1.63165	0.56067	2.9041	0.00368305	0.0185742
TTC32	220.433	1.62944	0.318865	5.10766	3.26165e-07	8.60048e-06
ATP5ME	935.483	1.62942	0.61702	2.63263	0.00847275	0.0355558
S1PR4	238.031	1.62863	0.407866	3.99013	6.60369e-05	0.000748627
POLD1	504.811	1.62691	0.364755	4.45819	8.2654e-06	0.000134617
ZNF101	625.1	1.62687	0.428658	3.79281	0.000148955	0.00145429
HOPX	383.11	1.62531	0.518059	3.13238	0.00173397	0.0103691
EIF3L	233.183	1.62408	0.545722	2.97128	0.00296566	0.0157842
DEFA6	3.91199	1.62368	0.714338	2.48333	0.0130161	0.049308
KLHDC7B	64.9325	1.62154	0.486648	3.32471	0.000885098	0.00610506
CCDC138	97.1701	1.62112	0.354934	4.56368	5.02636e-06	8.93432e-05
RADX	113.635	1.62074	0.347589	4.6592	3.17438e-06	6.07449e-05
MTF2	1012.61	1.61916	0.240638	6.72784	1.72204e-11	1.25424e-09
FOXD4L3	10.7749	1.61707	0.706733	2.9716	0.00296253	0.0157772
KCNK17	62.4538	1.61692	0.534432	3.01651	0.00255703	0.0140977
OR10G4	24.6191	1.61677	0.633843	2.53381	0.0112829	0.0440785
ZNF444	569.873	1.61427	0.296611	5.44098	5.29869e-08	1.77088e-06
TMEM86B	55.3362	1.61405	0.436291	3.69191	0.000222574	0.00202957
STIL	171.02	1.61387	0.397911	4.0516	5.08682e-05	0.000607516
IKZF3	1690.08	1.61035	0.545731	2.94561	0.00322319	0.0167613
C12orf75	317.809	1.60991	0.631638	2.54119	0.0110477	0.0433609
GMFG	2649.18	1.60971	0.269855	5.96438	2.45559e-09	1.13896e-07
SNRPF	236.918	1.60775	0.395108	4.06635	4.77556e-05	0.00057651
HS3ST3B1	155.601	1.60538	0.528656	3.03148	0.00243361	0.0135737
POU5F1	55.1842	1.60536	0.541497	2.9581	0.00309545	0.0162579
HDAC1	1623.86	1.60512	0.268679	5.97338	2.32386e-09	1.08689e-07
RASGRP2	790.134	1.60503	0.556591	2.87767	0.00400621	0.0198168
CARD11	712.818	1.60265	0.586293	2.72693	0.00639275	0.0284833
GABRG2	85.6775	1.60265	0.621522	2.57075	0.0101479	0.0406205
TNNC1	45.416	1.60219	0.635196	2.51102	0.0120383	0.0464432
TMEM45B	26.9291	1.60032	0.602605	2.64241	0.00823178	0.0347274
PITPNM1	623.725	1.59914	0.468077	3.41323	0.00064197	0.00475415
BCOR	893.365	1.59745	0.317781	5.02569	5.01614e-07	1.248e-05
RASSF5	1172.94	1.59665	0.360135	4.43195	9.3385e-06	0.000149717
ZNF66	26.8202	1.59464	0.523479	3.03604	0.0023971	0.0134283
OXCT2	21.3293	1.59314	0.544794	2.90724	0.00364639	0.0184457
NLGN4X	351.998	1.59304	0.592624	2.68097	0.0073408	0.0317117
CIP2A	140.197	1.5926	0.525504	3.02606	0.0024776	0.0137673
MSI2	1717.3	1.5925	0.352747	4.51326	6.38394e-06	0.00010927
MARCH9	617.791	1.59168	0.296767	5.36208	8.22697e-08	2.61887e-06
TBC1D31	256.409	1.59163	0.330971	4.80695	1.53253e-06	3.29404e-05
GLCCI1	230.263	1.59069	0.331766	4.79204	1.65092e-06	3.4938e-05
MUCL1	5.51411	1.59051	0.707688	2.59605	0.0094303	0.0384749
SCN3A	131.736	1.5904	0.632785	2.51213	0.0120003	0.0463301
CD40LG	201.547	1.58862	0.496282	3.19641	0.0013915	0.00875256
GP1BB	156.902	1.58822	0.623677	2.537	0.0111808	0.0437923
GRIK2	41.2862	1.58805	0.616789	2.56406	0.0103456	0.0412236
CCDC167	314.895	1.58788	0.380338	4.17216	3.01721e-05	0.000392237
SCN8A	59.5497	1.58784	0.376547	4.20918	2.56304e-05	0.000345473
LY9	369.432	1.58491	0.487966	3.24436	0.00117714	0.00767225
ITGA2	152.062	1.58474	0.309447	5.11825	3.08386e-07	8.19621e-06
USP35	149.585	1.58412	0.390158	4.05694	4.97197e-05	0.000596351
SPINT1	119.717	1.58409	0.403291	3.92365	8.72157e-05	0.000930745
PAXIP1	645.275	1.58087	0.429338	3.67963	0.000233572	0.00210832
SPRED3	26.796	1.58049	0.576107	2.73152	0.00630438	0.0281195
KCNG4	45.1382	1.5793	0.603842	2.6039	0.00921706	0.0378743
FGF5	51.8232	1.5787	0.616713	2.54811	0.010831	0.0427016
ZNF837	66.4746	1.57721	0.397144	3.96389	7.37372e-05	0.000812808
FLT3LG	388.04	1.57606	0.334391	4.71125	2.46204e-06	4.8902e-05
PTPRC	8315.78	1.57596	0.325396	4.84228	1.2836e-06	2.82798e-05
FBXL12	963.534	1.57585	0.345169	4.56409	5.01666e-06	8.92656e-05
PRB3	4.81388	1.57482	0.708291	2.5329	0.0113122	0.0441416
SLC9A7	296.039	1.57378	0.404329	3.8898	0.000100327	0.00104731
CEP70	658.345	1.56637	0.287801	5.44152	5.28291e-08	1.76986e-06
GPSM3	1923.05	1.56434	0.325569	4.80389	1.55613e-06	3.32527e-05
LIPT2	117.338	1.56257	0.517146	3.02267	0.00250551	0.0138896
DCK	1867.91	1.56252	0.234762	6.65526	2.82799e-11	1.96481e-09
PKP4	1305.95	1.56234	0.614077	2.5373	0.011171	0.0437742
KCNN4	132.199	1.56205	0.553206	2.81743	0.004841	0.022837
FAM24B	69.117	1.56137	0.345322	4.51533	6.32181e-06	0.000108486
ZYG11A	25.6926	1.5603	0.619615	2.50453	0.0122615	0.0471042
OR7D4	42.9246	1.55854	0.594447	2.61059	0.00903865	0.0373687
ZNF48	263.208	1.5536	0.337162	4.60577	4.10952e-06	7.49563e-05
DOT1L	705.078	1.55357	0.465309	3.33616	0.000849447	0.00590876
PSAPL1	4.53013	1.55224	0.706741	2.48651	0.0129002	0.0489686
SARDH	173.79	1.55154	0.452971	3.42135	0.00062312	0.00462889
PTK2B	1875.8	1.5514	0.390116	3.97512	7.03439e-05	0.000783137
KLHL32	20.4747	1.55124	0.620893	2.49134	0.0127262	0.048495
BAX	839.152	1.55033	0.312693	4.95679	7.1666e-07	1.70694e-05
SFI1	340.177	1.55021	0.356795	4.34279	1.40683e-05	0.000211453
KIAA0895	113.837	1.5497	0.367391	4.21481	2.49985e-05	0.000338106
IDH2	1871.07	1.54941	0.430293	3.5986	0.00031994	0.0027097
ABHD17B	737.677	1.54636	0.284817	5.42839	5.6866e-08	1.88921e-06
LMNTD2	37.9754	1.54201	0.420634	3.65598	0.000256204	0.00227054
CACNA1F	42.3125	1.54042	0.594502	2.60077	0.0093014	0.0380603
GRAMD1B	270.276	1.54006	0.332551	4.62932	3.66864e-06	6.83289e-05
TPH1	68.1364	1.53754	0.498668	3.0777	0.00208607	0.0120155
CEP85	297.79	1.53747	0.461782	3.32615	0.000880545	0.0060859
TRABD	717.162	1.53643	0.233789	6.5709	5.00122e-11	3.29687e-09
IL27RA	650.925	1.53379	0.364426	4.20726	2.5849e-05	0.000347923
RFLNB	1563.22	1.53124	0.330535	4.63158	3.62892e-06	6.77398e-05
SEMA4D	1059.9	1.53037	0.359772	4.2524	2.11488e-05	0.00029485
PLAAT4	143.418	1.53001	0.466488	3.27602	0.0010528	0.0070008
MED30	505.489	1.52977	0.336848	4.53996	5.62643e-06	9.83391e-05
ZNF107	524.489	1.5287	0.379364	4.02793	5.62694e-05	0.000658863
COL27A1	368.945	1.52844	0.440186	3.46944	0.000521548	0.00401508
CCDC200	23.4677	1.527	0.561911	2.70489	0.00683266	0.0300316
NANOG	69.5894	1.52687	0.555029	2.74388	0.00607185	0.0273538
S100A12	220.732	1.52614	0.568245	2.67968	0.00736922	0.0317934
HAT1	825.355	1.52562	0.250071	6.09997	1.0609e-09	5.36666e-08
IER5	1026.21	1.52524	0.381345	3.99794	6.38971e-05	0.000728724
DPPA4	164.345	1.5227	0.704722	2.95084	0.00316909	0.0165616
VAMP1	526.125	1.52242	0.379954	4.00508	6.19955e-05	0.000711843
FGD3	910.583	1.52217	0.348334	4.3685	1.25105e-05	0.000190779
CEP78	767.987	1.51978	0.332545	4.56911	4.89808e-06	8.7366e-05
ACTL10	31.5245	1.51956	0.47212	3.20894	0.00133223	0.00844167
HMGN2	11362.3	1.51892	0.279456	5.43474	5.48767e-08	1.83039e-06
BICD1	311.491	1.51642	0.368535	4.11354	3.89631e-05	0.000486422
NSUN4	40.483	1.51636	0.525528	2.87657	0.00402025	0.0198745
C19orf48	400.235	1.516	0.232814	6.51022	7.50423e-11	4.70602e-09
TIGD1	188.434	1.5153	0.313721	4.82769	1.38124e-06	2.99967e-05
ELANE	175.554	1.51477	0.501459	3.01603	0.00256109	0.0141155
SLC1A4	566.95	1.51219	0.444457	3.39979	0.000674374	0.00494384
LBHD1	140.723	1.51143	0.429314	3.51921	0.000432831	0.00346431
SENP7	1314.34	1.51067	0.375531	4.02144	5.78445e-05	0.000672603
FAM72A	117.523	1.51018	0.351694	4.28992	1.78734e-05	0.000257349
NCAPD2	1624.85	1.50883	0.3989	3.78078	0.00015634	0.0015149
CKLF-CMTM1	52.143	1.50867	0.582713	2.5834	0.00978311	0.0395959
ZNF716	51.224	1.50485	0.482176	3.11432	0.00184372	0.0108587
ADM5	32.6118	1.50426	0.490878	3.05536	0.00224787	0.0127631
SERPINA10	26.6177	1.5023	0.578612	2.58543	0.00972576	0.0393829
NOTCH3	2311.69	1.50033	0.459589	3.26188	0.00110675	0.00730161
MYCL	98.3579	1.49922	0.478069	3.132	0.00173619	0.0103787
LANCL3	20.7106	1.49893	0.582604	2.55961	0.0104791	0.0415885
CCDC85C	208.146	1.49879	0.482472	3.1034	0.00191314	0.0112006
GOLGA8B	1062.29	1.49634	0.362768	4.12347	3.73214e-05	0.000469504
MDK	610.894	1.49535	0.430117	3.47434	0.000512119	0.00396253
PLS1	95.1916	1.49263	0.330759	4.51073	6.46035e-06	0.000109931
LCP2	2221.99	1.49161	0.360891	4.13193	3.59733e-05	0.000455626
NCAPG2	632.955	1.49136	0.349933	4.26047	2.03993e-05	0.000286309
CEP72	61.5858	1.49091	0.469475	3.17049	0.00152181	0.00935089
SNHG32	414.13	1.4901	0.413599	3.60076	0.000317286	0.00269263
BCAS4	238.141	1.48963	0.47036	3.16436	0.00155426	0.00951703
CTC1	1181.98	1.48756	0.332209	4.47672	7.57972e-06	0.000125534
FAM227B	72.3692	1.48645	0.475331	3.12212	0.00179555	0.0106499
CHST6	93.2059	1.48637	0.464215	3.19753	0.00138608	0.00872828
CD274	131.413	1.48514	0.326886	4.54046	5.61324e-06	9.82112e-05
MAPK4	62.6841	1.48431	0.497332	2.97967	0.00288563	0.0154466
CCDC57	290.799	1.48256	0.265392	5.58534	2.33238e-08	8.47145e-07
TMEM130	25.296	1.48157	0.580854	2.54606	0.0108945	0.0429217
RFWD3	826.869	1.47924	0.354916	4.1666	3.09177e-05	0.000399449
CRTAM	94.1667	1.47812	0.472866	3.12237	0.00179402	0.0106446
ST20	145.388	1.47754	0.479642	3.07691	0.00209157	0.0120377
ZBED4	511.174	1.47615	0.413647	3.56661	0.000361627	0.0029946
DSCC1	254.355	1.47582	0.339964	4.3393	1.42935e-05	0.000213879
FOXG1	130.353	1.47256	0.702802	2.76716	0.00565467	0.0258764
IDO1	286.798	1.47104	0.47177	3.11509	0.00183886	0.0108377
TRIM72	118.131	1.47053	0.493392	2.97592	0.00292114	0.0155869
C1orf112	162.93	1.46798	0.382106	3.83927	0.0001234	0.0012454
ANP32E	2638.17	1.46733	0.274801	5.33908	9.34209e-08	2.94584e-06
STK11IP	591.388	1.46442	0.312339	4.68759	2.76438e-06	5.40734e-05
ZBTB18	1075.33	1.46379	0.278146	5.26197	1.42518e-07	4.21612e-06
FAM184B	317.06	1.46323	0.376724	3.88217	0.000103528	0.00107536
KCTD19	24.7579	1.46265	0.517358	2.81771	0.00483669	0.0228257
CHAF1A	579.029	1.46257	0.328892	4.4459	8.75238e-06	0.000141185
ITGB1BP2	21.6361	1.46193	0.569683	2.55706	0.0105562	0.0418349
HAUS5	331.919	1.45911	0.252392	5.77987	7.47575e-09	3.11378e-07
PRR22	31.2512	1.45705	0.545733	2.66207	0.0077662	0.0331728
PIK3C2B	1441.76	1.45676	0.374461	3.88899	0.000100662	0.00105015
TRIB3	206.4	1.45672	0.385165	3.77976	0.00015698	0.00152023
CDCA7L	150.715	1.45577	0.495918	2.93013	0.00338819	0.0174311
NCBP1	1156.77	1.4547	0.427888	3.39807	0.000678632	0.00496843
SPDL1	372.185	1.4541	0.379172	3.8333	0.000126437	0.00126923
ZFPM1	235.966	1.45313	0.377533	3.84752	0.000119322	0.00121366
MCM6	1397.37	1.44709	0.327821	4.41335	1.01783e-05	0.000160324
MAP3K9	86.7787	1.44498	0.464689	3.10538	0.00190037	0.0111375
ARHGAP9	848.77	1.44464	0.304831	4.73824	2.15578e-06	4.38062e-05
WDHD1	208.604	1.4444	0.437613	3.29832	0.000972645	0.00657223
RTL10	615.062	1.44417	0.361237	3.99647	6.42935e-05	0.000731339
DERL3	141.695	1.44411	0.560308	2.57308	0.0100799	0.0404257
FUT7	56.6932	1.44291	0.568162	2.53325	0.0113012	0.0441153
PHLDB3	100.555	1.4422	0.477234	3.01815	0.0025432	0.0140586
PMFBP1	19.6042	1.44092	0.573052	2.51095	0.0120407	0.0464432
GRAPL	50.9261	1.43952	0.546644	2.62749	0.00860182	0.0360075
RAB43	717.424	1.4389	0.428965	3.35225	0.000801589	0.00562759
JARID2	914.302	1.43858	0.240838	5.97259	2.33516e-09	1.08914e-07
C16orf54	304.067	1.43653	0.342442	4.19349	2.74693e-05	0.000364747
LGALS7B	8.20591	1.43515	0.691614	2.67068	0.00756985	0.0325033
ENPP5	64.3749	1.43511	0.529767	2.70385	0.00685415	0.0300907
YPEL1	489.07	1.43467	0.339245	4.2279	2.35877e-05	0.000323467
BRCA1	447.293	1.43393	0.326007	4.39752	1.09496e-05	0.000170588
FAT3	40.6623	1.4328	0.538129	2.65437	0.00794573	0.0338103
TCF19	535.577	1.43195	0.358768	3.98981	6.6126e-05	0.00074899
ESR2	74.3515	1.43021	0.528281	2.7029	0.00687378	0.0301177
NUDT1	530.391	1.42865	0.353356	4.0416	5.30867e-05	0.000629076
ZGRF1	129.162	1.42841	0.574695	2.4804	0.0131235	0.0496141
ITM2C	3390.51	1.42628	0.371149	3.84166	0.000122203	0.00123785
CDK5R1	179.839	1.42593	0.425393	3.34968	0.000809044	0.00566568
DNASE1L3	339.83	1.42397	0.455637	3.12251	0.00179313	0.0106431
RFC4	288.691	1.42298	0.223413	6.36788	1.91654e-10	1.09884e-08
PPP2R2C	24.4571	1.42182	0.568626	2.49435	0.0126187	0.048173
SLC25A15	252.818	1.42133	0.320238	4.43694	9.12488e-06	0.000146488
ANKRD34A	32.4751	1.42083	0.558223	2.54255	0.0110048	0.0432432
XKR9	147.361	1.41945	0.532333	2.66176	0.00777335	0.0331949
SP4	502.961	1.41903	0.278931	5.08651	3.64717e-07	9.43811e-06
CHD1	1431.6	1.41834	0.335745	4.22359	2.40446e-05	0.000326258
MTA3	1436.93	1.41772	0.316929	4.47247	7.73226e-06	0.000127055
CEP131	314.252	1.41754	0.362407	3.91024	9.22062e-05	0.000976534
PIDD1	136.051	1.4175	0.425467	3.32869	0.000872568	0.0060423
ZNF586	268.15	1.41718	0.317203	4.46628	7.95922e-06	0.000130146
TSTD1	654.31	1.41703	0.420261	3.36983	0.00075214	0.00537738
FAM118A	721.996	1.41561	0.314106	4.50586	6.6104e-06	0.000111749
PM20D2	710.088	1.41537	0.184115	7.68678	1.50883e-14	1.92854e-12
AJUBA	194.973	1.41199	0.39207	3.60011	0.000318081	0.00269668
HENMT1	434.499	1.41151	0.28295	4.98757	6.11441e-07	1.48592e-05
ARHGAP4	1637.18	1.41038	0.378702	3.72296	0.000196899	0.00183058
TAF1C	269.478	1.40995	0.306821	4.59316	4.36581e-06	7.90282e-05
KLHL6	402.387	1.40876	0.389874	3.61161	0.000304305	0.00260096
GRK6	1229.79	1.40747	0.350038	4.01988	5.82273e-05	0.000675647
ACSF3	416.008	1.40577	0.391484	3.58909	0.000331833	0.00279629
EXPH5	121.307	1.40456	0.484879	2.89284	0.00381774	0.019099
RBP5	223.788	1.40317	0.531154	2.6375	0.0083519	0.0351191
RGS14	428.632	1.4022	0.353067	3.9701	7.18418e-05	0.000795581
MAZ	3193.24	1.40091	0.334279	4.19	2.78955e-05	0.000368944
HIP1R	764.698	1.40047	0.533958	2.61918	0.00881415	0.0366668
AMY1C	8.02545	1.39898	0.687998	2.62663	0.0086236	0.0360894
TOMM40	1016.03	1.39805	0.436844	3.19854	0.00138125	0.00870444
GNA15	765.166	1.39727	0.331688	4.2115	2.5368e-05	0.000342826
AKAP5	142.046	1.39588	0.357418	3.90347	9.48236e-05	0.00100009
ARHGEF1	2601.35	1.39418	0.365142	3.8171	0.00013503	0.0013442
CCDC120	141.543	1.3914	0.369093	3.76735	0.000164988	0.0015786
KCNJ14	45.9124	1.391	0.450664	3.08173	0.00205802	0.0118826
DDX39A	502.892	1.3884	0.49294	2.81304	0.00490755	0.0230972
RFC3	401.563	1.38828	0.298402	4.65142	3.29654e-06	6.25819e-05
ZBED6CL	346.61	1.38799	0.344304	4.02998	5.57821e-05	0.000654531
SOX15	28.8495	1.38772	0.49159	2.81341	0.00490184	0.0230941
PKP1	335.77	1.3865	0.485013	2.85597	0.00429051	0.0208716
SIVA1	2058.05	1.38637	0.337587	4.10577	4.02966e-05	0.000501282
FZD3	217.477	1.38418	0.474051	2.91824	0.00352017	0.0179701
AGAP2	527.496	1.38387	0.538886	2.56448	0.010333	0.0411941
HNRNPD	3661.42	1.38355	0.446705	3.09526	0.0019664	0.0114389
PGGHG	873.639	1.38246	0.377173	3.664	0.000248305	0.00221858
TAP1	632.347	1.38075	0.418729	3.29589	0.000981099	0.00660536
STRBP	763.049	1.3805	0.330776	4.17261	3.01132e-05	0.000391999
MAD2L2	702.064	1.38006	0.296545	4.65287	3.27349e-06	6.22148e-05
RNASEH2B	872.902	1.37958	0.213563	6.45928	1.05203e-10	6.37203e-09
STRIP2	94.3214	1.37771	0.491521	2.79895	0.00512697	0.0239213
CBX4	720.036	1.37677	0.277697	4.95709	7.15575e-07	1.70678e-05
ADGRE1	53.7179	1.37663	0.482492	2.84801	0.0043994	0.0212435
GMEB1	593.727	1.37511	0.227344	6.04806	1.46604e-09	7.15668e-08
ZNF681	174.445	1.37417	0.244489	5.61866	1.92439e-08	7.19241e-07
ALYREF	992.409	1.3722	0.293627	4.6725	2.97549e-06	5.75308e-05
TIGIT	189.465	1.37064	0.550171	2.48677	0.0128907	0.0489549
FBXO5	274.405	1.36996	0.362488	3.77798	0.000158105	0.00152844
SEMA3E	304.924	1.3695	0.435749	3.14058	0.00168613	0.0101483
PROB1	66.3446	1.36709	0.457774	2.98241	0.00285988	0.0153431
NHLRC4	103.902	1.36663	0.376858	3.62317	0.000291012	0.00251041
ENO3	103.265	1.36663	0.499521	2.73345	0.00626743	0.027992
ZNF653	100.2	1.36601	0.387753	3.52054	0.000430666	0.00345193
CNKSR1	8.19638	1.36577	0.684324	2.60625	0.00915404	0.0377154
FNBP1	3559.96	1.3651	0.295601	4.61748	3.88424e-06	7.147e-05
SLC4A8	131.689	1.36406	0.413287	3.2979	0.000974092	0.00657935
TMEM160	572.37	1.36356	0.406578	3.35209	0.000802048	0.00562845
PACSIN1	59.8642	1.3634	0.539391	2.52248	0.0116531	0.0452309
DNMT3A	989.775	1.36284	0.296641	4.59357	4.35726e-06	7.89588e-05
TCF3	1491.35	1.361	0.418745	3.24857	0.00115988	0.00757158
CABIN1	1400.91	1.36099	0.283236	4.80457	1.55082e-06	3.32058e-05
ATAD2	870.476	1.36043	0.288499	4.7149	2.41833e-06	4.82054e-05
LPAR2	195.632	1.35954	0.40914	3.32124	0.000896176	0.00615235
CCDC88C	766.708	1.35925	0.461206	2.9449	0.00323064	0.0167889
MICAL1	881.308	1.35907	0.28733	4.72933	2.25262e-06	4.54433e-05
SAMD15	21.5866	1.35894	0.525084	2.59285	0.00951855	0.0387123
VRK1	475.833	1.35751	0.219958	6.17082	6.79349e-10	3.51081e-08
RAVER1	465.095	1.35658	0.456939	2.96645	0.0030126	0.0159661
MAPK8IP3	1166.8	1.35577	0.28523	4.75259	2.00827e-06	4.1412e-05
ZBTB8B	162.604	1.35497	0.446014	3.03522	0.00240361	0.0134585
DUSP28	103.485	1.35406	0.407046	3.3238	0.000888013	0.00611637
HES2	86.4573	1.35385	0.428689	3.1547	0.00160662	0.00977514
SAMD1	1121.41	1.35162	0.339584	3.97929	6.91226e-05	0.000774173
ZNF496	851.02	1.3495	0.294759	4.57756	4.70432e-06	8.41869e-05
TMEM265	117.85	1.34797	0.440517	3.05711	0.00223484	0.0126977
TRIM37	685.066	1.34665	0.468371	2.8739	0.0040544	0.0199785
XRCC3	214.635	1.34547	0.503805	2.6681	0.00762814	0.0327082
LETM1	2089.49	1.3454	0.35276	3.81299	0.000137294	0.00136188
IL4I1	92.3554	1.34332	0.517808	2.58991	0.00960013	0.0389873
MCM5	1296.13	1.34118	0.461441	2.90435	0.00368013	0.0185659
MARVELD3	40.8426	1.34096	0.50075	2.67261	0.00752627	0.0323377
SNRPD1	1262.82	1.34019	0.296743	4.51569	6.31103e-06	0.000108486
PIM2	570.539	1.3401	0.423266	3.16431	0.00155453	0.00951703
UCK2	370.986	1.33994	0.420162	3.18771	0.00143404	0.00894288
CCDC71L	1233.07	1.33646	0.313104	4.26776	1.97445e-05	0.000278285
CMTM8	220.355	1.33441	0.406473	3.28124	0.0010335	0.00690543
TCTEX1D2	123.391	1.33425	0.457742	2.9117	0.00359473	0.0182339
AC004151.1	2766.79	1.33398	0.456686	2.91897	0.00351191	0.0179433
FAM78A	764.235	1.33147	0.403789	3.29599	0.000980766	0.00660536
LRR1	332.346	1.33105	0.310634	4.28403	1.83538e-05	0.000261992
TOP1MT	545.716	1.33049	0.392318	3.38995	0.00069905	0.00508932
ZNF628	144.15	1.33003	0.442932	3.00011	0.00269885	0.0146577
ARHGEF18	1496	1.32716	0.375909	3.52941	0.000416491	0.00336245
TNRC6B	1802.14	1.32666	0.374625	3.54036	0.000399585	0.00324789
SVOP	39.2155	1.32575	0.466099	2.83885	0.00452767	0.0217038
CHFR	831.034	1.32513	0.348921	3.79697	0.000146476	0.00143259
MAP4K1	459.656	1.32376	0.517703	2.55385	0.0106539	0.0421325
DNAJC9	873.622	1.3176	0.225883	5.83261	5.45667e-09	2.36701e-07
SLC7A11	57.8637	1.31731	0.40024	3.28782	0.00100967	0.00676237
MYLK3	81.6119	1.31679	0.493809	2.66265	0.00775285	0.0331242
RPIA	1057.07	1.31491	0.2847	4.61797	3.87512e-06	7.13806e-05
ENO2	519.732	1.31459	0.405092	3.24363	0.00118016	0.00767996
C17orf113	80.4994	1.31437	0.388969	3.37621	0.000734925	0.00528817
SEPT9	7036.36	1.31408	0.361129	3.6379	0.00027487	0.00240587
INCENP	456.548	1.3109	0.465644	2.81309	0.00490672	0.0230972
NOS1	48.2512	1.31034	0.441782	2.96177	0.00305876	0.0161144
TEX30	284.125	1.30979	0.304848	4.29546	1.74333e-05	0.000252123
MAP1A	1421.53	1.30916	0.434378	3.01214	0.00259417	0.0142556
IGFLR1	329.103	1.30914	0.380086	3.44319	0.000574886	0.00434524
TNIK	285.393	1.30831	0.285761	4.57748	4.7061e-06	8.41869e-05
ZNF714	312.883	1.30772	0.315452	4.1446	3.40401e-05	0.000434758
SEC11C	429.245	1.30735	0.285089	4.58485	4.54321e-06	8.18854e-05
PLK4	178.13	1.30724	0.509495	2.56412	0.0103437	0.0412236
DND1	34.4817	1.30486	0.456077	2.8552	0.00430097	0.0209001
RFC5	444.687	1.30277	0.411852	3.16186	0.00156766	0.00959042
SSBP1	868.413	1.30241	0.408068	3.19022	0.00142165	0.00887882
H2AFV	4328.36	1.30154	0.250583	5.19376	2.06089e-07	5.85866e-06
NRL	60.5891	1.29917	0.489071	2.65108	0.00802337	0.0340674
SDF2L1	404.595	1.29895	0.381602	3.40246	0.000667829	0.00490298
TMSB15B	173.955	1.29753	0.299225	4.33454	1.46062e-05	0.000217974
SSX2IP	309.189	1.29732	0.467394	2.7737	0.00554224	0.0254393
SUSD3	209.366	1.29525	0.503048	2.57175	0.0101187	0.0405426
NELL2	178.126	1.295	0.516507	2.50449	0.0122627	0.0471042
HSH2D	238.047	1.29362	0.425325	3.03953	0.0023695	0.0133227
RCSD1	2909.27	1.29267	0.344423	3.75236	0.000175179	0.00165531
EVI2A	1493.7	1.29192	0.228219	5.66055	1.50887e-08	5.75501e-07
KDM5B	302.542	1.29068	0.292871	4.40618	1.05211e-05	0.000164948
DUSP16	1152.98	1.28874	0.312955	4.11736	3.83241e-05	0.000479954
OCLN	204.159	1.28768	0.450987	2.8527	0.00433498	0.0210147
DNASE1	659.09	1.28757	0.314456	4.09387	4.24232e-05	0.000522688
LRRC45	383.126	1.28737	0.360421	3.57048	0.000356321	0.00295651
NUCB2	4076.74	1.28709	0.28521	4.51232	6.41232e-06	0.000109404
ZNF20	127.911	1.28674	0.509238	2.52434	0.0115917	0.0450431
DGCR8	363.148	1.28635	0.36511	3.52198	0.000428339	0.00343956
ZNF692	216.585	1.28559	0.349485	3.67693	0.000236062	0.00212735
MYO15B	1118.87	1.28494	0.253612	5.06616	4.05929e-07	1.03453e-05
TNFSF15	67.9774	1.28429	0.492207	2.60501	0.00918705	0.0377956
LBR	3136.34	1.28428	0.224995	5.7078	1.14449e-08	4.55186e-07
WDR76	271.791	1.28341	0.480193	2.67064	0.00757064	0.0325033
RPL17	745.477	1.28241	0.28793	4.45323	8.45891e-06	0.000136846
RPA3	715.956	1.28008	0.346655	3.69167	0.000222787	0.00202957
DDX5	3162.98	1.27975	0.429351	2.97912	0.00289079	0.0154675
OR14J1	90.5366	1.27891	0.3676	3.47678	0.000507473	0.00394116
ZNF85	236.194	1.27684	0.34095	3.74417	0.000180991	0.00169967
PROSER3	56.1891	1.27556	0.433048	2.94196	0.00326147	0.0168967
GCC2	76.8366	1.27265	0.386516	3.2895	0.00100365	0.00673281
AKNA	2360.42	1.27243	0.409914	3.10284	0.0019167	0.0112175
IL32	2522.16	1.27182	0.427302	2.97488	0.00293102	0.015627
SAC3D1	365.144	1.27097	0.379044	3.35175	0.000803013	0.00563287
RPL21	5463.97	1.27082	0.414509	3.06449	0.0021804	0.0124427
MFSD6	625.262	1.27071	0.33898	3.74794	0.000178291	0.0016811
MYB	898.1	1.27038	0.672338	3.27842	0.00104392	0.00696387
TRAF2	345.948	1.26992	0.342234	3.70955	0.000207624	0.00191752
KIAA1958	285.636	1.26892	0.36448	3.48056	0.000500362	0.0039004
HSPA1B	6707.95	1.26757	0.319489	3.9669	7.28121e-05	0.000805217
YEATS4	500.546	1.26731	0.266081	4.76213	1.91559e-06	3.97455e-05
PAQR4	254.519	1.26491	0.380069	3.32668	0.000878864	0.00607969
RPUSD1	429.038	1.26408	0.342783	3.68668	0.000227196	0.00205742
SELL	1806.86	1.26403	0.428169	2.95072	0.00317036	0.016563
TIMELESS	530.171	1.26273	0.453456	2.78281	0.00538898	0.0249194
CPSF1	1938.84	1.26228	0.268403	4.70252	2.56971e-06	5.06587e-05
E2F5	117.507	1.26153	0.465266	2.70955	0.00673737	0.0296948
CCSAP	540.278	1.2602	0.251808	5.00412	5.61186e-07	1.37577e-05
ZNF276	578.949	1.25936	0.348978	3.60779	0.000308821	0.00263507
AEN	300.728	1.25818	0.296639	4.24056	2.22959e-05	0.000308531
RPS19	16550.5	1.25818	0.385654	3.26143	0.00110853	0.00731046
TCF12	4086.93	1.25615	0.458366	2.73869	0.00616853	0.0276683
ETV6	1061.89	1.2546	0.481654	2.60279	0.00924684	0.0379483
NPNT	255.889	1.25444	0.406782	3.08247	0.00205293	0.0118614
ROMO1	1119.84	1.25397	0.489004	2.56202	0.0104066	0.0414089
WDR90	176.511	1.25394	0.331089	3.78638	0.000152856	0.00148631
TNRC6C	1714.85	1.25358	0.290628	4.31295	1.61094e-05	0.000235782
C5orf34	63.3953	1.25357	0.417322	3.00087	0.00269213	0.0146259
PSMB9	1222.18	1.25261	0.245661	5.0985	3.42349e-07	8.91493e-06
CFAP44	158.037	1.25215	0.438303	2.85517	0.00430134	0.0209001
PET100	1004.42	1.25205	0.429144	2.91598	0.00354568	0.0180562
ZNF257	75.8544	1.25156	0.414525	3.01728	0.00255056	0.0140764
OPRD1	51.7071	1.25103	0.481825	2.59253	0.00952724	0.0387383
AC055839.2	328.89	1.25092	0.299553	4.17504	2.9794e-05	0.000388528
IPCEF1	202.54	1.25082	0.403591	3.09795	0.00194865	0.0113672
AC003665.1	195.56	1.25052	0.354848	3.52265	0.000427249	0.00343275
STK17B	3177.64	1.25016	0.278393	4.49026	7.11375e-06	0.00011852
CXCR3	81.8134	1.24986	0.481109	2.59519	0.00945376	0.0385424
FUT6	37.8428	1.24924	0.463453	2.69046	0.00713543	0.0310085
FRRS1L	78.5201	1.24852	0.397155	3.14113	0.001683	0.0101404
RAB3B	58.5476	1.24744	0.447017	2.78742	0.00531288	0.0246083
ZFAND2B	555.726	1.24696	0.401905	3.10131	0.0019267	0.0112642
FAM53B	1879.29	1.24655	0.358681	3.47453	0.000511746	0.00396253
SMIM27	134.832	1.2455	0.363848	3.42163	0.000622474	0.00462614
DACH1	128.288	1.24412	0.420984	2.95357	0.00314126	0.0164607
MSL3	1048.12	1.24183	0.219068	5.66829	1.4423e-08	5.60323e-07
TCOF1	1529.29	1.24149	0.385034	3.22344	0.00126659	0.00810239
OR10H5	91.2579	1.24039	0.467627	2.64977	0.00805454	0.0341604
FUS	1047.72	1.23836	0.302968	4.08681	4.37341e-05	0.000536472
FRZB	416.611	1.23824	0.294113	4.20935	2.56108e-05	0.000345473
RPS21	7334.56	1.23538	0.327222	3.77476	0.00016016	0.00154122
AC006538.1	714.876	1.234	0.346879	3.55653	0.000375788	0.00308592
ANKRD44	1442.23	1.23376	0.346738	3.55752	0.000374374	0.00307876
HCFC1	1904.69	1.23155	0.310248	3.96899	7.21776e-05	0.000798771
MIS18A	372.627	1.23086	0.313072	3.93061	8.47289e-05	0.000911176
EPB41	2323.45	1.22989	0.439455	2.79714	0.00515574	0.0240266
ORAI2	1067.32	1.22942	0.360795	3.40672	0.000657476	0.00484328
BATF	56.6968	1.22915	0.456537	2.68818	0.00718434	0.0311887
CHML	499.475	1.22669	0.305082	4.02029	5.81254e-05	0.000674932
PUS1	288.328	1.22626	0.367421	3.33643	0.000848621	0.00590578
RNF166	822.918	1.22613	0.347857	3.52412	0.000424895	0.00341712
ZNF492	58.4243	1.22523	0.364061	3.36265	0.000771979	0.00547481
ARGLU1	396.514	1.22521	0.387756	3.15854	0.00158561	0.00967897
EZR	3262.29	1.22305	0.338878	3.60845	0.00030803	0.00263146
RIN3	372.612	1.22269	0.257655	4.74472	2.08796e-06	4.27394e-05
ARHGAP30	2879.85	1.22242	0.327423	3.73284	0.000189332	0.0017671
BIN2	970.625	1.22191	0.376401	3.24534	0.00117309	0.00765181
SYTL3	488.636	1.2189	0.279113	4.36641	1.26308e-05	0.000192439
CISD2	251.138	1.21782	0.374525	3.25077	0.00115092	0.00751891
LRRC37A	146.422	1.21751	0.396164	3.07146	0.00213012	0.0122063
ITPRIPL1	144.885	1.21719	0.432822	2.81071	0.00494317	0.023243
FANCF	399.225	1.21716	0.312117	3.89894	9.66162e-05	0.00101489
ZSCAN2	216.258	1.21522	0.328792	3.69497	0.000219913	0.00200885
PRKD2	600.974	1.21519	0.476454	2.54854	0.0108174	0.042658
ARL6IP6	124.101	1.21432	0.368305	3.29514	0.00098373	0.00662041
PARD6B	98.3383	1.21398	0.359342	3.3765	0.000734149	0.00528486
CCDC171	158.31	1.21148	0.394577	3.06897	0.00214797	0.0122882
HIST2H2BE	458.583	1.21054	0.299267	4.04432	5.24758e-05	0.000623803
RBM14	1124.45	1.21002	0.345738	3.49911	0.000466806	0.00368341
IL16	2800.44	1.20821	0.366469	3.29608	0.000980455	0.00660536
ABCD3	1967.27	1.20765	0.243837	4.95243	7.3292e-07	1.74318e-05
RTTN	193.706	1.20717	0.315206	3.8294	0.000128454	0.00128638
RUNX1	1597.87	1.20675	0.262338	4.59962	4.23256e-06	7.67821e-05
ZNF775	182.287	1.20458	0.347849	3.46154	0.000537088	0.00411495
LSM8	1606.65	1.2044	0.330214	3.64676	0.00026557	0.00233525
ZNF713	104.795	1.20421	0.464999	2.58778	0.00965967	0.0391816
ARGFX	86.8898	1.20408	0.461022	2.60882	0.00908544	0.0375158
TIA1	3052.23	1.2039	0.319899	3.76284	0.000167994	0.00160228
RNF44	1452.19	1.20342	0.332362	3.62016	0.000294424	0.00253071
C8orf82	289.94	1.20229	0.384737	3.12397	0.00178428	0.0106056
ZNF8	377.045	1.20222	0.297602	4.03894	5.3693e-05	0.000634465
LTB4R2	68.8414	1.2019	0.350823	3.42425	0.000616508	0.00459404
CDC25B	1310.45	1.20164	0.315761	3.80495	0.000141833	0.00139752
GRAP	544.84	1.20037	0.4389	2.73326	0.00627102	0.0280005
ACAT2	97.0866	1.20032	0.338737	3.54187	0.000397304	0.00323249
TYMP	1832.55	1.19988	0.459611	2.60895	0.00908196	0.0375107
TRAF5	672.449	1.1998	0.379392	3.16141	0.00157005	0.00960151
HRH2	231.064	1.19964	0.419826	2.85588	0.00429175	0.0208716
TDG	904.953	1.19901	0.225755	5.31082	1.09134e-07	3.37147e-06
PSIP1	4797.08	1.1983	0.305258	3.92508	8.67013e-05	0.00092759
ACYP1	222.504	1.198	0.259941	4.60785	4.06851e-06	7.42892e-05
LRFN1	82.023	1.19789	0.384991	3.10889	0.0018779	0.0110212
VILL	576.381	1.19749	0.407744	2.93568	0.00332817	0.0171678
RBM33	2395.86	1.19718	0.382242	3.13109	0.00174159	0.0103924
CYTIP	562.742	1.1958	0.36656	3.26131	0.00110897	0.0073105
PPP1R16B	1110.09	1.1952	0.406804	2.93688	0.00331528	0.0171175
PELI2	789.093	1.19482	0.279629	4.27241	1.93368e-05	0.000273993
PGP	396.2	1.19476	0.351531	3.39773	0.000679464	0.00496843
POU5F2	63.2172	1.19441	0.389634	3.06295	0.0021917	0.012495
OR1I1	94.384	1.19424	0.431333	2.7663	0.00566956	0.0259286
PFKFB2	587.464	1.19419	0.397179	3.00561	0.00265045	0.0144652
POLR2D	750.29	1.19377	0.228727	5.21881	1.80079e-07	5.19869e-06
C12orf57	4178.21	1.19275	0.367362	3.24597	0.0011705	0.0076379
EEF1AKMT4	52.5067	1.19216	0.429813	2.77103	0.00558797	0.0256202
SLC27A5	42.2026	1.18959	0.468801	2.53384	0.011282	0.0440785
GMNN	416.362	1.1889	0.349148	3.40418	0.000663622	0.00487997
HTR3B	50.8596	1.18579	0.451685	2.62206	0.00873997	0.0364035
MOB1B	1464.35	1.18445	0.195743	6.05089	1.44049e-09	7.07321e-08
LCP1	11657.1	1.18381	0.343696	3.44372	0.000573766	0.00433927
DCP2	1589.52	1.18327	0.265571	4.45524	8.37992e-06	0.000135831
PRIM1	269.083	1.18096	0.366491	3.22144	0.00127548	0.00814212
RHOT2	435.953	1.18089	0.338204	3.49074	0.000481682	0.00378698
DRAXIN	79.7854	1.18073	0.436872	2.69995	0.00693504	0.0303186
CASP2	776.804	1.1802	0.292867	4.0293	5.59439e-05	0.000655511
UNC13C	29.7899	1.17628	0.459799	2.55621	0.0105821	0.0419078
RPL35A	12864.4	1.1752	0.379448	3.09627	0.00195975	0.0114175
TOP3B	448.248	1.17447	0.430823	2.72479	0.00643433	0.0286152
MUS81	347.34	1.17113	0.349231	3.3525	0.000800847	0.00562615
KMT5C	186.918	1.17075	0.329012	3.55703	0.000375064	0.00308149
RAB3IP	271.915	1.16938	0.402422	2.90482	0.00367469	0.018544
NOP53	4873.61	1.1693	0.371588	3.146	0.00165521	0.0100126
CCDC34	369.655	1.16864	0.286546	4.07763	4.54976e-05	0.000554045
KYAT1	148.772	1.16702	0.314703	3.70726	0.000209514	0.00193071
ARHGAP39	74.7769	1.1659	0.443125	2.62898	0.00856421	0.0358857
MAFK	1130.71	1.16573	0.369172	3.15688	0.00159469	0.009717
TMEM206	195.612	1.1657	0.245488	4.74736	2.06092e-06	4.22893e-05
ZNF121	837.721	1.16496	0.195104	5.97076	2.36151e-09	1.09836e-07
NFATC2IP	1767.99	1.16258	0.258154	4.50316	6.69498e-06	0.000113005
TRAIP	80.0742	1.16172	0.4578	2.53541	0.0112317	0.0439401
C2orf15	29.1687	1.16112	0.444605	2.60733	0.00912512	0.0376425
ARHGDIB	8655.86	1.1609	0.295984	3.92179	8.78922e-05	0.000936771
IQCN	86.7174	1.16089	0.451184	2.57147	0.0101269	0.0405561
CNBD2	106.733	1.15999	0.406308	2.85284	0.00433305	0.0210115
BX255925.3	266.347	1.1585	0.297593	3.89194	9.94465e-05	0.00103986
P2RY8	478.77	1.15841	0.429408	2.69633	0.00701079	0.030562
RANBP1	1029.56	1.15666	0.277662	4.1653	3.10943e-05	0.000400802
JAML	534.744	1.15555	0.334104	3.45784	0.000544532	0.00415951
CACNB1	161.756	1.15543	0.386841	2.98535	0.00283257	0.0152161
AKAP8L	1168.98	1.15321	0.214609	5.37326	7.73258e-08	2.48035e-06
KDM2B	876.504	1.15264	0.325273	3.54306	0.000395514	0.00322262
ZDHHC13	296.112	1.15251	0.266583	4.32253	1.54253e-05	0.000228365
CD37	1749.28	1.15155	0.458553	2.50971	0.0120831	0.0465636
ZNF606	381.96	1.15136	0.241361	4.76985	1.84363e-06	3.85389e-05
DMC1	101.09	1.14962	0.327849	3.50524	0.000456199	0.00362534
PTMA	39760.3	1.14862	0.225516	5.09313	3.52204e-07	9.15729e-06
SFPQ	4088.12	1.14813	0.219498	5.23054	1.69013e-07	4.89611e-06
RPS29	8632.79	1.14812	0.334393	3.4329	0.000597155	0.00448196
BAZ1A	2527.36	1.14776	0.310805	3.69245	0.000222103	0.00202664
PDXP	344.003	1.14693	0.242921	4.72075	2.34975e-06	4.70061e-05
WAS	582.265	1.14589	0.283313	4.04408	5.253e-05	0.000623803
ZNF556	204.154	1.14587	0.399026	2.87026	0.00410134	0.0201446
CLASRP	369.33	1.14499	0.373066	3.06857	0.00215088	0.0122958
CSK	2046.47	1.14448	0.365915	3.12697	0.00176617	0.0105224
SOX12	430.911	1.14423	0.338686	3.3776	0.000731227	0.00527195
ZNF154	317.97	1.14357	0.438286	2.60777	0.00911343	0.0376128
POLA2	257.963	1.14233	0.429315	2.65958	0.00782385	0.033368
HIST3H2A	140.243	1.14182	0.367426	3.10591	0.00189692	0.0111212
PHF19	1047.45	1.14079	0.312535	3.64969	0.000262561	0.00231507
ZNF169	174.321	1.13929	0.27162	4.19354	2.74631e-05	0.000364747
PRPS2	1088.76	1.13909	0.279385	4.07677	4.56666e-05	0.000555295
RCC2	1994.48	1.13847	0.245096	4.64475	3.40494e-06	6.42031e-05
HSPB11	350.661	1.13764	0.335909	3.38591	0.000709419	0.0051556
MAGOH	865.648	1.1374	0.265916	4.27684	1.89563e-05	0.000270252
RAB11FIP4	291.683	1.13731	0.388655	2.92542	0.00343993	0.0176191
SLC37A1	239.737	1.1332	0.359252	3.15335	0.00161406	0.00979549
ZRANB3	87.8931	1.13267	0.356093	3.179	0.00147782	0.00914437
ZNF793	356.895	1.13261	0.402241	2.8147	0.00488221	0.023021
ATG4D	220.193	1.13149	0.37744	2.99673	0.00272891	0.0147921
RAD18	275.447	1.13093	0.300003	3.7693	0.000163704	0.00157081
DAPK1	1964.89	1.13059	0.331272	3.41231	0.000644152	0.0047661
HNRNPA0	5419.31	1.12862	0.297194	3.79723	0.000146323	0.00143259
CCDC127	833.606	1.12854	0.405936	2.77934	0.00544692	0.0251318
USP49	353.421	1.1276	0.327051	3.44714	0.000566545	0.00429436
TRA2B	1681.19	1.12696	0.215225	5.23603	1.64063e-07	4.78585e-06
CACNG8	56.5015	1.12515	0.451065	2.49198	0.0127033	0.0484407
KPNA2	975.223	1.12461	0.343206	3.27617	0.00105225	0.0070008
RBM8A	2251.13	1.12448	0.296254	3.7953	0.000147467	0.00144144
PFN1	12903.9	1.12186	0.313848	3.57412	0.000351413	0.00292593
MTMR1	841.345	1.12052	0.325521	3.4417	0.000578067	0.00435644
TMEM141	47.2001	1.11989	0.408875	2.73548	0.00622897	0.0278797
MAPK13	474.833	1.11827	0.379829	2.94326	0.00324773	0.0168376
TDP1	438.094	1.11762	0.371886	3.00445	0.00266058	0.0144921
ICA1L	498.691	1.11726	0.423117	2.63958	0.00830088	0.0349484
SMARCA4	2105	1.11711	0.332956	3.35459	0.000794837	0.00560368
COG6	450.455	1.11617	0.400219	2.78869	0.00529215	0.0245666
MSH2	949.539	1.11543	0.330528	3.37414	0.000740457	0.00531656
TADA2A	247.98	1.11492	0.370424	3.00889	0.00262203	0.0143616
POLG2	119.709	1.11476	0.442387	2.51832	0.0117916	0.0456717
KDM6B	1254.29	1.11308	0.375402	2.96424	0.00303433	0.0160476
CMTM7	441.306	1.1128	0.300203	3.70621	0.000210385	0.0019374
RNF138	1020.3	1.11127	0.283434	3.92041	8.83991e-05	0.000940976
USP20	734.74	1.1102	0.399718	2.77646	0.00549543	0.0252929
YOD1	538.819	1.10997	0.353395	3.14023	0.00168813	0.0101528
HELB	380.05	1.10956	0.356349	3.11288	0.00185269	0.0108975
FAM111A	1782.04	1.10855	0.27608	4.01502	5.94406e-05	0.000686396
SNRPB	3007.87	1.10674	0.275561	4.01599	5.91975e-05	0.000684135
SAAL1	146.351	1.10432	0.399708	2.76136	0.00575618	0.0262097
TPD52	445.264	1.10242	0.420454	2.62081	0.00877199	0.0365011
PSMB8	1798.43	1.10171	0.327704	3.36137	0.000775574	0.00549797
KLHL17	156.554	1.10148	0.383203	2.87294	0.0040667	0.0200214
BRICD5	95.6699	1.10002	0.338929	3.24423	0.00117767	0.00767274
RNF227	171.449	1.10001	0.420455	2.61479	0.00892811	0.0370214
TRIM28	3160.36	1.09899	0.314956	3.48892	0.000484979	0.00380351
C9orf40	252.065	1.09892	0.315877	3.4782	0.000504802	0.00392405
NDUFB1	1477.36	1.09814	0.443085	2.47711	0.0132451	0.0499156
PHLDA1	428.006	1.097	0.425306	2.57797	0.00993841	0.040031
NSUN5	462.261	1.09696	0.294758	3.72097	0.000198459	0.00184304
PLAG1	193.945	1.09661	0.398528	2.75061	0.00594841	0.0269044
OSBPL5	907.688	1.09508	0.342485	3.19683	0.00138945	0.00874293
SVIP	418.018	1.09326	0.226258	4.8315	1.35506e-06	2.94665e-05
FBL	1948.15	1.09311	0.246791	4.42906	9.46442e-06	0.000151017
ZNF490	212.444	1.09288	0.250489	4.36253	1.2857e-05	0.000195351
DUT	2132.32	1.09153	0.302926	3.60292	0.000314659	0.00267852
PARP10	1372.22	1.09151	0.321531	3.39421	0.000688259	0.00502144
LAGE3	364.903	1.09136	0.354766	3.0754	0.00210221	0.0120836
RRP1	122.044	1.09086	0.418583	2.60448	0.00920147	0.0378363
ZNF687	465.014	1.08895	0.358739	3.03495	0.00240577	0.0134633
TRIM62	180.798	1.08746	0.393513	2.76231	0.00573937	0.0261426
MSL2	1512.83	1.08704	0.366757	2.96327	0.00304386	0.0160816
ARMC5	332.007	1.08674	0.332135	3.27132	0.00107045	0.00710974
SRSF6	4655.3	1.08659	0.190588	5.70112	1.19025e-08	4.71148e-07
BCL2L1	2768.16	1.08657	0.341559	3.18067	0.00146933	0.00910528
H3F3A	10384	1.08512	0.278748	3.89257	9.91885e-05	0.00103918
BRCC3	213.942	1.08382	0.348737	3.10741	0.00188732	0.0110726
PLCG1	1697.32	1.08204	0.346385	3.12324	0.0017887	0.0106243
SELENOH	1826.54	1.08106	0.362113	2.98475	0.0028381	0.0152311
PPIH	296.414	1.08085	0.300127	3.60063	0.000317442	0.00269263
CEP135	456.293	1.08083	0.305434	3.53814	0.000402957	0.00327212
CSRNP1	622.644	1.08078	0.431087	2.50586	0.0122154	0.0469765
PSTPIP1	237.243	1.07919	0.306288	3.52267	0.000427221	0.00343275
MCM7	301.19	1.07608	0.340402	3.16045	0.00157528	0.00962998
USP7	755.958	1.07472	0.431195	2.49135	0.0127257	0.048495
LRWD1	271.072	1.07463	0.332896	3.22745	0.00124898	0.00801567
MCM8	502.857	1.07427	0.286111	3.75437	0.00017378	0.0016458
ATXN2L	1632.32	1.07409	0.299382	3.58734	0.000334065	0.00281085
NOP58	1501.76	1.0734	0.219382	4.89262	9.95032e-07	2.2823e-05
FGFBP3	62.4397	1.07233	0.395108	2.71211	0.00668555	0.0295208
DOCK10	902.342	1.06908	0.417097	2.56214	0.0104029	0.0414038
ZNF660	166.851	1.06734	0.378441	2.81933	0.0048124	0.0227303
ZNF512B	754.084	1.06732	0.290921	3.66832	0.000244145	0.00218654
ZNF428	977.731	1.06714	0.320949	3.32441	0.000886059	0.00610794
TUBA1C	907.754	1.06686	0.218767	4.87641	1.08033e-06	2.44116e-05
GALNT6	341.877	1.06581	0.296321	3.59626	0.000322824	0.00273274
GDF11	351.555	1.06511	0.351755	3.02749	0.00246598	0.0137177
SNRPA1	282.489	1.06466	0.309155	3.44306	0.00057518	0.00434524
SERTAD2	1493.75	1.06465	0.284266	3.74497	0.000180414	0.00169615
TPGS1	421.152	1.06425	0.410458	2.59177	0.00954844	0.038815
APOBEC3G	529.245	1.06397	0.243285	4.37301	1.22548e-05	0.000187391
NASP	2449.64	1.06285	0.25487	4.16995	3.04663e-05	0.000395141
MALT1	866.27	1.05995	0.276566	3.83226	0.000126972	0.00127307
CDC42EP3	941.386	1.0589	0.300293	3.52591	0.000422035	0.00339738
MAPRE2	2184.44	1.05857	0.406007	2.60641	0.0091496	0.0377064
BAHCC1	640.708	1.05804	0.318114	3.3255	0.000882603	0.00609666
RBM15	259.058	1.05616	0.288953	3.6546	0.000257579	0.00227702
TAP2	1272.14	1.0561	0.285199	3.70269	0.000213323	0.00196042
PLEKHF2	1142.82	1.05547	0.312341	3.37883	0.000727953	0.00525381
TMEM97	190.814	1.05464	0.401505	2.62588	0.00864246	0.0361502
HPRT1	596.41	1.05352	0.25636	4.10916	3.97097e-05	0.000494717
BCL2L12	233.115	1.05348	0.336071	3.13377	0.00172573	0.0103236
ATP5IF1	1610.79	1.0528	0.31247	3.36884	0.000754859	0.00538992
AP4B1	420.511	1.05161	0.209661	5.01531	5.29484e-07	1.30378e-05
CEP97	401.179	1.0512	0.242173	4.34036	1.4225e-05	0.000213044
SSBP4	725.608	1.05117	0.279391	3.76214	0.000168463	0.00160452
ADPRM	163.881	1.05067	0.404566	2.59565	0.00944129	0.0385103
CAPN15	594.986	1.04818	0.367637	2.85052	0.00436476	0.0211285
RBM12	2251.42	1.04815	0.348279	3.00901	0.00262097	0.0143604
RAI1	573.73	1.0474	0.378671	2.76524	0.00568805	0.0259795
VOPP1	3092.63	1.04709	0.28291	3.70084	0.000214885	0.00197045
EPHX2	1281.37	1.04638	0.233193	4.48697	7.22447e-06	0.000120245
AC010761.1	221.892	1.04578	0.347875	3.0053	0.00265317	0.0144753
NCAPD3	723.651	1.04556	0.358785	2.91356	0.00357337	0.0181531
NEU3	401.882	1.04527	0.255106	4.09689	4.18745e-05	0.000518216
CSTF3	750.585	1.04513	0.25323	4.12702	3.67494e-05	0.000462656
TCAF2	169.426	1.0446	0.363108	2.876	0.00402745	0.0198984
GADD45A	832.159	1.04251	0.346625	3.007	0.00263837	0.014418
ATP13A1	483.126	1.04147	0.39589	2.62991	0.00854072	0.0357962
ANAPC15	245.063	1.04101	0.334284	3.11327	0.00185028	0.0108897
TUBB	18420.1	1.0378	0.362006	2.86622	0.00415408	0.0203678
IGFBP2	630.019	1.03716	0.391433	2.64887	0.00807612	0.0342282
CENPJ	308.544	1.03646	0.408711	2.5351	0.0112416	0.0439564
U2AF1L5	996.083	1.03406	0.23012	4.49333	7.01181e-06	0.000117289
TEX10	568.451	1.03348	0.337813	3.05883	0.002222	0.0126333
AGPAT5	504.33	1.03301	0.352541	2.9299	0.00339066	0.0174311
LSM7	875.17	1.03222	0.307859	3.35243	0.000801048	0.00562615
ITM2A	6448.17	1.03169	0.242349	4.25685	2.07323e-05	0.000289767
SNRPE	1026.25	1.03167	0.310227	3.32508	0.000883917	0.0061007
TBC1D19	272.908	1.03161	0.346303	2.97837	0.00289785	0.0154971
ANP32A	1451.45	1.03142	0.351717	2.93197	0.0033682	0.0173476
SEMA4A	199.491	1.03128	0.362945	2.84051	0.00450415	0.021622
HNRNPA1L2	276.09	1.02974	0.295983	3.47847	0.000504277	0.00392179
ZNF493	489.42	1.0291	0.251664	4.08886	4.33492e-05	0.000532531
RING1	705.422	1.0283	0.29829	3.44686	0.000567136	0.00429689
IL17RA	1744.49	1.02818	0.360108	2.85463	0.00430875	0.0209239
PFKP	733.147	1.02764	0.387428	2.65172	0.00800819	0.0340328
SCAND1	1564.86	1.02745	0.379054	2.70987	0.00673097	0.0296744
MPZL3	134.407	1.02736	0.340448	3.01669	0.00255549	0.0140977
TRIB2	1260.02	1.02699	0.317076	3.23857	0.00120129	0.0077821
QPCTL	210.163	1.02586	0.374719	2.73677	0.00620455	0.0278001
HINFP	305.149	1.02583	0.259963	3.94564	7.95885e-05	0.000864221
VAV1	1363.1	1.02416	0.321189	3.18822	0.00143152	0.00893046
HCST	512.003	1.02315	0.370428	2.7613	0.00575725	0.0262097
VRK3	866.242	1.02278	0.34298	2.98158	0.00286766	0.0153553
DCAF15	503.984	1.02256	0.39045	2.61812	0.00884169	0.0367631
PSMB10	1372.15	1.02256	0.267385	3.82399	0.000131311	0.00131029
NBEA	301.341	1.02207	0.362114	2.82189	0.00477409	0.022594
LST1	408.342	1.02132	0.368808	2.76854	0.00563079	0.0257953
SLC9A3R1	1197.65	1.02087	0.342717	2.97825	0.00289899	0.0154983
TMC6	961.5	1.02024	0.409322	2.49166	0.0127147	0.0484734
ATAD3C	309.732	1.02009	0.389789	2.61615	0.00889272	0.0369203
EID3	75.7514	1.01988	0.342614	2.97531	0.00292689	0.0156125
CERK	2085.77	1.01966	0.252616	4.03618	5.43275e-05	0.000640605
BST2	2727.93	1.01864	0.37989	2.68072	0.00734629	0.0317141
DNAJC2	431.733	1.01859	0.274238	3.71403	0.000203987	0.00188809
DGKH	451.782	1.01638	0.329959	3.07985	0.00207103	0.0119468
DTYMK	496.98	1.01592	0.372976	2.72306	0.00646803	0.0287237
C16orf91	238.019	1.01336	0.268381	3.77514	0.00015992	0.00154065
TRMT112	1560.45	1.01321	0.358803	2.82331	0.00475307	0.0225263
SIX2	196.313	1.01305	0.386176	2.62222	0.00873592	0.0364035
KLHL33	236.264	1.011	0.366205	2.75986	0.0057827	0.0262899
ITPKB	1813.76	1.00989	0.338584	2.98223	0.00286153	0.0153448
EPC1	1415.35	1.00863	0.171441	5.88319	4.02421e-09	1.78731e-07
TFPT	463.281	1.00849	0.321168	3.13953	0.00169221	0.0101666
ADCK5	213.093	1.00835	0.278846	3.61544	0.000299843	0.00257013
SUZ12	1768.79	1.00787	0.1792	5.6242	1.86371e-08	6.98121e-07
AKAP17A	1154.78	1.00762	0.286155	3.5209	0.000430078	0.00344886
NFYA	812.846	1.00722	0.345933	2.91112	0.0036013	0.0182617
SRRM2	8421.21	1.0069	0.385182	2.61351	0.00896168	0.0371238
MFNG	851.207	1.00592	0.293882	3.42256	0.00062034	0.00461438
BUB3	2517.64	1.00516	0.196178	5.1236	2.99756e-07	8.04346e-06
HIST2H4A	109.118	1.005	0.369828	2.71594	0.0066087	0.0292277
SYP	175.496	1.00491	0.363175	2.766	0.00567485	0.0259342
PSMG3	467.687	1.00268	0.323509	3.0988	0.00194306	0.011348
FDXACB1	119.636	1.00251	0.379075	2.64364	0.00820198	0.0346453
GMEB2	545.869	1.00048	0.276277	3.62092	0.000293556	0.0025261
COMMD6	214.737	0.996214	0.351667	2.83248	0.00461886	0.0220337
POMC	164.581	0.995716	0.383789	2.59317	0.00950963	0.0386854
TTC39B	466.524	0.99534	0.290908	3.42113	0.000623622	0.00463057
CNOT6L	1802.18	0.9938	0.334912	2.96695	0.00300772	0.0159573
UXT	1268.44	0.993003	0.257843	3.85094	0.000117666	0.00120061
STK17A	460.754	0.989783	0.215965	4.58278	4.58829e-06	8.24316e-05
RELB	397.286	0.988527	0.383429	2.57745	0.00995328	0.0400812
PAPOLG	327.538	0.98787	0.311022	3.17571	0.00149472	0.00922504
RPS6KB2	591.65	0.987165	0.286774	3.44194	0.000577559	0.00435614
OXNAD1	308.627	0.986686	0.298301	3.30722	0.000942284	0.00639806
CYP2R1	110.962	0.986361	0.32087	3.07304	0.00211889	0.0121627
EPSTI1	547.225	0.986203	0.333403	2.95748	0.00310165	0.0162803
GRK2	2620.85	0.98582	0.240738	4.09481	4.22506e-05	0.000521329
SRSF9	2083.34	0.98553	0.324938	3.03263	0.0024243	0.0135354
DGKD	620.856	0.985322	0.375251	2.6252	0.00865991	0.0361961
DYRK2	1516.29	0.985316	0.327902	3.00455	0.00265977	0.0144921
TMUB1	723.543	0.985067	0.284313	3.46436	0.000531503	0.00408046
TRAPPC2	436.898	0.982	0.3222	3.04739	0.00230834	0.0130533
SEM1	1885.97	0.98151	0.344583	2.84797	0.00439993	0.0212435
STARD4	273.322	0.979529	0.320187	3.05872	0.00222282	0.0126337
METTL21A	521.953	0.97839	0.293026	3.33853	0.000842223	0.00587591
RPS6KA5	560.756	0.977716	0.373861	2.61466	0.00893161	0.0370267
NIPSNAP1	798.749	0.977306	0.318636	3.06674	0.00216409	0.0123628
CRY1	591.112	0.976304	0.334558	2.91778	0.00352534	0.0179824
MDM1	249.144	0.975723	0.30793	3.16825	0.00153361	0.0094165
PROCA1	85.9656	0.975665	0.358678	2.71896	0.00654883	0.029032
USP1	2080.01	0.973532	0.218324	4.45899	8.23452e-06	0.000134254
RBBP8	678.373	0.973089	0.276422	3.52004	0.000431485	0.00345684
PSME2	1738.25	0.972091	0.246017	3.95111	7.77898e-05	0.000849649
ABRAXAS1	299.811	0.971998	0.344286	2.82265	0.00476282	0.022547
TBC1D7	240.318	0.971629	0.311396	3.11959	0.00181101	0.0107188
THOC6	431.353	0.9704	0.260961	3.71818	0.00020066	0.00186038
ZNF736	424.385	0.970012	0.262973	3.68839	0.000225674	0.00204823
SALL2	301.117	0.970001	0.288922	3.3568	0.000788497	0.00556837
YAF2	790.459	0.969466	0.366881	2.64206	0.00824034	0.034746
CROCC	772.466	0.969009	0.30261	3.20178	0.00136583	0.00862021
PEX5	2404.47	0.968236	0.328605	2.94613	0.00321778	0.0167429
PRKCH	1219.75	0.967746	0.356994	2.71031	0.00672209	0.0296431
POLR2G	368.666	0.966469	0.257078	3.759	0.000170596	0.00162023
PTGER4	935.465	0.966273	0.291398	3.31571	0.000914112	0.00623966
C11orf98	780.392	0.965829	0.297988	3.24079	0.00119197	0.00773581
CNTROB	621.763	0.962465	0.325886	2.95301	0.00314691	0.0164817
AHDC1	681.819	0.962352	0.305057	3.15423	0.00160923	0.00978121
TMEM131L	1501.92	0.96124	0.3859	2.49029	0.0127639	0.0486177
FAM117A	594.247	0.961203	0.284425	3.37911	0.000727201	0.00525291
SPATA2L	157.199	0.957506	0.359058	2.66599	0.0076762	0.032889
ZNF786	140.625	0.957451	0.361636	2.64672	0.0081276	0.0344179
KLF16	284.386	0.956928	0.334444	2.86099	0.0042232	0.0206462
ZBED5	1601.38	0.955795	0.211847	4.51162	6.43349e-06	0.000109585
CAMK1D	1540.35	0.955295	0.282575	3.38044	0.000723701	0.00523893
IDNK	458.037	0.955231	0.331548	2.88065	0.0039685	0.0196652
ABTB1	632.011	0.953935	0.384273	2.48187	0.0130696	0.0494659
SLC35E3	928.744	0.953716	0.337372	2.82652	0.00470572	0.0223271
CBX5	2653.61	0.953379	0.299639	3.1815	0.00146517	0.00908285
TCIRG1	308.733	0.953292	0.335536	2.84082	0.00449978	0.0216133
ZWILCH	349.131	0.952766	0.333338	2.85804	0.00426265	0.0207844
LSM4	1712.49	0.952412	0.330677	2.87978	0.00397947	0.0197137
TSC22D4	1544.48	0.952163	0.292178	3.25857	0.00111974	0.00736409
FAM193B	467.701	0.951009	0.374635	2.53803	0.0111479	0.0436938
PPM1K	1598.27	0.94957	0.279606	3.39586	0.00068414	0.00499792
C1orf159	100.238	0.949301	0.343205	2.76497	0.00569275	0.0259867
RMI1	253.912	0.949147	0.260446	3.644	0.000268431	0.0023569
REPIN1	2527.44	0.949132	0.304378	3.11797	0.00182103	0.0107611
FBXL6	118.816	0.948709	0.301607	3.14456	0.00166339	0.0100529
ABHD18	565.684	0.946545	0.219202	4.31792	1.57507e-05	0.000231414
HMGB1	17323.3	0.945669	0.174999	5.40379	6.52486e-08	2.13383e-06
ARID1A	2482.83	0.944613	0.277257	3.40678	0.000657339	0.00484328
C14orf93	309.259	0.944281	0.36346	2.59756	0.00938876	0.0383174
PPP1CA	3148.99	0.943148	0.27273	3.45797	0.00054427	0.0041594
DTX3	542.004	0.942608	0.342559	2.75115	0.00593858	0.0268672
RPL36	6921.57	0.9424	0.319514	2.94915	0.00318646	0.0166191
RPLP1	25676.7	0.941318	0.35077	2.68315	0.00729314	0.0315383
SLC25A5	4870.32	0.940434	0.247059	3.80636	0.000141026	0.00139199
C7orf26	735.898	0.93871	0.30743	3.05305	0.00226531	0.012839
FAM124A	126.218	0.938543	0.334832	2.80228	0.00507431	0.02375
RUVBL2	630.899	0.937474	0.346972	2.70138	0.00690517	0.0302354
HIST1H2AC	864.473	0.935873	0.363594	2.57341	0.0100703	0.0403971
CXXC5	1338.89	0.934939	0.305442	3.06066	0.00220853	0.0125696
CTCF	1536.71	0.934492	0.335204	2.78744	0.00531266	0.0246083
RNF31	613.201	0.934066	0.28649	3.26014	0.00111356	0.00733736
NEMP1	667.788	0.933596	0.223902	4.1695	3.05263e-05	0.000395308
CYTH1	1569.22	0.933482	0.277152	3.36793	0.000757339	0.00539783
ARRDC1	162.181	0.931729	0.329541	2.82652	0.00470569	0.0223271
RPS27A	30142.9	0.931136	0.369484	2.5196	0.0117487	0.0455331
TUBA1B	21713	0.930933	0.303058	3.07154	0.00212959	0.0122063
PRKX	797.491	0.929205	0.287642	3.23014	0.00123728	0.00795408
MCM3	1902.26	0.92919	0.326686	2.84394	0.00445588	0.0214518
ZNRD1	300.983	0.928266	0.290614	3.19375	0.00140437	0.00880375
GABPB1	542.543	0.927417	0.331279	2.79925	0.00512222	0.0239104
LIN9	213.86	0.927273	0.227105	4.08269	4.4517e-05	0.000543619
CDK9	1244.35	0.926137	0.222894	4.1549	3.25424e-05	0.00041754
ICAM3	1403.77	0.925901	0.259016	3.57448	0.000350921	0.00292329
FAAP20	626.445	0.923629	0.348627	2.64885	0.00807665	0.0342282
TRMT2B	816.355	0.92339	0.267653	3.4497	0.00056121	0.00426357
SRSF3	4713.78	0.92286	0.205495	4.49084	7.09443e-06	0.000118316
H2AFY	2862.85	0.922608	0.314901	2.92953	0.00339473	0.0174416
RCC1	639.262	0.921755	0.366358	2.51544	0.0118885	0.0459936
NBDY	516.306	0.921754	0.299761	3.07458	0.002108	0.0121127
EXOSC8	599.032	0.921725	0.359841	2.56094	0.010439	0.0414967
ATP6V0A2	725.643	0.921676	0.174874	5.27038	1.36139e-07	4.06535e-06
SFXN1	826.409	0.921496	0.227864	4.0439	5.25698e-05	0.000623833
SBNO2	1022.64	0.921451	0.309283	2.97905	0.00289139	0.0154675
HNRNPA2B1	15877.9	0.921155	0.237833	3.873	0.000107504	0.00111046
SIDT1	292.396	0.920932	0.362531	2.53967	0.0110959	0.0435205
MSH6	1013.94	0.920678	0.290653	3.1674	0.00153807	0.00943829
BYSL	112.011	0.91944	0.345023	2.66393	0.00772336	0.0330407
TMEM161B	279.866	0.916432	0.305231	3.00192	0.00268287	0.0146036
EXOSC9	514.878	0.91617	0.235195	3.89511	9.8154e-05	0.0010304
ILF3	4009.07	0.915862	0.312175	2.93352	0.00335137	0.0172716
NUP93	832.224	0.914278	0.209877	4.35609	1.32403e-05	0.000200087
NXPE3	945.97	0.913501	0.236647	3.86003	0.000113374	0.00116248
ZNF585A	349.61	0.911661	0.313709	2.90583	0.0036628	0.0185008
MAGOHB	280.353	0.911167	0.252014	3.61514	0.000300187	0.00257101
SLC25A22	224.428	0.908907	0.284727	3.19184	0.00141371	0.00884905
SKA2	970.15	0.907315	0.24298	3.73406	0.000188419	0.00176176
APBB1IP	3653.3	0.905951	0.338917	2.67271	0.00752403	0.0323363
PPP6R1	2200.95	0.905749	0.360036	2.51527	0.011894	0.0460044
MICB	192.562	0.904993	0.276096	3.27734	0.00104789	0.00698205
SEPSECS	660.157	0.904833	0.298823	3.02785	0.00246303	0.0137059
PAXBP1	616.73	0.904713	0.237679	3.80627	0.000141078	0.00139199
EDC4	553.543	0.904108	0.292206	3.09377	0.00197632	0.0114861
C9orf16	730.28	0.903242	0.303389	2.97686	0.00291217	0.0155489
ZSCAN16	121.129	0.903016	0.277017	3.25914	0.00111752	0.00735234
FMNL1	2021.69	0.90183	0.297462	3.03148	0.00243355	0.0135737
SPATA33	109.054	0.898475	0.332012	2.70542	0.00682177	0.0299957
ALKBH7	1189.36	0.898338	0.342163	2.62506	0.00866344	0.0362018
LRRC37B	172.113	0.89678	0.257688	3.47962	0.000502117	0.00391044
STIM2	610.303	0.895836	0.302617	2.9601	0.00307538	0.0161779
ATAD2B	541.453	0.895798	0.266497	3.36117	0.000776125	0.00549809
CCDC130	632.293	0.895626	0.272067	3.29169	0.000995872	0.00669674
ZNF264	890.795	0.895286	0.340932	2.6258	0.00864467	0.0361504
TXN	2941.25	0.894462	0.324954	2.75226	0.00591852	0.0267982
PGM2	458.325	0.894088	0.274598	3.25577	0.00113086	0.00742842
FERMT3	1620.37	0.893997	0.278472	3.21015	0.00132667	0.00842066
APOM	61.8154	0.893971	0.336488	2.65545	0.00792036	0.0337194
PAG1	932.625	0.893849	0.345167	2.58925	0.00961851	0.039043
CTDP1	625.178	0.891358	0.345613	2.57865	0.00991887	0.0400004
HDGF	3481.82	0.887593	0.225074	3.94346	8.03141e-05	0.000870971
HUS1	288.487	0.886917	0.232578	3.81331	0.000137117	0.00136093
C4orf46	272.389	0.886612	0.258827	3.42525	0.000614234	0.00458526
NCBP2AS2	471.277	0.88603	0.270179	3.27911	0.00104134	0.00694949
SSBP2	1851.48	0.88577	0.295082	3.00155	0.00268606	0.0146036
ING1	781.624	0.88373	0.351064	2.51699	0.0118361	0.0458123
ZNF721	841.644	0.881264	0.199674	4.4134	1.01762e-05	0.000160324
ZIK1	204.367	0.880411	0.344661	2.55397	0.0106502	0.0421277
SNRNP70	1740.72	0.878529	0.320829	2.738	0.00618135	0.027711
PSMA6	4049.82	0.87784	0.218561	4.01635	5.91062e-05	0.000683949
CBX3	5456.79	0.876769	0.216665	4.04657	5.19728e-05	0.000619382
SASS6	185.522	0.876727	0.264929	3.30892	0.000936573	0.0063675
MPLKIP	881.367	0.875822	0.304947	2.87175	0.00408211	0.0200796
ZC3H12B	97.2665	0.875754	0.327446	2.67359	0.00750432	0.0322765
ZNF787	575.415	0.875716	0.327446	2.67402	0.00749484	0.0322577
SRSF5	4483.14	0.874165	0.259328	3.37073	0.000749697	0.0053653
SH3BP1	431.094	0.873333	0.270262	3.23117	0.00123285	0.00793955
B3GAT3	813.87	0.872648	0.324816	2.68623	0.00722633	0.0313141
PAGR1	590.354	0.870438	0.28175	3.0891	0.00200762	0.0116438
HNRNPA1	32545.5	0.870149	0.215426	4.03913	5.36508e-05	0.000634413
SRSF2	2427.86	0.870099	0.277151	3.13926	0.00169377	0.0101723
SIRT7	336.133	0.86971	0.321609	2.70385	0.00685412	0.0300907
DCLRE1C	796.277	0.869398	0.284023	3.06081	0.00220742	0.0125675
ZFAND4	229.545	0.868887	0.342873	2.53367	0.0112875	0.044079
MIDN	866.519	0.867547	0.292259	2.96821	0.00299537	0.0159019
PTP4A2	11962.3	0.867297	0.204063	4.25007	2.137e-05	0.000296946
GTF3C5	1251.6	0.867085	0.234017	3.70507	0.000211333	0.00194426
SPSB2	209.03	0.867	0.330635	2.62164	0.00875086	0.0364307
FAM110A	238.716	0.866591	0.316663	2.73612	0.0062168	0.0278326
MTG1	497.515	0.866544	0.28799	3.00864	0.00262424	0.0143689
FBXL14	259.932	0.864734	0.347197	2.49005	0.0127724	0.0486267
AXIN2	676.134	0.864324	0.280622	3.07982	0.00207128	0.0119468
MZT2B	2140.27	0.863282	0.316991	2.72307	0.00646784	0.0287237
MRPL14	599.14	0.860827	0.329664	2.61082	0.00903265	0.0373531
SREK1	650.815	0.859579	0.282827	3.03903	0.00237345	0.0133398
SPATS2	432.531	0.859554	0.236859	3.62876	0.000284783	0.00247196
ADAM10	2465.05	0.858954	0.325043	2.64232	0.00823393	0.0347277
RPL13	42475.6	0.85855	0.323794	2.65126	0.00801911	0.0340619
PATZ1	919.902	0.857963	0.310703	2.76111	0.00576058	0.0262178
ILF2	2484.89	0.857793	0.311293	2.75534	0.00586314	0.0265906
ATP5F1E	4876.33	0.85751	0.316458	2.70945	0.00673958	0.0296967
MLLT6	4631.55	0.857456	0.303028	2.8294	0.00466359	0.0222028
LARP4	1167.63	0.856965	0.294746	2.90736	0.00364494	0.0184439
TRA2A	1310.54	0.856801	0.277798	3.08405	0.00204203	0.0118147
CDPF1	194.804	0.8543	0.32803	2.60378	0.00922023	0.0378743
RBIS	556.672	0.854272	0.344833	2.47695	0.013251	0.0499267
MTBP	122.916	0.853764	0.335385	2.54514	0.0109233	0.0429947
ST14	415.246	0.853642	0.337797	2.52668	0.0115146	0.0448478
EMC9	212.212	0.853047	0.33543	2.54259	0.0110035	0.0432432
MEN1	665.513	0.852329	0.334284	2.54936	0.0107921	0.0425885
METTL26	673.951	0.85202	0.313275	2.71942	0.00653959	0.0289987
PTBP3	2649.29	0.851592	0.299537	2.84282	0.0044716	0.0214965
ZNF430	523.043	0.851401	0.290673	2.92888	0.00340189	0.0174625
WRAP53	189.147	0.850427	0.338297	2.51332	0.01196	0.0461955
TPRKB	496.69	0.849496	0.327531	2.59325	0.00950748	0.0386854
TMEM123	6864.41	0.847841	0.328517	2.58054	0.0098647	0.0398491
ARHGAP27	975.279	0.846964	0.255553	3.31406	0.000919508	0.0062628
ANP32B	8991.34	0.846678	0.245492	3.44878	0.000563115	0.0042761
BRPF1	613.247	0.846017	0.326191	2.59331	0.00950568	0.0386854
NUDT16L1	717.139	0.845972	0.283197	2.98695	0.00281777	0.0151511
QSOX2	446.787	0.845802	0.333554	2.53541	0.0112315	0.0439401
ZNF764	184.409	0.844957	0.305556	2.76478	0.00569617	0.025991
MZT1	676.21	0.84495	0.238144	3.54791	0.000388305	0.0031716
SNRPD2	3702.16	0.844734	0.324252	2.60489	0.00919037	0.0377999
N4BP2L1	845.997	0.844175	0.212304	3.97614	7.0043e-05	0.000781346
EXOG	195.156	0.843718	0.281556	2.99627	0.00273302	0.0148048
RFX7	787.618	0.841149	0.311731	2.69808	0.00697399	0.0304491
RUFY3	1418.03	0.838474	0.292781	2.86364	0.00418801	0.0205101
[truncated: 16,282 more rows]

## Sheet: Supplemental Table 6
ID	Symbol	Ensembl	logFC	CI.L	CI.R	AveExpr	t	P.Value	adj.P.Val	B
CCR7_ENST00000246657	CCR7	ENST00000246657	0.802229	0.511342	1.09312	8.78475	5.52171	8.46253e-07	0.00831655	5.09752
TRABD2A_ENST00000335459	TRABD2A	ENST00000335459	0.674604	0.434303	0.914906	5.75588	5.62072	5.85374e-07	0.00831655	5.4042
EDAR_ENST00000258443	EDAR	ENST00000258443	0.868634	0.482703	1.25456	3.57887	4.50638	3.29467e-05	0.0575372	2.03889
IL6ST_ENST00000336909	IL6ST	ENST00000336909	0.598048	0.333668	0.862428	6.33864	4.52905	3.04483e-05	0.0575372	2.10487
LEF1_ENST00000512172	LEF1	ENST00000512172	0.546554	0.302723	0.790385	8.08677	4.48791	3.51283e-05	0.0575372	1.98526
PAQR6_ENST00000470198	PAQR6	ENST00000470198	-0.745769	-1.06698	-0.424554	5.24994	-4.64845	2.00484e-05	0.0575372	2.45447
PCED1B_ENST00000551777	PCED1B	ENST00000551777	0.5539	0.313682	0.794118	6.79974	4.61663	2.2419e-05	0.0575372	2.36097
PLPP3_ENST00000371250	PLPP3	ENST00000371250	-0.695012	-0.982771	-0.407253	2.76893	-4.83575	1.03242e-05	0.0575372	3.0096
SCML1_ENST00000380041	SCML1	ENST00000380041	0.700013	0.402475	0.997552	3.37759	4.71046	1.61108e-05	0.0575372	2.63739
SH2D3C_ENST00000314830	SH2D3C	ENST00000314830	-0.346483	-0.494657	-0.198309	7.70911	-4.68176	1.78287e-05	0.0575372	2.55263
TMEM177_ENST00000409951	TMEM177	ENST00000409951	0.587038	0.325623	0.848454	4.38554	4.49609	3.41452e-05	0.0575372	2.009
TSHZ2_ENST00000329613	TSHZ2	ENST00000329613	0.849756	0.477514	1.222	4.91196	4.57056	2.63437e-05	0.0575372	2.22601
MLLT3_ENST00000469261	MLLT3	ENST00000469261	0.615437	0.335361	0.895512	6.80174	4.39955	4.76726e-05	0.0669289	1.72983
MMP28_ENST00000605424	MMP28	ENST00000605424	0.603642	0.329402	0.877882	2.44037	4.40706	4.64565e-05	0.0669289	1.75144
PADI4_ENST00000375448	PADI4	ENST00000375448	-0.653928	-0.953285	-0.354572	6.5103	-4.37362	5.21167e-05	0.0682902	1.65528
AC119674.2_ENST00000641109	AC119674.2	ENST00000641109	-0.671964	-0.981851	-0.362077	3.4037	-4.34153	5.81768e-05	0.0714665	1.56329
RBM12B_ENST00000521947	RBM12B	ENST00000521947	0.401984	0.214528	0.58944	7.4236	4.29347	6.85504e-05	0.0748532	1.42608
SERINC5_ENST00000507668	SERINC5	ENST00000507668	0.40711	0.21735	0.596871	7.10453	4.29543	6.80952e-05	0.0748532	1.43165
ZNF441_ENST00000357901	ZNF441	ENST00000357901	0.596807	0.315952	0.877662	3.28687	4.25453	7.82523e-05	0.0809499	1.31541
CHERP_ENST00000198939	CHERP	ENST00000198939	-0.406221	-0.59858	-0.213863	5.21283	-4.22817	8.55655e-05	0.0840895	1.24072
DDX3Y_ENST00000336079	DDX3Y	ENST00000336079	-2.31193	-3.41146	-1.2124	5.11561	-4.20984	9.10327e-05	0.0852023	1.18895
SLC16A10_ENST00000368851	SLC16A10	ENST00000368851	0.681921	0.35623	1.00761	4.04695	4.19206	9.66616e-05	0.0863584	1.13881
FHIT_ENST00000341848	FHIT	ENST00000341848	0.757776	0.393023	1.12253	5.82784	4.15951	0.000107852	0.0886341	1.04727
KIFC3_ENST00000563028	KIFC3	ENST00000563028	-0.565795	-0.838206	-0.293383	3.96025	-4.15847	0.000108228	0.0886341	1.04437
KDM5D_ENST00000317961	KDM5D	ENST00000317961	-1.22812	-1.82623	-0.630014	4.15328	-4.11113	0.000126831	0.0891328	0.911853
PPAT_ENST00000264220	PPAT	ENST00000264220	0.508855	0.262834	0.754876	3.70366	4.14115	0.000114704	0.0891328	0.995808
SPDYE6_ENST00000563237	SPDYE6	ENST00000563237	0.924962	0.475866	1.37406	5.10542	4.12368	0.000121618	0.0891328	0.946912
USP44_ENST00000551837	USP44	ENST00000551837	0.758958	0.389306	1.12861	2.16097	4.11079	0.000126976	0.0891328	0.910899
C10orf62_ENST00000370640	C10orf62	ENST00000370640	0.404405	0.205043	0.603767	1.8171	4.06138	0.000149702	0.0980795	0.773402
USP9Y_ENST00000651177	USP9Y	ENST00000651177	-1.24751	-1.8619	-0.63311	4.1614	-4.06531	0.000147756	0.0980795	0.784326
DSC1_ENST00000257197	DSC1	ENST00000257197	0.807686	0.408452	1.20692	2.88	4.05056	0.000155179	0.0983884	0.743399
EIF2S3_ENST00000253039	EIF2S3	ENST00000253039	0.30942	0.15497	0.46387	8.63592	4.01107	0.000176857	0.108629	0.634246
RPS4Y1_ENST00000250784	RPS4Y1	ENST00000250784	-1.53674	-2.30622	-0.76725	4.46718	-3.99851	0.000184346	0.109798	0.599633
MAPKAPK2_ENST00000294981	MAPKAPK2	ENST00000294981	-0.282855	-0.425385	-0.140325	7.13362	-3.97336	0.000200267	0.115772	0.530513
BACH2_ENST00000257749	BACH2	ENST00000257749	0.55594	0.271786	0.840094	5.60462	3.91718	0.000240765	0.135207	0.3769
NOG_ENST00000332822	NOG	ENST00000332822	0.710746	0.346494	1.075	4.0885	3.90672	0.000249133	0.13602	0.348413
SATB1_ENST00000475083	SATB1	ENST00000475083	0.433027	0.210364	0.65569	8.68617	3.89373	0.000259908	0.138067	0.313116
ICOS_ENST00000316386	ICOS	ENST00000316386	0.497985	0.240039	0.755931	4.49706	3.86533	0.000285053	0.14366	0.236145
RINL_ENST00000591812	RINL	ENST00000591812	-0.344044	-0.522237	-0.16585	5.21586	-3.86564	0.000284767	0.14366	0.236983
AKAP6_ENST00000280979	AKAP6	ENST00000280979	0.512777	0.245251	0.780302	2.36578	3.83763	0.00031183	0.143947	0.161339
EIF1AY_ENST00000361365	EIF1AY	ENST00000361365	-2.01814	-3.06935	-0.966935	4.71624	-3.84382	0.000305639	0.143947	0.178045
GAL3ST4_ENST00000460995	GAL3ST4	ENST00000460995	0.530894	0.252818	0.808969	4.26092	3.82248	0.000327475	0.143947	0.120563
ITGA6_ENST00000264107	ITGA6	ENST00000264107	0.578794	0.275108	0.88248	5.7314	3.81592	0.000334481	0.143947	0.102932
MAL_ENST00000309988	MAL	ENST00000309988	0.544732	0.258751	0.830713	5.88162	3.81369	0.00033689	0.143947	0.0969544
STX17_ENST00000526607	STX17	ENST00000526607	0.679237	0.322722	1.03575	5.03955	3.81456	0.000335956	0.143947	0.0992671
UTY_ENST00000382893	UTY	ENST00000382893	-1.61583	-2.46278	-0.768876	6.35047	-3.81976	0.000330361	0.143947	0.113253
LDLRAP1_ENST00000374338	LDLRAP1	ENST00000374338	0.433438	0.205097	0.661779	7.15114	3.80052	0.000351503	0.146996	0.0615953
ZBTB9_ENST00000612407	ZBTB9	ENST00000612407	0.46317	0.218449	0.707891	4.09008	3.78939	0.000364316	0.14913	0.031785
ZNF510_ENST00000223428	ZNF510	ENST00000223428	0.409388	0.192722	0.626054	4.32629	3.78307	0.000371783	0.14913	0.0148966
CALB2_ENST00000490520	CALB2	ENST00000490520	-0.577105	-0.884157	-0.270052	1.84311	-3.76306	0.000396428	0.155836	-0.0385273
PDCD10_ENST00000479121	PDCD10	ENST00000479121	0.397949	0.185773	0.610125	7.20515	3.75519	0.000406553	0.156682	-0.0595163
PAQR8_ENST00000360726	PAQR8	ENST00000360726	0.446211	0.207022	0.685401	4.84824	3.73506	0.000433559	0.163877	-0.113025
ABRAXAS1_ENST00000515303	ABRAXAS1	ENST00000515303	0.623227	0.287193	0.959262	4.48787	3.71332	0.000464667	0.164788	-0.170661
ADPRM_ENST00000379774	ADPRM	ENST00000379774	0.701479	0.322921	1.08004	4.37183	3.71007	0.000469504	0.164788	-0.179274
FLNA_ENST00000444578	FLNA	ENST00000444578	-0.466025	-0.71706	-0.21499	8.19548	-3.71684	0.000459489	0.164788	-0.161343
SNAP23_ENST00000566327	SNAP23	ENST00000566327	-0.244259	-0.375477	-0.11304	9.23481	-3.72696	0.000444916	0.164788	-0.134535
TRAT1_ENST00000295756	TRAT1	ENST00000295756	0.591276	0.270493	0.912059	6.24649	3.69045	0.000499695	0.169336	-0.231091
USPL1_ENST00000255304	USPL1	ENST00000255304	0.399667	0.182933	0.616401	4.96027	3.69209	0.0004971	0.169336	-0.226763
CA6_ENST00000377436	CA6	ENST00000377436	0.762621	0.346303	1.17894	2.78618	3.66761	0.000537177	0.173086	-0.29121
CD27_ENST00000266557	CD27	ENST00000266557	0.480563	0.218295	0.742831	5.96143	3.66863	0.000535441	0.173086	-0.28852
YWHAEP7_ENST00000617508	YWHAEP7	ENST00000617508	0.509622	0.231715	0.78753	2.76826	3.67154	0.000530538	0.173086	-0.280875
MRPL42_ENST00000547098	MRPL42	ENST00000547098	0.443737	0.200934	0.686539	4.98265	3.65909	0.000551847	0.174945	-0.313599
AKAP7_ENST00000431975	AKAP7	ENST00000431975	0.447333	0.199861	0.694805	2.96547	3.61914	0.000625838	0.180895	-0.418109
NUBPL_ENST00000550649	NUBPL	ENST00000550649	0.733705	0.328462	1.13895	4.02581	3.62498	0.000614447	0.180895	-0.402856
PDK1_ENST00000416991	PDK1	ENST00000416991	0.38766	0.174219	0.601101	6.26807	3.63641	0.000592759	0.180895	-0.373011
SHISAL2A_ENST00000517870	SHISAL2A	ENST00000517870	0.494478	0.221203	0.767753	7.05427	3.62282	0.000618637	0.180895	-0.408499
ZCCHC7_ENST00000336755	ZCCHC7	ENST00000336755	0.274501	0.122741	0.426261	5.934	3.62149	0.000621227	0.180895	-0.411969
ZFX_ENST00000419690	ZFX	ENST00000419690	0.345637	0.155421	0.535853	6.67315	3.63808	0.000589636	0.180895	-0.368623
ATM_ENST00000278616	ATM	ENST00000278616	0.356967	0.158596	0.555338	7.7683	3.60288	0.000658575	0.18698	-0.46044
CDK7_ENST00000502604	CDK7	ENST00000502604	-0.535905	-0.834006	-0.237803	5.37858	-3.59935	0.000665918	0.18698	-0.469644
GPR137_ENST00000538244	GPR137	ENST00000538244	-0.512792	-0.798534	-0.227051	4.63136	-3.5931	0.000679074	0.187989	-0.485882
NRP1_ENST00000455749	NRP1	ENST00000455749	0.587189	0.259537	0.91484	2.73289	3.58811	0.000689751	0.188292	-0.498829
RPAP3_ENST00000005386	RPAP3	ENST00000005386	0.441331	0.194604	0.688058	3.82274	3.58136	0.000704445	0.189669	-0.516321
LINC01588_ENST00000603228	LINC01588	ENST00000603228	0.50023	0.219079	0.78138	6.95805	3.5623	0.000747599	0.190832	-0.565648
PCSK5_ENST00000376767	PCSK5	ENST00000376767	0.706665	0.309678	1.10365	4.07066	3.56399	0.000743669	0.190832	-0.561275
SENP1_ENST00000448372	SENP1	ENST00000448372	0.296137	0.130249	0.462025	6.22635	3.57418	0.000720412	0.190832	-0.534917
ZNF841_ENST00000389534	ZNF841	ENST00000389534	0.429457	0.188606	0.670308	5.03732	3.57003	0.000729817	0.190832	-0.545678
PDLIM7_ENST00000506537	PDLIM7	ENST00000506537	-0.339373	-0.530635	-0.148112	6.64696	-3.55264	0.000770439	0.191683	-0.590608
ZNF43_ENST00000596899	ZNF43	ENST00000596899	0.508459	0.222231	0.794688	5.64591	3.55667	0.000760837	0.191683	-0.580206
CAMK4_ENST00000282356	CAMK4	ENST00000282356	0.510877	0.221435	0.800319	6.48924	3.53391	0.000816584	0.193373	-0.63884
CNRIP1_ENST00000263655	CNRIP1	ENST00000263655	-0.468454	-0.733768	-0.20314	2.34775	-3.53514	0.000813477	0.193373	-0.63568
DACT1_ENST00000335867	DACT1	ENST00000335867	0.535973	0.23262	0.839325	3.23811	3.53749	0.000807558	0.193373	-0.629625
MCM3AP-AS1_ENST00000421927	MCM3AP-AS1	ENST00000421927	0.47337	0.205377	0.741364	4.24934	3.53652	0.000809985	0.193373	-0.632113
PLCL1_ENST00000428675	PLCL1	ENST00000428675	0.514859	0.220911	0.808808	3.27544	3.50685	0.000887935	0.20674	-0.708267
ZNF302_ENST00000509528	ZNF302	ENST00000509528	0.49748	0.213273	0.781687	5.2665	3.50462	0.000894067	0.20674	-0.71397
CACHD1_ENST00000290039	CACHD1	ENST00000290039	0.487589	0.20651	0.768668	1.63609	3.47316	0.000985066	0.214671	-0.794252
EIF4A3_ENST00000576547	EIF4A3	ENST00000576547	-0.453163	-0.714292	-0.192034	3.03982	-3.47456	0.000980844	0.214671	-0.790695
EPB41L2_ENST00000337057	EPB41L2	ENST00000337057	-0.677197	-1.06799	-0.286408	2.48819	-3.46955	0.00099607	0.214671	-0.803449
ICE2_ENST00000261520	ICE2	ENST00000261520	0.500157	0.211393	0.78892	4.34141	3.46788	0.00100118	0.214671	-0.807685
MAGEB3_ENST00000361644	MAGEB3	ENST00000361644	0.341947	0.14504	0.538854	1.73404	3.47694	0.000973695	0.214671	-0.784638
RNF157_ENST00000269391	RNF157	ENST00000269391	0.498564	0.210622	0.786507	3.90241	3.4667	0.00100482	0.214671	-0.81069
ZNF644_ENST00000337393	ZNF644	ENST00000337393	0.348239	0.148089	0.54839	5.83515	3.48355	0.000954096	0.214671	-0.767799
CLN5_ENST00000636525	CLN5	ENST00000636525	0.339773	0.142002	0.537545	5.06045	3.43975	0.00109132	0.217354	-0.879035
EIF4ENIF1_ENST00000330125	EIF4ENIF1	ENST00000330125	-0.244818	-0.387275	-0.10236	5.9845	-3.44078	0.00108787	0.217354	-0.876419
GCNT4_ENST00000652361	GCNT4	ENST00000652361	0.543259	0.228371	0.858147	5.25615	3.45423	0.001044	0.217354	-0.842351
GRAMD2B_ENST00000285689	GRAMD2B	ENST00000285689	0.414689	0.173625	0.655754	4.34279	3.4442	0.00107654	0.217354	-0.867753
LINS1_ENST00000560941	LINS1	ENST00000560941	0.509252	0.21246	0.806045	5.7225	3.43542	0.00110585	0.217354	-0.889976
NBEAL2_ENST00000416683	NBEAL2	ENST00000416683	-0.47746	-0.754886	-0.200035	7.46631	-3.4458	0.00107129	0.217354	-0.863704
PRKAG3_ENST00000430489	PRKAG3	ENST00000430489	0.480886	0.202199	0.759573	3.12328	3.45482	0.00104211	0.217354	-0.840851
TRPM1_ENST00000559179	TRPM1	ENST00000559179	0.576083	0.240373	0.911793	2.37659	3.43574	0.00110475	0.217354	-0.889157
C2orf66_ENST00000342506	C2orf66	ENST00000342506	-0.489683	-0.77662	-0.202747	2.3571	-3.41688	0.00117021	0.222747	-0.936766
DDX19A_ENST00000302243	DDX19A	ENST00000302243	-0.340168	-0.539886	-0.140451	4.45443	-3.41019	0.00119431	0.222747	-0.953624
KRR1_ENST00000229214	KRR1	ENST00000229214	0.395438	0.163652	0.627224	4.13026	3.41579	0.00117409	0.222747	-0.939503
PPP1CC_ENST00000335007	PPP1CC	ENST00000335007	0.303325	0.1259	0.48075	7.3055	3.42289	0.00114896	0.222747	-0.921608
TCF7_ENST00000342854	TCF7	ENST00000342854	0.378197	0.156266	0.600129	7.19278	3.41193	0.00118799	0.222747	-0.949237
ZNF91_ENST00000300619	ZNF91	ENST00000300619	0.469295	0.193611	0.744978	6.29145	3.40827	0.00120128	0.222747	-0.958434
AK5_ENST00000478407	AK5	ENST00000478407	0.839466	0.344928	1.334	4.24727	3.39862	0.00123704	0.223065	-0.982686
KCNJ12_ENST00000331718	KCNJ12	ENST00000331718	0.478906	0.196827	0.760986	2.598	3.39922	0.00123482	0.223065	-0.981202
LEPROTL1_ENST00000321250	LEPROTL1	ENST00000321250	0.27283	0.112127	0.433532	7.82402	3.39914	0.0012351	0.223065	-0.98139
TMEM237_ENST00000409444	TMEM237	ENST00000409444	0.435386	0.17671	0.694062	2.1039	3.36991	0.00134953	0.239127	-1.0546
ZFY_ENST00000155093	ZFY	ENST00000155093	-0.523274	-0.834187	-0.21236	4.95526	-3.36968	0.00135045	0.239127	-1.05516
MTHFD1L_ENST00000367307	MTHFD1L	ENST00000367307	0.519569	0.209612	0.829525	2.66501	3.35615	0.00140679	0.246879	-1.08892
ABLIM1_ENST00000277895	ABLIM1	ENST00000277895	0.546733	0.220125	0.873341	8.24592	3.35158	0.00142635	0.248096	-1.10032
RAP1GAP2_ENST00000254695	RAP1GAP2	ENST00000254695	-0.258744	-0.413576	-0.103912	7.63385	-3.34587	0.00145109	0.250186	-1.11452
NOL8_ENST00000358855	NOL8	ENST00000358855	0.351891	0.140586	0.563196	4.8552	3.33425	0.00150271	0.254618	-1.14337
UBC_ENST00000339647	UBC	ENST00000339647	-0.253637	-0.405838	-0.101437	7.8039	-3.33654	0.00149239	0.254618	-1.13769
OR10A2_ENST00000307322	OR10A2	ENST00000307322	0.282814	0.11219	0.453438	1.12776	3.31865	0.00157479	0.258655	-1.18203
PADI2_ENST00000375486	PADI2	ENST00000375486	-0.648605	-1.03971	-0.257504	6.94791	-3.3204	0.00156652	0.258655	-1.17768
PPWD1_ENST00000502703	PPWD1	ENST00000502703	0.323115	0.128214	0.518016	6.32976	3.31927	0.00157186	0.258655	-1.18049
TMSB4Y_ENST00000284856	TMSB4Y	ENST00000284856	-0.442	-0.708737	-0.175264	6.67716	-3.31772	0.00157917	0.258655	-1.18432
AC139491.5_ENST00000507672	AC139491.5	ENST00000507672	0.885854	0.348807	1.4229	2.50534	3.30255	0.00165255	0.259728	-1.22178
AC139491.7_ENST00000508296	AC139491.7	ENST00000508296	0.885854	0.348807	1.4229	2.50534	3.30255	0.00165255	0.259728	-1.22178
ARID3A_ENST00000587532	ARID3A	ENST00000587532	-0.33182	-0.532602	-0.131038	7.47338	-3.30885	0.00162169	0.259728	-1.20623
EIF4A2_ENST00000323963	EIF4A2	ENST00000323963	0.361653	0.14237	0.580937	6.94678	3.30207	0.00165496	0.259728	-1.22298
OR2L5_ENST00000355281	OR2L5	ENST00000355281	-0.373575	-0.600243	-0.146908	1.36618	-3.29981	0.00166618	0.259728	-1.22855
OR5H6_ENST00000641416	OR5H6	ENST00000641416	-0.549205	-0.88268	-0.21573	1.05912	-3.2974	0.00167822	0.259728	-1.23449
SNORD36C_ENST00000516733	SNORD36C	ENST00000516733	-1.09025	-1.74968	-0.43082	7.26073	-3.31022	0.00161507	0.259728	-1.20286
CCDC82_ENST00000530203	CCDC82	ENST00000530203	0.45837	0.179758	0.736981	5.45002	3.29395	0.0016956	0.260368	-1.24299
ZFP69_ENST00000372705	ZFP69	ENST00000372705	0.399241	0.15621	0.642271	3.35811	3.28907	0.00172047	0.262139	-1.25499
STYX_ENST00000354586	STYX	ENST00000354586	0.325024	0.126689	0.523359	5.81096	3.28107	0.00176199	0.266399	-1.27464
CHMP7_ENST00000313219	CHMP7	ENST00000313219	0.308087	0.119455	0.496719	6.47957	3.27007	0.00182066	0.27197	-1.30163
FAM227B_ENST00000299338	FAM227B	ENST00000299338	0.494723	0.191202	0.798243	2.5431	3.26343	0.00185698	0.27197	-1.3179
ID4_ENST00000378700	ID4	ENST00000378700	-0.362286	-0.58469	-0.139882	3.84344	-3.26143	0.00186802	0.27197	-1.32279
KCNIP3_ENST00000295225	KCNIP3	ENST00000295225	0.441421	0.170876	0.711965	2.2404	3.26673	0.00183885	0.27197	-1.30982
PTK7_ENST00000473339	PTK7	ENST00000473339	-0.537539	-0.867319	-0.20776	3.4077	-3.26352	0.00185646	0.27197	-1.31767
VSIG1_ENST00000217957	VSIG1	ENST00000217957	0.487536	0.188004	0.787068	6.13138	3.25884	0.00188243	0.272053	-1.32912
KRTAP2-2_ENST00000398477	KRTAP2-2	ENST00000398477	-0.343306	-0.554724	-0.131888	1.40422	-3.25117	0.00192576	0.27286	-1.34786
ORM1_ENST00000259396	ORM1	ENST00000259396	-0.805444	-1.30149	-0.309398	3.48053	-3.25097	0.00192692	0.27286	-1.34835
SSH3_ENST00000308127	SSH3	ENST00000308127	-0.297617	-0.480936	-0.114297	5.52508	-3.25049	0.00192967	0.27286	-1.34952
AL355987.3_ENST00000456614	AL355987.3	ENST00000456614	0.461003	0.176173	0.745832	4.75125	3.24055	0.00198733	0.277028	-1.37377
TMEM141_ENST00000290079	TMEM141	ENST00000290079	0.461003	0.176173	0.745832	4.75125	3.24055	0.00198733	0.277028	-1.37377
NAA16_ENST00000379406	NAA16	ENST00000379406	0.387282	0.147281	0.627284	4.40456	3.23083	0.00204529	0.279168	-1.39743
PRKY_ENST00000533551	PRKY	ENST00000533551	-0.537313	-0.87008	-0.204546	5.63561	-3.23286	0.00203303	0.279168	-1.39248
UBA2_ENST00000246548	UBA2	ENST00000246548	0.253953	0.0965984	0.411307	5.92792	3.23128	0.00204257	0.279168	-1.39633
SPACA9_ENST00000350499	SPACA9	ENST00000350499	0.507126	0.191013	0.823238	2.81344	3.21199	0.00216215	0.293083	-1.44314
DDX17_ENST00000396821	DDX17	ENST00000396821	0.247952	0.0929526	0.402952	9.92282	3.20286	0.00222104	0.299003	-1.46524
HSPA1A_ENST00000375651	HSPA1A	ENST00000375651	-0.393151	-0.639347	-0.146955	7.13525	-3.19727	0.00225781	0.299532	-1.47874
RD3L_ENST00000557640	RD3L	ENST00000557640	0.267923	0.100045	0.435802	1.41538	3.19533	0.00227068	0.299532	-1.48341
RETN_ENST00000221515	RETN	ENST00000221515	-0.479245	-0.779293	-0.179197	3.2296	-3.19791	0.00225356	0.299532	-1.47719
CLTCL1_ENST00000427926	CLTCL1	ENST00000427926	-0.478215	-0.778948	-0.177482	3.54991	-3.18377	0.00234901	0.301224	-1.51129
CSK_ENST00000220003	CSK	ENST00000220003	-0.262524	-0.427786	-0.0972628	6.95349	-3.18052	0.00237151	0.301224	-1.51912
CTBP2_ENST00000309035	CTBP2	ENST00000309035	-0.217553	-0.354337	-0.0807691	7.35085	-3.18442	0.00234457	0.301224	-1.50973
TRAF2_ENST00000414589	TRAF2	ENST00000414589	-0.34563	-0.563246	-0.128014	5.29292	-3.17995	0.00237546	0.301224	-1.52049
TXLNGY_ENST00000488280	TXLNGY	ENST00000488280	-1.11649	-1.81935	-0.413634	3.15428	-3.18045	0.00237197	0.301224	-1.51928
UGT2B4_ENST00000305107	UGT2B4	ENST00000305107	0.418432	0.155025	0.681838	1.67603	3.18052	0.0023715	0.301224	-1.51912
AC119800.1_ENST00000429871	AC119800.1	ENST00000429871	-0.403233	-0.658466	-0.148001	1.80223	-3.16315	0.00249502	0.308458	-1.56083
COLQ_ENST00000383781	COLQ	ENST00000383781	-0.361283	-0.590171	-0.132395	3.44102	-3.16027	0.0025161	0.308458	-1.56774
DYNLT3_ENST00000378581	DYNLT3	ENST00000378581	0.67618	0.248586	1.10377	4.45057	3.16614	0.00247331	0.308458	-1.55365
METTL14_ENST00000508801	METTL14	ENST00000508801	0.387206	0.142055	0.632358	5.23327	3.16234	0.00250097	0.308458	-1.56279
PPA2_ENST00000354147	PPA2	ENST00000354147	0.397201	0.145934	0.648468	5.34375	3.16501	0.00248152	0.308458	-1.55637
SNX9_ENST00000392185	SNX9	ENST00000392185	0.361044	0.132203	0.589884	5.41373	3.15883	0.00252667	0.308458	-1.57118
ALAS1_ENST00000459884	ALAS1	ENST00000459884	-0.324455	-0.530847	-0.118063	6.25724	-3.14747	0.00261176	0.314934	-1.59837
TMEM243_ENST00000257637	TMEM243	ENST00000257637	0.329053	0.119781	0.538325	6.18813	3.14814	0.00260666	0.314934	-1.59677
BLOC1S5_ENST00000397457	BLOC1S5	ENST00000397457	0.297462	0.107834	0.487089	5.20591	3.14072	0.00266354	0.315373	-1.61449
CCDC7_ENST00000535327	CCDC7	ENST00000535327	0.365177	0.132629	0.597725	5.53671	3.14406	0.0026378	0.315373	-1.60651
MAN1C1_ENST00000263979	MAN1C1	ENST00000263979	0.452129	0.163908	0.74035	4.52157	3.14077	0.00266313	0.315373	-1.61436
ACAP2-IT1_ENST00000419899	ACAP2-IT1	ENST00000419899	0.531431	0.19157	0.871292	3.75315	3.13073	0.00274199	0.317358	-1.6383
CEP68_ENST00000260569	CEP68	ENST00000260569	0.26425	0.0948453	0.433654	6.14505	3.12313	0.0028031	0.317358	-1.65638
NDFIP1_ENST00000253814	NDFIP1	ENST00000253814	0.245075	0.0882466	0.401903	6.66411	3.12878	0.00275756	0.317358	-1.64295
NUCB2_ENST00000458064	NUCB2	ENST00000458064	0.395925	0.142043	0.649807	5.97882	3.12234	0.00280948	0.317358	-1.65825
TIAM1_ENST00000286827	TIAM1	ENST00000286827	0.362163	0.130939	0.593387	5.59395	3.13597	0.0027006	0.317358	-1.62582
ZNF138_ENST00000307355	ZNF138	ENST00000307355	0.49748	0.178534	0.816427	4.70746	3.1229	0.00280495	0.317358	-1.65692
ZNF790_ENST00000527645	ZNF790	ENST00000527645	0.529096	0.190424	0.867768	3.48834	3.12792	0.00276442	0.317358	-1.64499
ZNF85_ENST00000300540	ZNF85	ENST00000300540	0.330751	0.119002	0.542499	4.8166	3.12738	0.00276877	0.317358	-1.64628
SEPTIN6_ENST00000343984	SEPTIN6	ENST00000343984	0.254393	0.0906635	0.418123	7.69168	3.11084	0.00290461	0.326229	-1.68555
CD72_ENST00000259633	CD72	ENST00000259633	0.463525	0.163907	0.763143	5.91316	3.09746	0.00301907	0.330571	-1.71724
FOXP1_ENST00000318789	FOXP1	ENST00000318789	0.272581	0.0965577	0.448604	8.85481	3.10046	0.00299307	0.330571	-1.71015
MYH9_ENST00000216181	MYH9	ENST00000216181	-0.353641	-0.582101	-0.125181	8.18104	-3.09922	0.00300379	0.330571	-1.71308
PIK3IP1_ENST00000215912	PIK3IP1	ENST00000215912	0.302742	0.106993	0.498492	6.51476	3.09651	0.00302736	0.330571	-1.71948
PPM1K_ENST00000508256	PPM1K	ENST00000508256	0.45237	0.160149	0.744591	6.21121	3.09943	0.00300192	0.330571	-1.71257
ITGB1_ENST00000302278	ITGB1	ENST00000302278	-0.301952	-0.497471	-0.106433	7.81952	-3.09207	0.00306636	0.332979	-1.72997
ACADVL_ENST00000350303	ACADVL	ENST00000350303	-0.586879	-0.96757	-0.206188	4.19514	-3.08657	0.00311535	0.336441	-1.74296
AC000093.1_ENST00000431044	AC000093.1	ENST00000431044	-0.449641	-0.745644	-0.153638	4.85573	-3.04137	0.00354628	0.341562	-1.849
AC001226.2_ENST00000638147	AC001226.2	ENST00000638147	0.369371	0.126639	0.612104	4.60251	3.04674	0.00349232	0.341562	-1.83646
C5orf63_ENST00000296662	C5orf63	ENST00000296662	0.435809	0.150741	0.720876	3.32237	3.06089	0.00335373	0.341562	-1.80333
CEBPA_ENST00000498907	CEBPA	ENST00000498907	-0.445579	-0.738014	-0.153144	4.50905	-3.05067	0.00345334	0.341562	-1.82728
EPPK1_ENST00000568225	EPPK1	ENST00000568225	0.530429	0.180975	0.879883	3.67908	3.03905	0.00356991	0.341562	-1.85443
GNB2_ENST00000427895	GNB2	ENST00000427895	-0.206018	-0.340515	-0.0715198	8.46738	-3.06683	0.00329718	0.341562	-1.78941
GPR18_ENST00000340807	GPR18	ENST00000340807	0.404882	0.137945	0.671819	5.92072	3.03682	0.00359263	0.341562	-1.85962
KALRN_ENST00000240874	KALRN	ENST00000240874	0.323336	0.110661	0.536011	1.47687	3.04395	0.00352029	0.341562	-1.84299
KIAA1522_ENST00000294521	KIAA1522	ENST00000294521	0.475367	0.165693	0.78504	2.26083	3.07344	0.00323519	0.341562	-1.77387
LANCL3_ENST00000378619	LANCL3	ENST00000378619	-0.44738	-0.742687	-0.152073	2.31513	-3.03321	0.00362984	0.341562	-1.86805
LEPR_ENST00000349533	LEPR	ENST00000349533	-0.42104	-0.697607	-0.144473	4.1133	-3.04806	0.00347919	0.341562	-1.83338
LHFPL6_ENST00000379589	LHFPL6	ENST00000379589	-0.620927	-1.02992	-0.211931	2.32918	-3.03964	0.0035639	0.341562	-1.85306
LINC02210_ENST00000455565	LINC02210	ENST00000455565	0.417142	0.14197	0.692314	6.31477	3.03514	0.00360986	0.341562	-1.86353
MAPK3_ENST00000481230	MAPK3	ENST00000481230	-0.190416	-0.314756	-0.0660755	9.18282	-3.06613	0.00330375	0.341562	-1.79104
MKX_ENST00000561227	MKX	ENST00000561227	-0.602869	-0.999647	-0.20609	4.63073	-3.04211	0.00353888	0.341562	-1.84729
NPEPL1_ENST00000356091	NPEPL1	ENST00000356091	-0.374473	-0.621687	-0.127259	5.39413	-3.03283	0.00363381	0.341562	-1.86894
OR56B1_ENST00000317121	OR56B1	ENST00000317121	0.429505	0.149112	0.709898	2.06246	3.06691	0.00329638	0.341562	-1.78921
OXNAD1_ENST00000285083	OXNAD1	ENST00000285083	0.330054	0.114256	0.545851	5.41084	3.06223	0.00334089	0.341562	-1.80019
PIK3C2G_ENST00000536967	PIK3C2G	ENST00000536967	0.343951	0.117689	0.570213	1.60196	3.04358	0.00352406	0.341562	-1.84386
SFR1_ENST00000369727	SFR1	ENST00000369727	0.4334	0.149891	0.716909	3.73622	3.06071	0.00335554	0.341562	-1.80377
SH3BGRL2_ENST00000369838	SH3BGRL2	ENST00000369838	-0.425227	-0.705057	-0.145397	6.78073	-3.04247	0.00353517	0.341562	-1.84644
TMED9_ENST00000332598	TMED9	ENST00000332598	-0.254008	-0.420643	-0.0873724	5.53837	-3.05197	0.00344054	0.341562	-1.82424
TTC16_ENST00000373289	TTC16	ENST00000373289	-0.534901	-0.887465	-0.182337	3.36339	-3.03763	0.00358434	0.341562	-1.85773
VCL_ENST00000211998	VCL	ENST00000211998	-0.358615	-0.594598	-0.122631	7.10044	-3.04261	0.00353379	0.341562	-1.84612
WDR75_ENST00000314761	WDR75	ENST00000314761	0.372271	0.126389	0.618153	5.33129	3.03133	0.00364935	0.341562	-1.87243
ZHX3_ENST00000558993	ZHX3	ENST00000558993	0.578415	0.200014	0.956817	4.1147	3.06046	0.00335789	0.341562	-1.80434
ZNF101_ENST00000541458	ZNF101	ENST00000541458	0.291284	0.0999062	0.482661	6.94656	3.04737	0.00348606	0.341562	-1.83499
ZNF780B_ENST00000593605	ZNF780B	ENST00000593605	0.334652	0.116244	0.553059	4.58867	3.06779	0.00328808	0.341562	-1.78714
ZBED5_ENST00000526852	ZBED5	ENST00000526852	0.326081	0.110568	0.541595	5.9561	3.02936	0.00366987	0.341855	-1.87701
AC010422.6_ENST00000593682	AC010422.6	ENST00000593682	0.379768	0.127745	0.631791	5.12828	3.01702	0.00380096	0.344252	-1.9057
GDPD5_ENST00000534322	GDPD5	ENST00000534322	-0.296518	-0.493447	-0.0995885	4.99546	-3.01468	0.00382638	0.344252	-1.91115
GNPAT_ENST00000436239	GNPAT	ENST00000436239	0.289683	0.0970163	0.482349	5.93025	3.01035	0.0038737	0.344252	-1.92119
ITGAL_ENST00000356798	ITGAL	ENST00000356798	-0.25972	-0.431709	-0.0877305	8.17132	-3.02346	0.00373206	0.344252	-1.89075
OR10J3_ENST00000332217	OR10J3	ENST00000332217	0.432763	0.14482	0.720706	2.90865	3.00915	0.00388691	0.344252	-1.92397
PDE3B_ENST00000282096	PDE3B	ENST00000282096	0.25079	0.0842981	0.417282	6.73908	3.0159	0.0038131	0.344252	-1.9083
SMAD7_ENST00000262158	SMAD7	ENST00000262158	-0.34531	-0.574779	-0.115841	5.36138	-3.0129	0.0038457	0.344252	-1.91526
STAP1_ENST00000265404	STAP1	ENST00000265404	0.543998	0.18381	0.904187	3.57955	3.0239	0.00372731	0.344252	-1.88971
TLN1_ENST00000314888	TLN1	ENST00000314888	-0.452562	-0.75342	-0.151703	7.24272	-3.01172	0.00385858	0.344252	-1.91799
VSIG4_ENST00000374737	VSIG4	ENST00000374737	0.486987	0.162781	0.811192	2.54328	3.00744	0.00390579	0.344252	-1.92792
ZNF527_ENST00000436120	ZNF527	ENST00000436120	0.332072	0.111028	0.553116	2.13443	3.00783	0.00390146	0.344252	-1.92702
ZNF816-ZNF321P_ENST00000391777	ZNF816-ZNF321P	ENST00000391777	0.362745	0.122101	0.603389	4.01042	3.01805	0.00378985	0.344252	-1.90331
CGREF1_ENST00000260595	CGREF1	ENST00000260595	-0.402652	-0.671009	-0.134296	2.09022	-3.00412	0.00394269	0.345023	-1.93561
IQSEC1_ENST00000273221	IQSEC1	ENST00000273221	-0.257604	-0.429325	-0.0858823	7.1324	-3.0035	0.00394964	0.345023	-1.93704
CNOT9_ENST00000273064	CNOT9	ENST00000273064	0.257314	0.0850131	0.429615	5.65754	2.99003	0.00410313	0.350639	-1.96817
GRM8_ENST00000465844	GRM8	ENST00000465844	0.59588	0.197006	0.994753	2.55082	2.99105	0.00409134	0.350639	-1.96582
MED31_ENST00000574128	MED31	ENST00000574128	0.418362	0.138372	0.698352	4.62035	2.99164	0.0040845	0.350639	-1.96446
OR5G3_ENST00000435756	OR5G3	ENST00000435756	0.295284	0.0976574	0.492911	0.94793	2.99154	0.0040857	0.350639	-1.9647
PPIL3_ENST00000286175	PPIL3	ENST00000286175	0.382033	0.126441	0.637625	5.03321	2.99263	0.00407305	0.350639	-1.96217
AKR1D1_ENST00000438242	AKR1D1	ENST00000438242	0.428178	0.140793	0.715564	1.5893	2.98305	0.00418487	0.354541	-1.98427
TRAF7_ENST00000326181	TRAF7	ENST00000326181	-0.280811	-0.469279	-0.0923423	5.26444	-2.98315	0.00418365	0.354541	-1.98404
SPATA31A6_ENST00000332857	SPATA31A6	ENST00000332857	0.507248	0.166345	0.848152	2.44494	2.97913	0.0042314	0.356945	-1.9933
PAQR7_ENST00000675840	PAQR7	ENST00000675840	-0.483646	-0.809546	-0.157745	3.81458	-2.97127	0.00432615	0.363378	-2.01136
WDR1_ENST00000382451	WDR1	ENST00000382451	-0.164592	-0.275563	-0.0536211	8.1102	-2.96961	0.00434644	0.363528	-2.01518
MCPH1_ENST00000344683	MCPH1	ENST00000344683	0.311177	0.100971	0.521384	4.7644	2.96389	0.00441696	0.366309	-2.0283
WDR43_ENST00000296126	WDR43	ENST00000296126	0.348413	0.113071	0.583756	5.33013	2.96411	0.00441421	0.366309	-2.0278
RAB27B_ENST00000592334	RAB27B	ENST00000592334	-0.497975	-0.835398	-0.160552	7.3145	-2.95483	0.00453085	0.374176	-2.04906
CCT3_ENST00000533194	CCT3	ENST00000533194	0.309712	0.0988944	0.520529	5.75943	2.94138	0.00470494	0.380586	-2.07978
CENPQ_ENST00000335783	CENPQ	ENST00000335783	0.323319	0.103515	0.543123	1.3868	2.94507	0.00465659	0.380586	-2.07137
DUSP11_ENST00000452812	DUSP11	ENST00000452812	0.25896	0.0822586	0.43566	6.66209	2.93422	0.0048001	0.380586	-2.0961
EIF4G3_ENST00000264211	EIF4G3	ENST00000264211	-0.236397	-0.397703	-0.075091	7.94527	-2.93421	0.00480027	0.380586	-2.09613
KLHL38_ENST00000325995	KLHL38	ENST00000325995	-0.375866	-0.632087	-0.119645	1.8617	-2.93709	0.00476174	0.380586	-2.08956
PHF10_ENST00000339209	PHF10	ENST00000339209	0.31252	0.0992614	0.525779	5.51934	2.93407	0.0048021	0.380586	-2.09644
TBK1_ENST00000677545	TBK1	ENST00000677545	0.4529	0.144898	0.760902	5.38291	2.94407	0.00466961	0.380586	-2.07364
VCP_ENST00000358901	VCP	ENST00000358901	-0.238537	-0.401099	-0.0759749	7.19819	-2.9379	0.00475103	0.380586	-2.08773
ZNF107_ENST00000360117	ZNF107	ENST00000360117	0.392437	0.125831	0.659043	6.36292	2.94713	0.00462975	0.380586	-2.06666
ZNF781_ENST00000358582	ZNF781	ENST00000358582	0.463192	0.147401	0.778983	2.96678	2.93671	0.00476683	0.380586	-2.09043
FAM153A_ENST00000360669	FAM153A	ENST00000360669	0.639756	0.202782	1.07673	4.41804	2.93129	0.00483961	0.382018	-2.10277
FCMR_ENST00000367091	FCMR	ENST00000367091	0.352671	0.111379	0.593963	8.62112	2.92636	0.00490671	0.382375	-2.11398
FPR3_ENST00000339223	FPR3	ENST00000339223	0.501329	0.158222	0.844436	3.40283	2.92546	0.00491907	0.382375	-2.11603
KCNA3_ENST00000369769	KCNA3	ENST00000369769	0.31418	0.0991012	0.52926	7.38803	2.9247	0.00492954	0.382375	-2.11776
OARD1_ENST00000486443	OARD1	ENST00000486443	0.309821	0.0976638	0.521979	7.23169	2.92383	0.0049414	0.382375	-2.11972
RPE_ENST00000354506	RPE	ENST00000354506	0.46625	0.14737	0.78513	5.90195	2.92746	0.00489163	0.382375	-2.11148
ST6GAL1_ENST00000169298	ST6GAL1	ENST00000169298	0.309211	0.0972029	0.521219	7.57141	2.92013	0.00499269	0.384829	-2.12813
AC012186.2_ENST00000569353	AC012186.2	ENST00000569353	0.354533	0.11119	0.597877	2.07075	2.91701	0.00503633	0.38605	-2.13521
SHOC1_ENST00000318737	SHOC1	ENST00000318737	-0.394269	-0.664962	-0.123576	1.40846	-2.91619	0.00504782	0.38605	-2.13706
AL358113.1_ENST00000646862	AL358113.1	ENST00000646862	0.411377	0.127896	0.694858	4.05206	2.90547	0.00520066	0.386797	-2.16134
CRISP3_ENST00000263045	CRISP3	ENST00000263045	-0.573605	-0.968089	-0.179122	3.68462	-2.91128	0.00511729	0.386797	-2.14819
DYRK1B_ENST00000597639	DYRK1B	ENST00000597639	-0.265005	-0.447161	-0.0828486	5.23944	-2.91279	0.0050958	0.386797	-2.14476
GRB14_ENST00000263915	GRB14	ENST00000263915	-0.489145	-0.82607	-0.152219	2.06226	-2.90672	0.00518267	0.386797	-2.15852
KIF16B_ENST00000450176	KIF16B	ENST00000450176	0.532377	0.165481	0.899274	4.31356	2.9052	0.00520454	0.386797	-2.16194
PLCE1_ENST00000676102	PLCE1	ENST00000676102	0.388986	0.120987	0.656984	1.75912	2.90604	0.0051925	0.386797	-2.16006
SLC7A6_ENST00000219343	SLC7A6	ENST00000219343	0.328808	0.102317	0.555299	5.7337	2.90664	0.00518383	0.386797	-2.1587
TIMM21_ENST00000579071	TIMM21	ENST00000579071	0.505784	0.156966	0.854603	4.23256	2.90312	0.0052347	0.386797	-2.16664
ZFYVE1_ENST00000318876	ZFYVE1	ENST00000318876	-0.361932	-0.611486	-0.112377	4.84592	-2.90376	0.00522547	0.386797	-2.16521
HSD17B10_ENST00000168216	HSD17B10	ENST00000168216	-0.516151	-0.872546	-0.159755	3.08571	-2.89964	0.00528554	0.389091	-2.1745
GPR155_ENST00000295500	GPR155	ENST00000295500	0.283813	0.0874973	0.480129	5.88426	2.89452	0.00536117	0.393186	-2.18606
OR13C4_ENST00000277216	OR13C4	ENST00000277216	-0.279883	-0.473623	-0.0861417	1.51994	-2.89238	0.00539319	0.393828	-2.1909
PPP1R12A_ENST00000261207	PPP1R12A	ENST00000261207	-0.435428	-0.736958	-0.133898	5.28669	-2.89125	0.00541	0.393828	-2.19343
H1-5_ENST00000331442	H1-5	ENST00000331442	-0.450112	-0.76233	-0.137895	6.59574	-2.88645	0.00548248	0.397632	-2.20425
TCL1A_ENST00000557043	TCL1A	ENST00000557043	0.647673	0.197977	1.09737	6.17789	2.88361	0.00552568	0.399292	-2.21063
RALY_ENST00000413297	RALY	ENST00000413297	-0.25758	-0.436507	-0.0786531	6.4562	-2.88228	0.00554609	0.399298	-2.21362
CNOT2_ENST00000229195	CNOT2	ENST00000229195	0.177518	0.0540286	0.301008	6.15253	2.87814	0.00560994	0.40236	-2.22292
TMEM156_ENST00000344606	TMEM156	ENST00000344606	0.480025	0.145951	0.814099	2.64818	2.87688	0.00562956	0.40236	-2.22576
CDK2AP1_ENST00000261692	CDK2AP1	ENST00000261692	-0.319383	-0.541799	-0.0969671	5.68098	-2.87505	0.00565801	0.402928	-2.22986
ZDHHC20_ENST00000320220	ZDHHC20	ENST00000320220	0.291379	0.0883683	0.49439	5.85544	2.87369	0.00567942	0.402993	-2.23292
BCHE_ENST00000488954	BCHE	ENST00000488954	0.389942	0.11808	0.661803	1.56522	2.87178	0.00570931	0.403647	-2.23719
BEND5_ENST00000371833	BEND5	ENST00000371833	0.388868	0.117633	0.660103	3.65375	2.87049	0.00572972	0.403647	-2.24009
AC009779.3_ENST00000549424	AC009779.3	ENST00000549424	-0.359237	-0.610233	-0.108242	4.56287	-2.8656	0.00580754	0.40422	-2.25104
LCN2_ENST00000277480	LCN2	ENST00000277480	-0.602051	-1.02293	-0.181176	4.16125	-2.86405	0.00583249	0.40422	-2.25452
PDS5A_ENST00000303538	PDS5A	ENST00000303538	0.277128	0.0833621	0.470894	6.08401	2.86354	0.00584067	0.40422	-2.25566
RGS3_ENST00000342620	RGS3	ENST00000342620	-0.296337	-0.503345	-0.0893291	4.78133	-2.86615	0.00579878	0.40422	-2.24982
SNUPN_ENST00000563793	SNUPN	ENST00000563793	0.309841	0.0934403	0.526241	4.73799	2.86669	0.00579017	0.40422	-2.24861
BLNK_ENST00000224337	BLNK	ENST00000224337	0.384996	0.115615	0.654376	4.50265	2.86147	0.00587401	0.4051	-2.26028
ABR_ENST00000571797	ABR	ENST00000571797	-0.210028	-0.357225	-0.0628315	7.65094	-2.8568	0.00595011	0.40635	-2.27073
RAB6B_ENST00000488969	RAB6B	ENST00000488969	-0.657538	-1.11822	-0.196856	3.95356	-2.85772	0.00593508	0.40635	-2.26868
SPICE1_ENST00000295872	SPICE1	ENST00000295872	0.432628	0.129275	0.735981	3.4818	2.85539	0.00597311	0.40635	-2.27387
ZSCAN12_ENST00000361028	ZSCAN12	ENST00000361028	0.440667	0.131666	0.749667	2.21271	2.85529	0.00597482	0.40635	-2.2741
PRKAR2B_ENST00000265717	PRKAR2B	ENST00000265717	-0.46881	-0.797921	-0.139699	6.32463	-2.85203	0.00602862	0.407191	-2.28137
TBKBP1_ENST00000361722	TBKBP1	ENST00000361722	-0.363434	-0.618535	-0.108333	4.34299	-2.85242	0.00602218	0.407191	-2.28051
PLOD1_ENST00000196061	PLOD1	ENST00000196061	-0.281938	-0.480022	-0.0838547	6.00216	-2.84974	0.00606669	0.408359	-2.28648
APMAP_ENST00000217456	APMAP	ENST00000217456	-0.305617	-0.520462	-0.0907715	7.61868	-2.84808	0.00609452	0.4086	-2.2902
MIR17HG_ENST00000581816	MIR17HG	ENST00000581816	0.388292	0.115228	0.661356	2.08825	2.84704	0.00611185	0.4086	-2.2925
TAPT1_ENST00000405303	TAPT1	ENST00000405303	0.258324	0.0764662	0.440181	5.3446	2.84402	0.00616271	0.409216	-2.29922
TESPA1_ENST00000524668	TESPA1	ENST00000524668	0.420352	0.124519	0.716185	8.36415	2.8449	0.00614794	0.409216	-2.29728
ACP2_ENST00000256997	ACP2	ENST00000256997	-0.353722	-0.603214	-0.10423	4.73752	-2.83861	0.0062549	0.411171	-2.31127
CAGE1_ENST00000296742	CAGE1	ENST00000296742	0.267375	0.0788434	0.455906	1.29197	2.83947	0.00624021	0.411171	-2.30936
OR10AD1_ENST00000310248	OR10AD1	ENST00000310248	0.441535	0.130323	0.752748	2.57189	2.84059	0.0062211	0.411171	-2.30687
MTUS1_ENST00000262102	MTUS1	ENST00000262102	0.438741	0.128803	0.748678	3.3143	2.83422	0.00633057	0.41283	-2.32102
OR4K1_ENST00000641172	OR4K1	ENST00000641172	0.347876	0.10196	0.593793	1.65547	2.83229	0.00636416	0.41283	-2.32531
TTN_ENST00000342175	TTN	ENST00000342175	0.544748	0.159818	0.929679	4.30555	2.83344	0.0063442	0.41283	-2.32277
YAE1_ENST00000223273	YAE1	ENST00000223273	0.484353	0.142277	0.82643	3.23167	2.83491	0.00631868	0.41283	-2.3195
AC004080.5_ENST00000498652	AC004080.5	ENST00000498652	-0.631094	-1.0794	-0.18279	1.92004	-2.81852	0.00660828	0.413519	-2.35582
AC073508.2_ENST00000643255	AC073508.2	ENST00000643255	-0.410129	-0.700506	-0.119752	3.28464	-2.82786	0.00644179	0.413519	-2.33514
AC105001.2_ENST00000554914	AC105001.2	ENST00000554914	0.317384	0.0892211	0.545547	4.3876	2.78509	0.00723737	0.413519	-2.42945
AL451136.1_ENST00000671898	AL451136.1	ENST00000671898	-0.326986	-0.559213	-0.0947592	4.06767	-2.81914	0.00659714	0.413519	-2.35446
C11orf42_ENST00000316375	C11orf42	ENST00000316375	-0.435305	-0.746363	-0.124248	2.36048	-2.80191	0.00691438	0.413519	-2.3925
C5_ENST00000223642	C5	ENST00000223642	0.43603	0.122641	0.74942	2.98403	2.78568	0.0072258	0.413519	-2.42816
C8orf49_ENST00000525043	C8orf49	ENST00000525043	0.335348	0.0944171	0.576278	1.76009	2.78678	0.00720431	0.413519	-2.42575
CASP6_ENST00000505486	CASP6	ENST00000505486	0.475994	0.134224	0.817765	4.86307	2.78848	0.0071713	0.413519	-2.42203
CAVIN2_ENST00000304141	CAVIN2	ENST00000304141	-0.42841	-0.731508	-0.125312	6.78552	-2.82993	0.00640532	0.413519	-2.33054
CRTC1_ENST00000321949	CRTC1	ENST00000321949	0.215393	0.0625229	0.368263	5.23585	2.82104	0.00656302	0.413519	-2.35025
DHDH_ENST00000221403	DHDH	ENST00000221403	0.404111	0.115219	0.693004	2.18993	2.80069	0.0069373	0.413519	-2.39518
FARSB_ENST00000281828	FARSB	ENST00000281828	0.318901	0.0918945	0.545908	5.2292	2.81266	0.0067148	0.413519	-2.36878
G6PD_ENST00000369620	G6PD	ENST00000369620	-0.226165	-0.388028	-0.0643018	7.45042	-2.79755	0.00699685	0.413519	-2.4021
GADD45B_ENST00000215631	GADD45B	ENST00000215631	-0.238059	-0.407651	-0.0684668	6.79542	-2.81047	0.00675506	0.413519	-2.37362
GAP43_ENST00000305124	GAP43	ENST00000305124	-0.378285	-0.646311	-0.110259	2.51803	-2.8258	0.00647815	0.413519	-2.33971
HSPA14_ENST00000441647	HSPA14	ENST00000441647	0.290573	0.082492	0.498655	5.62912	2.79591	0.00702812	0.413519	-2.40571
IFNA14_ENST00000380222	IFNA14	ENST00000380222	-0.707678	-1.21117	-0.204184	2.58261	-2.81411	0.0066883	0.413519	-2.36558
IL24_ENST00000480741	IL24	ENST00000480741	0.409365	0.116207	0.702524	3.59052	2.79582	0.00702984	0.413519	-2.40591
KDM3B_ENST00000314358	KDM3B	ENST00000314358	-0.206327	-0.354006	-0.0586487	6.96423	-2.7973	0.00700154	0.413519	-2.40264
KHDRBS3_ENST00000355849	KHDRBS3	ENST00000355849	0.27488	0.0794431	0.470317	1.39748	2.81602	0.00665349	0.413519	-2.36135
KLHL29_ENST00000288548	KLHL29	ENST00000288548	0.321232	0.0906367	0.551827	1.69296	2.78913	0.00715867	0.413519	-2.42061
KRT222_ENST00000394052	KRT222	ENST00000394052	-0.430709	-0.736086	-0.125333	2.29852	-2.82389	0.00651201	0.413519	-2.34393
MAN2A2_ENST00000360468	MAN2A2	ENST00000360468	-0.261374	-0.448184	-0.0745635	7.45618	-2.80131	0.00692563	0.413519	-2.39382
MRNIP_ENST00000292586	MRNIP	ENST00000292586	0.354503	0.100662	0.608344	4.10588	2.79614	0.00702372	0.413519	-2.4052
MTPN_ENST00000393085	MTPN	ENST00000393085	-0.148185	-0.2532	-0.0431706	9.00553	-2.82524	0.00648816	0.413519	-2.34096
PDCD2_ENST00000392090	PDCD2	ENST00000392090	-0.475598	-0.814081	-0.137115	4.77346	-2.81322	0.00670461	0.413519	-2.36755
PPM1K-DT_ENST00000661337	PPM1K-DT	ENST00000661337	-0.413795	-0.707496	-0.120094	3.96706	-2.82085	0.0065664	0.413519	-2.35067
PRKACB_ENST00000610457	PRKACB	ENST00000610457	0.306862	0.0862889	0.527434	6.36436	2.78542	0.00723101	0.413519	-2.42874
SEPTIN5_ENST00000413258	SEPTIN5	ENST00000413258	-0.387483	-0.665702	-0.109264	5.03406	-2.78847	0.00717141	0.413519	-2.42204
SLC6A4_ENST00000261707	SLC6A4	ENST00000261707	-0.426171	-0.731328	-0.121015	3.53853	-2.79616	0.00702333	0.413519	-2.40516
SRSF10_ENST00000343255	SRSF10	ENST00000343255	0.390785	0.111884	0.669686	5.11747	2.80536	0.00684977	0.413519	-2.3849
STOM_ENST00000286713	STOM	ENST00000286713	-0.32498	-0.557527	-0.0924332	6.63243	-2.79799	0.00698842	0.413519	-2.40112
SUN1_ENST00000424128	SUN1	ENST00000424128	0.251567	0.0730555	0.430078	6.15988	2.82155	0.0065539	0.413519	-2.34913
TEN1_ENST00000397640	TEN1	ENST00000397640	-0.296118	-0.507455	-0.0847804	4.63702	-2.80536	0.00684976	0.413519	-2.3849
TEN1-CDK3_ENST00000649294	TEN1-CDK3	ENST00000649294	-0.296118	-0.507455	-0.0847804	4.63702	-2.80536	0.00684976	0.413519	-2.3849
TRIM23_ENST00000513794	TRIM23	ENST00000513794	0.340174	0.0956668	0.584682	6.61472	2.78554	0.00722866	0.413519	-2.42848
TXK_ENST00000264316	TXK	ENST00000264316	0.339023	0.0962239	0.581823	5.5994	2.79564	0.00703313	0.413519	-2.40629
ZBTB20_ENST00000357258	ZBTB20	ENST00000357258	0.252675	0.0716218	0.433727	6.99746	2.79419	0.0070609	0.413519	-2.40948
ZBTB32_ENST00000392197	ZBTB32	ENST00000392197	0.431065	0.12134	0.74079	2.99228	2.78655	0.00720884	0.413519	-2.42626
ZFP62_ENST00000502412	ZFP62	ENST00000502412	0.278978	0.08151	0.476445	6.2354	2.82861	0.00642853	0.413519	-2.33347
ZNF141_ENST00000512994	ZNF141	ENST00000512994	0.326919	0.0922007	0.561637	5.01185	2.78864	0.00716804	0.413519	-2.42166
ARMC4_ENST00000671855	ARMC4	ENST00000671855	-0.591504	-1.01727	-0.165741	2.76308	-2.78157	0.0073069	0.416176	-2.43719
KIF2B_ENST00000268919	KIF2B	ENST00000268919	0.411409	0.114834	0.707985	2.41156	2.7774	0.00738974	0.416176	-2.4463
OPHN1_ENST00000355520	OPHN1	ENST00000355520	-0.351588	-0.604826	-0.09835	2.04418	-2.77974	0.00734303	0.416176	-2.44118
SOX13_ENST00000367204	SOX13	ENST00000367204	-0.269845	-0.46433	-0.07536	5.28577	-2.77797	0.00737831	0.416176	-2.44505
TUBD1_ENST00000325752	TUBD1	ENST00000325752	0.345942	0.0966309	0.595252	3.90697	2.77819	0.00737402	0.416176	-2.44458
ASCC1_ENST00000525286	ASCC1	ENST00000525286	0.322781	0.0887622	0.5568	5.84632	2.76158	0.00771254	0.418807	-2.48087
C12orf42_ENST00000378113	C12orf42	ENST00000378113	0.359435	0.0998549	0.619016	3.37253	2.77235	0.00749133	0.418807	-2.45735
EOMES_ENST00000295743	EOMES	ENST00000295743	-0.451236	-0.776984	-0.125488	5.26505	-2.77346	0.0074689	0.418807	-2.45492
ERP27_ENST00000266397	ERP27	ENST00000266397	0.27346	0.0752136	0.471706	6.5415	2.76178	0.00770839	0.418807	-2.48043
H3C8_ENST00000614378	H3C8	ENST00000614378	-0.433081	-0.746702	-0.11946	3.26334	-2.7648	0.00764578	0.418807	-2.47384
MAP3K13_ENST00000420577	MAP3K13	ENST00000420577	-0.593731	-1.02403	-0.163427	2.5221	-2.76258	0.00769178	0.418807	-2.47869
PGBD4_ENST00000397766	PGBD4	ENST00000397766	0.431699	0.119108	0.74429	3.9957	2.76506	0.00764044	0.418807	-2.47328
STMN1_ENST00000446334	STMN1	ENST00000446334	0.425646	0.117044	0.734248	4.4758	2.76153	0.00771346	0.418807	-2.48097
SUPT6H_ENST00000314616	SUPT6H	ENST00000314616	-0.220075	-0.379474	-0.0606765	6.76249	-2.76431	0.00765596	0.418807	-2.47492
TAAR1_ENST00000275216	TAAR1	ENST00000275216	0.222532	0.0613779	0.383687	1.09955	2.76472	0.00764747	0.418807	-2.47402
WIPI1_ENST00000262139	WIPI1	ENST00000262139	-0.264557	-0.455865	-0.0732483	6.50749	-2.76876	0.00756454	0.418807	-2.46521
WNT7A_ENST00000285018	WNT7A	ENST00000285018	0.439274	0.121456	0.757092	3.65645	2.7673	0.00759427	0.418807	-2.46838
ZBTB7B_ENST00000292176	ZBTB7B	ENST00000292176	-0.202523	-0.349331	-0.0557155	7.14077	-2.76201	0.00770346	0.418807	-2.47992
GPA33_ENST00000367868	GPA33	ENST00000367868	0.475838	0.129894	0.821781	4.0033	2.75393	0.00787306	0.426295	-2.49751
TECPR1_ENST00000415086	TECPR1	ENST00000415086	0.352737	0.0959351	0.609539	4.7817	2.75013	0.00795413	0.428325	-2.50579
TRIM59_ENST00000468542	TRIM59	ENST00000468542	0.553321	0.150512	0.95613	4.08582	2.75028	0.00795074	0.428325	-2.50544
AC022400.5_ENST00000603027	AC022400.5	ENST00000603027	-0.270831	-0.468493	-0.0731697	5.65498	-2.74332	0.00810099	0.429178	-2.52056
HOPX_ENST00000317745	HOPX	ENST00000317745	-0.35821	-0.619243	-0.097178	4.05784	-2.74754	0.00800969	0.429178	-2.51141
NDST2_ENST00000299641	NDST2	ENST00000299641	-0.270831	-0.468493	-0.0731697	5.65498	-2.74332	0.00810099	0.429178	-2.52056
PSMG4_ENST00000419065	PSMG4	ENST00000419065	0.301036	0.081346	0.520727	5.72719	2.74352	0.0080967	0.429178	-2.52013
SAMD9_ENST00000379958	SAMD9	ENST00000379958	0.375181	0.101449	0.648912	6.96514	2.7442	0.00808187	0.429178	-2.51865
TTC3_ENST00000354749	TTC3	ENST00000354749	0.351445	0.0950938	0.607795	6.72371	2.74487	0.0080673	0.429178	-2.51719
AATK_ENST00000326724	AATK	ENST00000326724	-0.302146	-0.523499	-0.0807927	5.16802	-2.73294	0.0083297	0.430663	-2.54303
AL049779.1_ENST00000553306	AL049779.1	ENST00000553306	-0.318601	-0.552464	-0.0847372	4.72384	-2.72762	0.0084493	0.430663	-2.55453
APOM_ENST00000375916	APOM	ENST00000375916	-0.314788	-0.546287	-0.0832897	3.20808	-2.72251	0.00856559	0.430663	-2.56556
ARHGAP4_ENST00000442172	ARHGAP4	ENST00000442172	-0.287954	-0.498663	-0.077246	6.30924	-2.73616	0.00825817	0.430663	-2.53607
ASS1_ENST00000352480	ASS1	ENST00000352480	-0.469184	-0.814236	-0.124132	3.11533	-2.72244	0.00856724	0.430663	-2.56571
C3orf80_ENST00000326474	C3orf80	ENST00000326474	0.410968	0.109185	0.712752	2.27392	2.72654	0.00847373	0.430663	-2.55686
CARMIL1_ENST00000329474	CARMIL1	ENST00000329474	0.456879	0.121	0.792758	4.62748	2.72344	0.00854438	0.430663	-2.56356
FMNL1_ENST00000328118	FMNL1	ENST00000328118	-0.352981	-0.612427	-0.0935349	6.99109	-2.72398	0.00853205	0.430663	-2.56239
IQCB1_ENST00000462442	IQCB1	ENST00000462442	0.366231	0.0972329	0.635229	4.9244	2.72587	0.00848893	0.430663	-2.55831
KHSRP_ENST00000594745	KHSRP	ENST00000594745	-0.440524	-0.762532	-0.118516	5.6852	-2.73907	0.00819394	0.430663	-2.52977
MT2A_ENST00000245185	MT2A	ENST00000245185	0.993298	0.2633	1.7233	5.96822	2.72432	0.00852436	0.430663	-2.56167
MYC_ENST00000651626	MYC	ENST00000651626	0.281923	0.0758765	0.48797	7.09519	2.73946	0.0081854	0.430663	-2.52893
MZT2A_ENST00000309451	MZT2A	ENST00000309451	0.629325	0.169259	1.08939	4.78079	2.73876	0.00820073	0.430663	-2.53044
NCK1_ENST00000467911	NCK1	ENST00000467911	0.268012	0.0712852	0.464738	5.57524	2.72766	0.00844839	0.430663	-2.55445
PINX1_ENST00000314787	PINX1	ENST00000314787	0.358859	0.0956142	0.622104	4.60495	2.72938	0.00840966	0.430663	-2.55074
PNMA5_ENST00000361887	PNMA5	ENST00000361887	-0.393907	-0.68204	-0.105773	2.45567	-2.73716	0.00823617	0.430663	-2.53392
PPP2CB_ENST00000520056	PPP2CB	ENST00000520056	-0.454054	-0.786751	-0.121357	4.51959	-2.73249	0.00833987	0.430663	-2.54402
SARAF_ENST00000523761	SARAF	ENST00000523761	0.218983	0.0585805	0.379385	9.12078	2.73338	0.00832006	0.430663	-2.5421
TTC32_ENST00000431392	TTC32	ENST00000431392	0.598277	0.158949	1.03761	4.05562	2.72655	0.00847367	0.430663	-2.55686
ZMAT1_ENST00000372782	ZMAT1	ENST00000372782	0.449738	0.119049	0.780427	4.33827	2.72295	0.00855553	0.430663	-2.56461
MFSD4B_ENST00000368847	MFSD4B	ENST00000368847	0.295291	0.0772277	0.513354	6.04078	2.71124	0.00882744	0.436175	-2.58984
MRPL3_ENST00000512877	MRPL3	ENST00000512877	0.450579	0.117995	0.783163	4.87214	2.7125	0.0087978	0.436175	-2.58712
NACC2_ENST00000277554	NACC2	ENST00000277554	-0.25424	-0.441696	-0.0667841	5.2567	-2.71547	0.00872838	0.436175	-2.58074
OR2A5_ENST00000408906	OR2A5	ENST00000408906	0.304841	0.0797845	0.529898	1.58978	2.71195	0.00881073	0.436175	-2.58831
SLFN12_ENST00000445092	SLFN12	ENST00000445092	-0.364268	-0.633092	-0.0954443	5.38509	-2.71302	0.00878556	0.436175	-2.586
SMOC2_ENST00000354536	SMOC2	ENST00000354536	0.334289	0.0874122	0.581166	1.68501	2.71108	0.00883127	0.436175	-2.59018
ZNF337_ENST00000252979	ZNF337	ENST00000252979	0.269919	0.0705773	0.469261	5.67393	2.71103	0.00883225	0.436175	-2.59027
ACAP1_ENST00000570457	ACAP1	ENST00000570457	-0.248617	-0.432631	-0.0646023	6.5453	-2.70507	0.00897381	0.437103	-2.60309
ASF1A_ENST00000229595	ASF1A	ENST00000229595	0.256317	0.0664503	0.446184	5.62925	2.70289	0.00902603	0.437103	-2.60776
BCL7A_ENST00000261822	BCL7A	ENST00000261822	0.338347	0.0877755	0.588919	3.1978	2.70353	0.00901077	0.437103	-2.6064
BLACE_ENST00000378120	BLACE	ENST00000378120	0.335039	0.0872452	0.582833	2.89213	2.7071	0.00892534	0.437103	-2.59872
DUSP14_ENST00000613659	DUSP14	ENST00000613659	-0.309699	-0.538883	-0.0805147	3.115	-2.70555	0.00896241	0.437103	-2.60206
ERCC6L2_ENST00000288985	ERCC6L2	ENST00000288985	0.415045	0.107587	0.722503	4.55413	2.70277	0.00902894	0.437103	-2.60802
PLAG1_ENST00000316981	PLAG1	ENST00000316981	0.389591	0.10154	0.677643	3.74083	2.70794	0.00890548	0.437103	-2.59693
SPATS2_ENST00000321898	SPATS2	ENST00000321898	0.382887	0.099439	0.666335	3.02642	2.70456	0.00898592	0.437103	-2.60417
ACTB_ENST00000414620	ACTB	ENST00000414620	-0.202165	-0.352158	-0.0521721	9.38057	-2.69858	0.0091302	0.438763	-2.61701
RHBG_ENST00000537040	RHBG	ENST00000537040	-0.227779	-0.396679	-0.058878	1.25061	-2.70011	0.00909306	0.438763	-2.61372
ZNF607_ENST00000591664	ZNF607	ENST00000591664	0.597674	0.154364	1.04098	3.29327	2.69933	0.00911189	0.438763	-2.61539
SOAT2_ENST00000301466	SOAT2	ENST00000301466	0.368648	0.0949238	0.642373	2.39976	2.69649	0.00918109	0.439815	-2.62148
USF2_ENST00000222305	USF2	ENST00000222305	-0.230036	-0.40088	-0.0591914	6.35569	-2.69584	0.00919685	0.439815	-2.62286
GDI2_ENST00000418688	GDI2	ENST00000418688	0.175816	0.0450463	0.306585	7.54564	2.69185	0.00929482	0.440428	-2.6314
IDH3A_ENST00000561279	IDH3A	ENST00000561279	0.219731	0.0562058	0.383255	7.217	2.69034	0.00933234	0.440428	-2.63464
INPP5D_ENST00000445964	INPP5D	ENST00000445964	-0.159116	-0.277496	-0.0407361	7.87481	-2.69114	0.00931255	0.440428	-2.63293
PABPC1_ENST00000518196	PABPC1	ENST00000518196	0.197129	0.0503494	0.343909	9.23315	2.68896	0.00936652	0.440428	-2.63758
PARP11_ENST00000228820	PARP11	ENST00000228820	0.233484	0.0597925	0.407176	5.58546	2.6914	0.00930604	0.440428	-2.63237
TNFRSF18_ENST00000328596	TNFRSF18	ENST00000328596	-0.391466	-0.682684	-0.100247	3.26473	-2.69138	0.0093066	0.440428	-2.63242
ZNF613_ENST00000293471	ZNF613	ENST00000293471	0.400452	0.102295	0.698609	4.76759	2.68909	0.00936336	0.440428	-2.63731
ABHD12B_ENST00000337334	ABHD12B	ENST00000337334	-0.453325	-0.791524	-0.115126	2.84209	-2.68372	0.00949765	0.441747	-2.64877
AC022415.1_ENST00000472362	AC022415.1	ENST00000472362	0.477085	0.121038	0.833132	3.73958	2.6828	0.00952079	0.441747	-2.65073
GLUD2_ENST00000328078	GLUD2	ENST00000328078	-0.419446	-0.732551	-0.10634	2.73704	-2.68216	0.00953696	0.441747	-2.6521
GTF2A2_ENST00000396060	GTF2A2	ENST00000396060	-0.47681	-0.832533	-0.121088	3.05736	-2.6837	0.00949816	0.441747	-2.64882
HAVCR1_ENST00000339252	HAVCR1	ENST00000339252	0.441872	0.112103	0.77164	3.78507	2.68279	0.00952108	0.441747	-2.65076
KCNV2_ENST00000382082	KCNV2	ENST00000382082	-0.28306	-0.494403	-0.0717163	1.53935	-2.68157	0.0095519	0.441747	-2.65336
RCAN3_ENST00000374393	RCAN3	ENST00000374393	0.324687	0.0825369	0.566838	6.20869	2.6846	0.00947542	0.441747	-2.64689
LIMS2_ENST00000324938	LIMS2	ENST00000324938	0.329613	0.0832315	0.575994	3.46479	2.67853	0.00962916	0.443552	-2.65984
RUNDC3B_ENST00000338056	RUNDC3B	ENST00000338056	0.234389	0.0591686	0.409609	1.45408	2.67826	0.00963606	0.443552	-2.66042
AADAT_ENST00000337664	AADAT	ENST00000337664	0.290656	0.0725894	0.508722	1.43049	2.66864	0.00988433	0.445805	-2.68088
ATXN7L1_ENST00000419735	ATXN7L1	ENST00000419735	0.238332	0.0592117	0.417452	5.67955	2.66402	0.0100057	0.445805	-2.69069
BCL2L12_ENST00000246784	BCL2L12	ENST00000246784	-0.362834	-0.635293	-0.0903744	2.86478	-2.66628	0.00994613	0.445805	-2.68589
GEMIN7_ENST00000270257	GEMIN7	ENST00000270257	-0.438562	-0.767941	-0.109183	2.69634	-2.66585	0.00995749	0.445805	-2.68681
INPP4B_ENST00000506217	INPP4B	ENST00000506217	0.674303	0.169596	1.17901	3.99165	2.67495	0.00972076	0.445805	-2.66746
KEAP1_ENST00000171111	KEAP1	ENST00000171111	-0.273169	-0.478159	-0.068179	4.78697	-2.66808	0.00989901	0.445805	-2.68207
LDHB_ENST00000350669	LDHB	ENST00000350669	0.286771	0.0715521	0.50199	6.97183	2.66781	0.00990606	0.445805	-2.68264
MAGEB6_ENST00000379034	MAGEB6	ENST00000379034	0.327684	0.0814839	0.573883	1.70611	2.66482	0.00998467	0.445805	-2.689
NOTCH1_ENST00000651671	NOTCH1	ENST00000651671	-0.288661	-0.505644	-0.0716776	6.2032	-2.66355	0.010018	0.445805	-2.69168
OIP5_ENST00000220514	OIP5	ENST00000220514	0.382236	0.0948611	0.669612	2.45811	2.66307	0.0100308	0.445805	-2.6927
OR2T3_ENST00000359594	OR2T3	ENST00000359594	0.498068	0.124922	0.871213	2.958	2.67245	0.0097853	0.445805	-2.67278
PGBD5_ENST00000391860	PGBD5	ENST00000391860	0.313043	0.0779163	0.548169	3.50804	2.66564	0.00996287	0.445805	-2.68724
PIK3CD_ENST00000361110	PIK3CD	ENST00000361110	-0.184091	-0.32199	-0.0461921	8.25782	-2.67283	0.00977541	0.445805	-2.67197
PLAC4_ENST00000430327	PLAC4	ENST00000430327	0.406681	0.100853	0.712508	3.85976	2.66242	0.0100479	0.445805	-2.69408
PRKCA_ENST00000413366	PRKCA	ENST00000413366	0.289869	0.0728693	0.506868	5.92728	2.6745	0.00973239	0.445805	-2.66842
SNPH_ENST00000381867	SNPH	ENST00000381867	0.365391	0.0909686	0.639813	3.01008	2.66587	0.00995702	0.445805	-2.68677
ALG14_ENST00000370205	ALG14	ENST00000370205	0.372151	0.0920946	0.652207	3.07029	2.66056	0.0100973	0.445984	-2.69802
CHRM3_ENST00000675184	CHRM3	ENST00000675184	0.262448	0.0649906	0.459906	2.00629	2.66115	0.0100817	0.445984	-2.69677
NR1D1_ENST00000246672	NR1D1	ENST00000246672	0.422349	0.104394	0.740304	4.23471	2.65953	0.0101247	0.446193	-2.7002
AC005232.1_ENST00000582692	AC005232.1	ENST00000582692	0.379173	0.0935466	0.664798	2.11644	2.6579	0.0101684	0.446381	-2.70366
SEBOX_ENST00000536498	SEBOX	ENST00000536498	0.367624	0.0906562	0.644593	1.96499	2.65751	0.010179	0.446381	-2.7045
UBD_ENST00000377050	UBD	ENST00000377050	-0.305485	-0.535696	-0.0752741	2.05837	-2.65683	0.0101972	0.446381	-2.70593
MAP4K4_ENST00000302217	MAP4K4	ENST00000302217	-0.22012	-0.386238	-0.0540024	7.53987	-2.65304	0.0102995	0.449803	-2.71395
NWD1_ENST00000379808	NWD1	ENST00000379808	0.300128	0.073491	0.526765	1.42782	2.6514	0.010344	0.449803	-2.71741
SCUBE1_ENST00000449304	SCUBE1	ENST00000449304	-0.399909	-0.701818	-0.0979988	2.45932	-2.65206	0.0103261	0.449803	-2.71602
CFAP73_ENST00000335621	CFAP73	ENST00000335621	-0.34212	-0.600587	-0.0836538	2.81008	-2.65017	0.0103775	0.450001	-2.72001
PTGS1_ENST00000223423	PTGS1	ENST00000223423	-0.295573	-0.518926	-0.0722203	5.96129	-2.64956	0.0103943	0.450001	-2.72131
IFITM2_ENST00000399817	IFITM2	ENST00000399817	-0.484685	-0.85124	-0.11813	10.8992	-2.64741	0.0104533	0.451558	-2.72585
MGAT4A_ENST00000264968	MGAT4A	ENST00000264968	0.377086	0.0916803	0.662491	6.1039	2.64532	0.0105108	0.452058	-2.73027
SRPX2_ENST00000638458	SRPX2	ENST00000638458	-0.390649	-0.686258	-0.0950412	1.98594	-2.64588	0.0104952	0.452058	-2.72907
ENOSF1_ENST00000340116	ENOSF1	ENST00000340116	0.369247	0.0893951	0.649099	4.39156	2.64173	0.0106103	0.453374	-2.73783
SCAI_ENST00000336505	SCAI	ENST00000336505	0.355419	0.0860651	0.624773	3.98628	2.64191	0.0106055	0.453374	-2.73746
VDR_ENST00000548664	VDR	ENST00000548664	-0.33766	-0.593574	-0.0817468	7.39488	-2.64172	0.0106106	0.453374	-2.73785
EPHX2_ENST00000518328	EPHX2	ENST00000518328	0.456451	0.110224	0.802677	5.52729	2.63957	0.0106706	0.453834	-2.74238
FAM160B1_ENST00000411414	FAM160B1	ENST00000411414	-0.322008	-0.566221	-0.0777937	6.70789	-2.63995	0.0106601	0.453834	-2.74159
JAM2_ENST00000312957	JAM2	ENST00000312957	0.291816	0.0704081	0.513224	1.61905	2.63886	0.0106907	0.453834	-2.74389
GPAT3_ENST00000264409	GPAT3	ENST00000264409	-0.473637	-0.833233	-0.114041	5.12776	-2.63712	0.0107394	0.454919	-2.74754
USP15_ENST00000548836	USP15	ENST00000548836	0.21349	0.0511676	0.375812	9.39654	2.63329	0.0108478	0.458525	-2.7556
PATE2_ENST00000436890	PATE2	ENST00000436890	-0.412476	-0.726206	-0.0987449	2.10151	-2.63234	0.0108751	0.45869	-2.75761
AC073648.1_ENST00000508957	AC073648.1	ENST00000508957	0.355194	0.0845935	0.625794	1.68312	2.62807	0.0109972	0.459894	-2.76658
HDAC5_ENST00000225983	HDAC5	ENST00000225983	-0.205805	-0.362491	-0.0491198	6.28259	-2.62983	0.0109467	0.459894	-2.76288
NELL2_ENST00000333837	NELL2	ENST00000333837	0.437437	0.10421	0.770665	6.14887	2.6283	0.0109906	0.459894	-2.76609
ZFAND3_ENST00000287218	ZFAND3	ENST00000287218	-0.138547	-0.244074	-0.0330195	8.39151	-2.62864	0.0109808	0.459894	-2.76538
ADH6_ENST00000237653	ADH6	ENST00000237653	0.379188	0.0899107	0.668466	2.23474	2.62446	0.0111016	0.460341	-2.77415
DIAPH1_ENST00000253811	DIAPH1	ENST00000253811	-0.233146	-0.410924	-0.0553684	7.06965	-2.62573	0.0110647	0.460341	-2.77148
MRM3_ENST00000304478	MRM3	ENST00000304478	0.369694	0.0876647	0.651724	4.09311	2.62451	0.0111002	0.460341	-2.77405
ST7L_ENST00000343210	ST7L	ENST00000343210	0.354243	0.0841148	0.62437	5.01009	2.62562	0.011068	0.460341	-2.77173
AL133467.3_ENST00000495847	AL133467.3	ENST00000495847	0.600475	0.13845	1.0625	3.35931	2.60213	0.0117674	0.460695	-2.82084
AL133467.6_ENST00000619064	AL133467.6	ENST00000619064	0.600475	0.13845	1.0625	3.35931	2.60213	0.0117674	0.460695	-2.82084
AL357153.3_ENST00000553982	AL357153.3	ENST00000553982	0.215929	0.0502971	0.381561	5.94103	2.61016	0.011524	0.460695	-2.8041
BCKDHB_ENST00000320393	BCKDHB	ENST00000320393	0.412964	0.0965971	0.729331	4.07226	2.61349	0.0114243	0.460695	-2.79713
C3orf38_ENST00000318887	C3orf38	ENST00000318887	0.295994	0.069121	0.522866	4.41088	2.61216	0.0114639	0.460695	-2.79991
CAMP_ENST00000296435	CAMP	ENST00000296435	-0.541065	-0.956661	-0.125468	3.42614	-2.60662	0.0116308	0.460695	-2.81149
CCDC141_ENST00000343876	CCDC141	ENST00000343876	0.590996	0.139197	1.0428	2.89673	2.61902	0.0112605	0.460695	-2.78555
CLASP1_ENST00000263710	CLASP1	ENST00000263710	0.249953	0.0583509	0.441555	5.14964	2.61191	0.0114715	0.460695	-2.80044
CSMD2_ENST00000373377	CSMD2	ENST00000373377	0.362816	0.083587	0.642045	2.77122	2.60151	0.0117864	0.460695	-2.82214
CT55_ENST00000276241	CT55	ENST00000276241	-0.449127	-0.794701	-0.103554	1.36422	-2.60213	0.0117675	0.460695	-2.82085
DEGS1_ENST00000323699	DEGS1	ENST00000323699	-0.31602	-0.559005	-0.0730346	5.206	-2.60396	0.0117115	0.460695	-2.81703
GABRG2_ENST00000639046	GABRG2	ENST00000639046	0.435271	0.101193	0.769349	1.33561	2.60862	0.0115702	0.460695	-2.8073
GIMAP7_ENST00000313543	GIMAP7	ENST00000313543	0.28046	0.0650057	0.495914	7.38128	2.60625	0.011642	0.460695	-2.81226
KIF20A_ENST00000508792	KIF20A	ENST00000508792	-0.322312	-0.57005	-0.0745745	2.27602	-2.60486	0.0116841	0.460695	-2.81515
LUC7L3_ENST00000625349	LUC7L3	ENST00000625349	0.272554	0.0640196	0.481088	7.19249	2.61683	0.0113253	0.460695	-2.79015
MAGOHB_ENST00000625272	MAGOHB	ENST00000625272	0.332941	0.0781775	0.587704	5.71428	2.61656	0.0113333	0.460695	-2.79072
OLFM2_ENST00000264833	OLFM2	ENST00000264833	0.288367	0.0666343	0.510101	4.1392	2.60385	0.011715	0.460695	-2.81727
OR4D10_ENST00000530162	OR4D10	ENST00000530162	0.277877	0.0643821	0.491372	1.58669	2.60594	0.0116512	0.460695	-2.8129
PROS1_ENST00000348974	PROS1	ENST00000348974	-0.657486	-1.16014	-0.15483	2.48364	-2.61888	0.0112648	0.460695	-2.78586
SLC30A2_ENST00000374276	SLC30A2	ENST00000374276	0.303512	0.0699142	0.537109	2.61449	2.6014	0.0117899	0.460695	-2.82237
SPTY2D1_ENST00000336349	SPTY2D1	ENST00000336349	-0.333969	-0.590374	-0.0775635	5.20367	-2.60783	0.0115942	0.460695	-2.80896
SRFBP1_ENST00000339397	SRFBP1	ENST00000339397	0.280538	0.0652142	0.495862	4.8705	2.60855	0.0115723	0.460695	-2.80745
TCL6_ENST00000495696	TCL6	ENST00000495696	0.600475	0.13845	1.0625	3.35931	2.60213	0.0117674	0.460695	-2.82084
TUBA1C_ENST00000301072	TUBA1C	ENST00000301072	-0.189761	-0.335782	-0.0437394	8.70459	-2.6019	0.0117747	0.460695	-2.82134
TUSC3_ENST00000509380	TUSC3	ENST00000509380	0.374079	0.0869139	0.661245	1.75656	2.60814	0.0115847	0.460695	-2.8083
UNC13D_ENST00000207549	UNC13D	ENST00000207549	-0.220572	-0.389074	-0.0520701	5.86447	-2.62087	0.0112063	0.460695	-2.78168
WRAP73_ENST00000270708	WRAP73	ENST00000270708	-0.346234	-0.612569	-0.0798997	4.5217	-2.60281	0.0117467	0.460695	-2.81943
ZBTB26_ENST00000373654	ZBTB26	ENST00000373654	0.466091	0.110093	0.822089	3.72357	2.62134	0.0111926	0.460695	-2.78071
ZNF668_ENST00000414399	ZNF668	ENST00000414399	-0.427976	-0.755507	-0.100445	3.86371	-2.61618	0.0113445	0.460695	-2.79151
ITPRIPL2_ENST00000381440	ITPRIPL2	ENST00000381440	-0.365422	-0.646915	-0.0839291	3.06853	-2.59912	0.0118598	0.46251	-2.82711
ZNF321P_ENST00000313956	ZNF321P	ENST00000313956	0.322793	0.0740343	0.571551	4.51191	2.59804	0.0118933	0.462898	-2.82937
FBN3_ENST00000270509	FBN3	ENST00000270509	0.359174	0.0821141	0.636234	2.28185	2.59556	0.0119702	0.464969	-2.83453
ARTN_ENST00000438616	ARTN	ENST00000438616	-0.361918	-0.641498	-0.0823377	5.58188	-2.59181	0.0120873	0.465152	-2.84232
BCKDHA_ENST00000269980	BCKDHA	ENST00000269980	-0.283822	-0.503006	-0.0646373	4.81766	-2.5926	0.0120625	0.465152	-2.84068
CLEC2D_ENST00000261339	CLEC2D	ENST00000261339	0.303728	0.0688274	0.538628	7.3662	2.58881	0.0121817	0.465152	-2.84855
DGKA_ENST00000331886	DGKA	ENST00000331886	0.230067	0.0519801	0.408154	4.86388	2.58656	0.0122531	0.465152	-2.85323
FRA10AC1_ENST00000359204	FRA10AC1	ENST00000359204	0.337448	0.076535	0.598361	4.65021	2.58947	0.0121609	0.465152	-2.84718
FRMPD3_ENST00000276185	FRMPD3	ENST00000276185	-0.361202	-0.640327	-0.0820761	3.10931	-2.5909	0.0121161	0.465152	-2.84423
GNB1L_ENST00000329517	GNB1L	ENST00000329517	0.316117	0.0715712	0.560663	3.84199	2.58814	0.0122031	0.465152	-2.84995
GPNMB_ENST00000258733	GPNMB	ENST00000258733	0.342579	0.0776568	0.607502	3.14379	2.58906	0.0121739	0.465152	-2.84804
GPR15_ENST00000284311	GPR15	ENST00000284311	-0.662997	-1.17655	-0.149446	4.15759	-2.58481	0.0123089	0.465152	-2.85687
HS3ST1_ENST00000002596	HS3ST1	ENST00000002596	0.356514	0.0805047	0.632523	3.48762	2.58614	0.0122663	0.465152	-2.85409
ITGB2_ENST00000302347	ITGB2	ENST00000302347	-0.189483	-0.33622	-0.0427456	9.02961	-2.58541	0.0122897	0.465152	-2.85561
OR2T11_ENST00000625105	OR2T11	ENST00000625105	0.339925	0.0765556	0.603295	2.55648	2.58415	0.0123299	0.465152	-2.85823
RBFOX1_ENST00000311745	RBFOX1	ENST00000311745	0.358128	0.0814065	0.634849	2.16291	2.59117	0.0121075	0.465152	-2.84366
ZNF550_ENST00000601415	ZNF550	ENST00000601415	0.30156	0.0680402	0.53508	5.44494	2.58553	0.0122858	0.465152	-2.85536
ZNF558_ENST00000301475	ZNF558	ENST00000301475	0.29493	0.0665994	0.523261	4.077	2.58616	0.0122659	0.465152	-2.85407
KPNA5_ENST00000413340	KPNA5	ENST00000413340	0.456994	0.102495	0.811494	4.48665	2.58104	0.0124295	0.465654	-2.86467
RAB4B_ENST00000357052	RAB4B	ENST00000357052	-0.300764	-0.533897	-0.0676309	5.27852	-2.58298	0.0123671	0.465654	-2.86064
RING1_ENST00000374656	RING1	ENST00000374656	-0.319896	-0.568047	-0.0717447	4.15626	-2.58103	0.01243	0.465654	-2.8647
ZNF507_ENST00000311921	ZNF507	ENST00000311921	0.309107	0.0693022	0.548911	5.68735	2.58078	0.012438	0.465654	-2.86521
CYSLTR1_ENST00000373304	CYSLTR1	ENST00000373304	0.261503	0.0582675	0.464739	6.11414	2.57618	0.0125867	0.468546	-2.87472
MANSC1_ENST00000396349	MANSC1	ENST00000396349	-0.408934	-0.72675	-0.0911189	5.96445	-2.57619	0.0125864	0.468546	-2.8747
STIM2_ENST00000465503	STIM2	ENST00000465503	0.198177	0.0442426	0.352111	6.73502	2.57761	0.0125403	0.468546	-2.87177
SLC25A40_ENST00000341119	SLC25A40	ENST00000341119	0.303228	0.0673804	0.539075	4.68125	2.57417	0.0126523	0.470097	-2.87888
AC079594.1_ENST00000483754	AC079594.1	ENST00000483754	0.448515	0.0992145	0.797815	4.07076	2.57086	0.0127612	0.470586	-2.88573
KCNQ5_ENST00000342056	KCNQ5	ENST00000342056	0.404749	0.0895804	0.719917	3.95456	2.57124	0.0127485	0.470586	-2.88494
SLC34A3_ENST00000361134	SLC34A3	ENST00000361134	-0.334238	-0.594365	-0.0741104	2.46351	-2.57258	0.0127044	0.470586	-2.88217
TRPC6_ENST00000344327	TRPC6	ENST00000344327	0.345564	0.0764603	0.614668	1.70618	2.57104	0.0127552	0.470586	-2.88535
DNAJB13_ENST00000339764	DNAJB13	ENST00000339764	0.389312	0.0855193	0.693105	2.30863	2.56579	0.0129294	0.470605	-2.8962
NOL11_ENST00000253247	NOL11	ENST00000253247	0.289569	0.0637401	0.515398	5.22132	2.56728	0.0128798	0.470605	-2.89312
NUDT2_ENST00000346365	NUDT2	ENST00000346365	-0.375527	-0.668534	-0.0825203	3.16503	-2.56604	0.0129209	0.470605	-2.89567
SDR42E1_ENST00000328945	SDR42E1	ENST00000328945	0.389883	0.0860274	0.693738	3.38631	2.56902	0.012822	0.470605	-2.88953
TTC12_ENST00000531164	TTC12	ENST00000531164	0.384918	0.0846927	0.685143	5.11094	2.56697	0.0128899	0.470605	-2.89375
YIPF7_ENST00000508947	YIPF7	ENST00000508947	-0.562312	-1.0011	-0.123522	1.48848	-2.56579	0.0129294	0.470605	-2.8962
ZNF134_ENST00000600344	ZNF134	ENST00000600344	0.276068	0.0607873	0.491348	6.23795	2.5675	0.0128722	0.470605	-2.89265
DNM1L_ENST00000551476	DNM1L	ENST00000551476	-0.351691	-0.626225	-0.0771575	3.6054	-2.56487	0.0129598	0.470842	-2.89808
CMTM5_ENST00000339180	CMTM5	ENST00000339180	-0.425885	-0.758745	-0.0930253	4.52782	-2.56172	0.0130657	0.472662	-2.90458
JPT1_ENST00000580380	JPT1	ENST00000580380	-0.324304	-0.577818	-0.0707891	6.65084	-2.56123	0.0130821	0.472662	-2.90558
ORC5_ENST00000297431	ORC5	ENST00000297431	0.299954	0.0655788	0.53433	5.32478	2.56238	0.0130435	0.472662	-2.90322
C5orf60_ENST00000513142	C5orf60	ENST00000513142	0.300721	0.0654695	0.535973	1.33537	2.55936	0.0131454	0.474077	-2.90943
PMPCB_ENST00000249269	PMPCB	ENST00000249269	0.232342	0.0502714	0.414413	6.36627	2.55498	0.0132943	0.478571	-2.91844
ARHGAP15_ENST00000295095	ARHGAP15	ENST00000295095	0.261735	0.05613	0.467339	7.96793	2.54876	0.0135088	0.482208	-2.93122
GKAP1_ENST00000485742	GKAP1	ENST00000485742	0.470946	0.100855	0.841037	2.90872	2.54778	0.0135426	0.482208	-2.93321
KLHL3_ENST00000309755	KLHL3	ENST00000309755	0.397603	0.085164	0.710043	2.80257	2.54791	0.0135382	0.482208	-2.93295
LST1_ENST00000396101	LST1	ENST00000396101	-0.318217	-0.568113	-0.0683199	7.49735	-2.54954	0.0134816	0.482208	-2.92961
PKP1_ENST00000263946	PKP1	ENST00000263946	0.351934	0.0756225	0.628246	2.25324	2.55013	0.0134613	0.482208	-2.9284
SCOC_ENST00000502535	SCOC	ENST00000502535	0.725192	0.156047	1.29434	2.58764	2.55111	0.0134272	0.482208	-2.92638
DCAKD_ENST00000310604	DCAKD	ENST00000310604	0.229709	0.0489879	0.410429	7.12107	2.54489	0.0136436	0.484926	-2.93914
FABP4_ENST00000256104	FABP4	ENST00000256104	-0.281101	-0.502757	-0.0594457	1.26837	-2.53913	0.0138468	0.489067	-2.95095
HHEX_ENST00000282728	HHEX	ENST00000282728	-0.257257	-0.460294	-0.0542211	5.93642	-2.53685	0.0139279	0.489067	-2.95561
NET1_ENST00000355029	NET1	ENST00000355029	0.269057	0.0567116	0.481403	4.33498	2.53689	0.0139265	0.489067	-2.95552
NUDT7_ENST00000563839	NUDT7	ENST00000563839	0.353895	0.07479	0.633	3.84143	2.53867	0.0138629	0.489067	-2.95187
PPP4R3A_ENST00000555470	PPP4R3A	ENST00000555470	0.269837	0.0568168	0.482857	6.46343	2.53618	0.0139516	0.489067	-2.95696
RGS17_ENST00000206262	RGS17	ENST00000206262	0.315326	0.0668376	0.563815	1.62271	2.5407	0.0137911	0.489067	-2.94772
SIK3_ENST00000375300	SIK3	ENST00000375300	-0.212282	-0.379879	-0.0446841	6.64144	-2.53597	0.0139591	0.489067	-2.95739
SLC35D1_ENST00000235345	SLC35D1	ENST00000235345	0.376592	0.0797086	0.673476	4.35356	2.53971	0.0138259	0.489067	-2.94974
AC019117.3_ENST00000637807	AC019117.3	ENST00000637807	0.300416	0.0623737	0.538458	7.40626	2.52679	0.014291	0.491726	-2.97613
AHR_ENST00000242057	AHR	ENST00000242057	0.300416	0.0623737	0.538458	7.40626	2.52679	0.014291	0.491726	-2.97613
LEXM_ENST00000358193	LEXM	ENST00000358193	-0.46587	-0.834668	-0.0970712	3.15521	-2.52915	0.0142049	0.491726	-2.97131
MDH1B_ENST00000449792	MDH1B	ENST00000449792	0.314875	0.0658429	0.563906	1.81086	2.53153	0.0141189	0.491726	-2.96647
NFKBIA_ENST00000557389	NFKBIA	ENST00000557389	-0.225126	-0.403547	-0.0467045	8.11421	-2.52626	0.0143102	0.491726	-2.9772
OR8D4_ENST00000641687	OR8D4	ENST00000641687	0.272862	0.0568682	0.488856	1.11873	2.52931	0.0141993	0.491726	-2.971
PDE4A_ENST00000293683	PDE4A	ENST00000293683	-0.431686	-0.773658	-0.0897136	3.86738	-2.52742	0.0142681	0.491726	-2.97485
PDRG1_ENST00000202017	PDRG1	ENST00000202017	0.422554	0.0877309	0.757377	3.02984	2.52678	0.0142915	0.491726	-2.97616
RASL12_ENST00000220062	RASL12	ENST00000220062	0.349595	0.0730955	0.626094	1.98529	2.53146	0.0141214	0.491726	-2.96661
RHEB_ENST00000262187	RHEB	ENST00000262187	0.587815	0.12265	1.05298	2.9008	2.53007	0.0141715	0.491726	-2.96944
S1PR5_ENST00000333430	S1PR5	ENST00000333430	-0.562271	-1.00779	-0.116756	6.56674	-2.52687	0.0142879	0.491726	-2.97596
ITPKB_ENST00000272117	ITPKB	ENST00000272117	0.180308	0.037316	0.3233	6.50192	2.52466	0.0143689	0.492881	-2.98046
ANKEF1_ENST00000378380	ANKEF1	ENST00000378380	0.315108	0.0649386	0.565277	2.3735	2.52188	0.0144712	0.492947	-2.98612
ANKRD12_ENST00000262126	ANKRD12	ENST00000262126	0.284429	0.0586534	0.510204	7.16137	2.5223	0.0144558	0.492947	-2.98527
N4BP2_ENST00000261435	N4BP2	ENST00000261435	0.433501	0.0895793	0.777423	4.30018	2.52366	0.0144058	0.492947	-2.98251
ZNF736_ENST00000355095	ZNF736	ENST00000355095	0.319588	0.0659941	0.573182	5.11986	2.5232	0.0144227	0.492947	-2.98344
ST8SIA4_ENST00000231461	ST8SIA4	ENST00000231461	0.208604	0.0429116	0.374296	8.76712	2.52069	0.0145152	0.493593	-2.98854
BLOC1S1_ENST00000547076	BLOC1S1	ENST00000547076	-0.338756	-0.607954	-0.0695573	5.75722	-2.5195	0.0145596	0.493658	-2.99097
CCNT2_ENST00000446247	CCNT2	ENST00000446247	0.234393	0.0481127	0.420673	6.82404	2.51929	0.0145674	0.493658	-2.9914
AC105942.1_ENST00000657603	AC105942.1	ENST00000657603	0.453453	0.0922557	0.814651	2.98986	2.51355	0.014782	0.494257	-3.00305
AP000350.4_ENST00000433835	AP000350.4	ENST00000433835	0.204929	0.0417279	0.368129	5.00364	2.51409	0.0147618	0.494257	-3.00196
ATXN7L3_ENST00000389384	ATXN7L3	ENST00000389384	-0.284087	-0.510307	-0.0578679	4.85386	-2.51433	0.0147528	0.494257	-3.00147
BECN1_ENST00000589636	BECN1	ENST00000589636	-0.186562	-0.335269	-0.0378538	7.43894	-2.51182	0.0148473	0.494257	-3.00656
EIF3M_ENST00000526267	EIF3M	ENST00000526267	0.249461	0.0509248	0.447996	6.95893	2.51572	0.0147003	0.494257	-2.99864
MTIF3_ENST00000381116	MTIF3	ENST00000381116	0.332608	0.067698	0.597518	4.37923	2.51382	0.0147718	0.494257	-3.0025
OGDH_ENST00000222673	OGDH	ENST00000222673	-0.211996	-0.381048	-0.0429443	7.20359	-2.51078	0.0148868	0.494257	-3.00868
RTL10_ENST00000328554	RTL10	ENST00000328554	0.439267	0.0892003	0.789334	3.34308	2.51234	0.0148278	0.494257	-3.00552
SRSF5_ENST00000394366	SRSF5	ENST00000394366	0.212644	0.043497	0.381792	9.25076	2.51703	0.0146515	0.494257	-2.99599
TKT_ENST00000296289	TKT	ENST00000296289	-0.211477	-0.380087	-0.0428657	8.18437	-2.51117	0.0148718	0.494257	-3.00787
USP1_ENST00000339950	USP1	ENST00000339950	0.413636	0.0844808	0.742791	4.71201	2.51604	0.0146885	0.494257	-2.998
ZNF121_ENST00000591447	ZNF121	ENST00000591447	0.386531	0.0784607	0.694602	5.64569	2.51208	0.0148373	0.494257	-3.00603
FAM76A_ENST00000446647	FAM76A	ENST00000446647	0.352888	0.0711408	0.634634	5.26432	2.50771	0.0150034	0.496449	-3.01489
USF1_ENST00000368019	USF1	ENST00000368019	-0.218346	-0.39267	-0.0440213	6.02706	-2.50776	0.0150015	0.496449	-3.01479
WHAMM_ENST00000286760	WHAMM	ENST00000286760	0.325265	0.0655038	0.585025	4.55367	2.50705	0.0150286	0.496449	-3.01623
SAE1_ENST00000598840	SAE1	ENST00000598840	0.282012	0.0566408	0.507382	5.91816	2.50535	0.0150936	0.497758	-3.01966
RXRA_ENST00000481739	RXRA	ENST00000481739	-0.211011	-0.37994	-0.0420823	7.58443	-2.50093	0.0152642	0.502544	-3.02862
CCDC151_ENST00000586836	CCDC151	ENST00000586836	0.292645	0.0583001	0.52699	1.95384	2.50026	0.0152901	0.502553	-3.02996
DLEU1_ENST00000469095	DLEU1	ENST00000469095	-0.573626	-1.03339	-0.113859	3.29892	-2.49799	0.0153785	0.503028	-3.03455
MPDZ_ENST00000438511	MPDZ	ENST00000438511	-0.439772	-0.792086	-0.0874585	1.95995	-2.49918	0.0153321	0.503028	-3.03214
ZZZ3_ENST00000370798	ZZZ3	ENST00000370798	0.336828	0.0668491	0.606806	5.2332	2.49792	0.0153813	0.503028	-3.0347
AL358472.7_ENST00000648921	AL358472.7	ENST00000648921	-0.258136	-0.465335	-0.0509377	5.44391	-2.49438	0.0155201	0.503638	-3.04185
CHKB_ENST00000406938	CHKB	ENST00000406938	-0.300111	-0.540867	-0.059355	5.53059	-2.49577	0.0154654	0.503638	-3.03903
HSPA4_ENST00000304858	HSPA4	ENST00000304858	0.282634	0.0557534	0.509515	4.47201	2.49417	0.0155281	0.503638	-3.04225
TYK2_ENST00000264818	TYK2	ENST00000264818	-0.303372	-0.546872	-0.0598728	6.33409	-2.49447	0.0155166	0.503638	-3.04167
ZDBF2_ENST00000649525	ZDBF2	ENST00000649525	0.447901	0.0884824	0.80732	2.19861	2.49506	0.0154932	0.503638	-3.04047
IFNA1_ENST00000276927	IFNA1	ENST00000276927	0.177433	0.0347996	0.320067	0.763167	2.49065	0.0156674	0.507318	-3.04936
ABCD2_ENST00000308666	ABCD2	ENST00000308666	0.415784	0.0807502	0.750817	4.54215	2.48473	0.015904	0.507472	-3.06128
AP2A1_ENST00000354293	AP2A1	ENST00000354293	-0.32622	-0.589386	-0.0630549	6.11294	-2.48189	0.0160187	0.507472	-3.06699
ARID1A_ENST00000615191	ARID1A	ENST00000615191	-0.232432	-0.419678	-0.0451864	6.97875	-2.48533	0.0158798	0.507472	-3.06007
CHPF2_ENST00000035307	CHPF2	ENST00000035307	-0.232903	-0.42061	-0.0451959	6.003	-2.48425	0.0159235	0.507472	-3.06225
DERL1_ENST00000419562	DERL1	ENST00000419562	-0.224297	-0.404817	-0.0437775	6.794	-2.48771	0.0157847	0.507472	-3.05529
DHX32_ENST00000284690	DHX32	ENST00000284690	0.33359	0.0644535	0.602726	3.50053	2.48165	0.0160284	0.507472	-3.06747
MARK2_ENST00000350490	MARK2	ENST00000350490	-0.2299	-0.415322	-0.0444783	6.74716	-2.48244	0.0159965	0.507472	-3.06589
OR10J5_ENST00000334857	OR10J5	ENST00000334857	0.39588	0.0771259	0.714635	1.68596	2.48661	0.0158285	0.507472	-3.0575
PBX3_ENST00000428092	PBX3	ENST00000428092	0.252909	0.0493005	0.456517	5.16525	2.48696	0.0158146	0.507472	-3.0568
PREX1_ENST00000371941	PREX1	ENST00000371941	-0.199423	-0.359974	-0.0388718	9.2064	-2.48692	0.0158161	0.507472	-3.05687
RPL4_ENST00000569438	RPL4	ENST00000569438	0.304735	0.0588674	0.550602	8.97515	2.48154	0.0160328	0.507472	-3.06769
SPARC_ENST00000231061	SPARC	ENST00000231061	-0.436581	-0.788057	-0.0851053	6.64878	-2.48696	0.0158144	0.507472	-3.05678
XKRX_ENST00000372956	XKRX	ENST00000372956	0.446261	0.0862043	0.806318	2.07416	2.48152	0.0160336	0.507472	-3.06773
ZNF316_ENST00000382252	ZNF316	ENST00000382252	-0.266385	-0.481308	-0.0514617	5.24587	-2.48157	0.0160316	0.507472	-3.06763
CHML_ENST00000638121	CHML	ENST00000638121	0.53647	0.103387	0.969554	4.28534	2.48013	0.0160901	0.507521	-3.07053
PSMB2_ENST00000621781	PSMB2	ENST00000621781	-0.156274	-0.282402	-0.0301452	6.39659	-2.48069	0.0160672	0.507521	-3.0694
RBL1_ENST00000525052	RBL1	ENST00000525052	0.298859	0.0575414	0.540176	5.74562	2.47957	0.0161126	0.507521	-3.07164
ANKRD2_ENST00000298808	ANKRD2	ENST00000298808	-0.316577	-0.572339	-0.0608152	3.40549	-2.47824	0.0161669	0.508418	-3.07431
MMP9_ENST00000372330	MMP9	ENST00000372330	-0.424775	-0.768141	-0.0814084	7.61889	-2.47686	0.0162236	0.509384	-3.07709
TENM4_ENST00000533074	TENM4	ENST00000533074	0.491362	0.0939349	0.888788	2.81113	2.47539	0.0162836	0.509642	-3.08003
USP48_ENST00000526044	USP48	ENST00000526044	0.256616	0.0490836	0.464149	6.36557	2.4757	0.0162711	0.509642	-3.07942
BCL11A_ENST00000647469	BCL11A	ENST00000647469	0.29915	0.0564656	0.541834	7.20517	2.46801	0.0165896	0.513032	-3.09481
COX20_ENST00000366528	COX20	ENST00000366528	0.383705	0.0727698	0.69464	5.36948	2.47074	0.0164758	0.513032	-3.08935
GPR19_ENST00000332427	GPR19	ENST00000332427	0.37367	0.0707923	0.676548	2.15808	2.47013	0.016501	0.513032	-3.09056
MYO1F_ENST00000596675	MYO1F	ENST00000596675	-0.159064	-0.288137	-0.0299911	10.2516	-2.46738	0.0166158	0.513032	-3.09607
P2RX6_ENST00000401443	P2RX6	ENST00000401443	0.271318	0.0515106	0.491126	2.96268	2.47136	0.0164501	0.513032	-3.08811
PNMA6A_ENST00000421798	PNMA6A	ENST00000421798	-0.444977	-0.805738	-0.0842174	1.99203	-2.46956	0.016525	0.513032	-3.09172
SLC25A26_ENST00000336733	SLC25A26	ENST00000336733	0.250232	0.0471588	0.453305	4.40618	2.46712	0.0166269	0.513032	-3.0966
SMARCA1_ENST00000371121	SMARCA1	ENST00000371121	0.311155	0.059107	0.563202	2.21625	2.47169	0.0164366	0.513032	-3.08745
VEPH1_ENST00000479987	VEPH1	ENST00000479987	-0.407586	-0.738137	-0.0770358	3.51539	-2.46878	0.0165576	0.513032	-3.09328
SHE_ENST00000555188	SHE	ENST00000555188	-0.315732	-0.572057	-0.0594078	2.11062	-2.4662	0.0166653	0.513411	-3.09843
LINC02078_ENST00000592718	LINC02078	ENST00000592718	0.310358	0.0582153	0.562502	2.02744	2.46443	0.0167399	0.51426	-3.10198
ZSCAN4_ENST00000318203	ZSCAN4	ENST00000318203	0.290806	0.0545357	0.527077	1.79993	2.4643	0.0167452	0.51426	-3.10223
PARM1_ENST00000307428	PARM1	ENST00000307428	0.391411	0.073247	0.709574	1.91022	2.4631	0.0167959	0.515014	-3.10463
C18orf32_ENST00000318240	C18orf32	ENST00000318240	0.39569	0.0739313	0.717449	4.9039	2.46221	0.0168337	0.515367	-3.10641
ANKIB1_ENST00000442183	ANKIB1	ENST00000442183	0.277854	0.0516135	0.504094	6.61631	2.45893	0.0169729	0.516017	-3.11295
ATP2B4_ENST00000341360	ATP2B4	ENST00000341360	-0.207736	-0.376822	-0.0386506	7.15388	-2.45983	0.0169346	0.516017	-3.11116
PCNX3_ENST00000355703	PCNX3	ENST00000355703	-0.240445	-0.43625	-0.0446399	4.80784	-2.45862	0.0169862	0.516017	-3.11357
TECRL_ENST00000381210	TECRL	ENST00000381210	0.201194	0.0373721	0.365016	1.36465	2.45891	0.0169738	0.516017	-3.11299
TGFB1I1_ENST00000361773	TGFB1I1	ENST00000361773	-0.321375	-0.58306	-0.0596908	4.04861	-2.45886	0.0169758	0.516017	-3.11309
TSC22D4_ENST00000423266	TSC22D4	ENST00000423266	-0.45819	-0.831424	-0.0849554	5.18253	-2.4579	0.0170171	0.516159	-3.11502
EMD_ENST00000369835	EMD	ENST00000369835	-0.373807	-0.678449	-0.0691647	5.26056	-2.45673	0.0170671	0.516879	-3.11734
CDH18_ENST00000274170	CDH18	ENST00000274170	0.305067	0.0561274	0.554006	1.75989	2.45359	0.0172024	0.517528	-3.12361
CSNK1G2-AS1_ENST00000314315	CSNK1G2-AS1	ENST00000314315	-0.241752	-0.43893	-0.0445735	3.92478	-2.45477	0.0171513	0.517528	-3.12125
PLXNA2_ENST00000367033	PLXNA2	ENST00000367033	-0.356416	-0.647307	-0.0655258	2.7674	-2.45317	0.0172202	0.517528	-3.12443
STAT4_ENST00000358470	STAT4	ENST00000358470	0.276307	0.0509564	0.501657	5.83363	2.4549	0.0171458	0.517528	-3.121
ZNF724_ENST00000418100	ZNF724	ENST00000418100	0.375197	0.0690952	0.681298	4.50643	2.45411	0.0171798	0.517528	-3.12257
ATL3_ENST00000398868	ATL3	ENST00000398868	-0.323276	-0.587409	-0.0591431	5.7429	-2.45048	0.017337	0.51787	-3.12979
EIF4G1_ENST00000456033	EIF4G1	ENST00000456033	-0.289445	-0.52592	-0.0529704	6.28261	-2.45065	0.0173295	0.51787	-3.12945
TREML1_ENST00000373127	TREML1	ENST00000373127	-0.377982	-0.686647	-0.0693167	5.59527	-2.45179	0.01728	0.51787	-3.12718
ZBTB25_ENST00000555220	ZBTB25	ENST00000555220	0.310332	0.0568321	0.563832	6.89128	2.45103	0.017313	0.51787	-3.12869
LACRT_ENST00000546721	LACRT	ENST00000546721	-0.424931	-0.772294	-0.0775684	3.63422	-2.44926	0.0173899	0.518663	-3.13221
KCTD11_ENST00000333751	KCTD11	ENST00000333751	-0.297957	-0.541699	-0.0542149	4.37221	-2.4475	0.0174668	0.520168	-3.13571
AC097634.4_ENST00000647725	AC097634.4	ENST00000647725	0.19186	0.0347936	0.348927	8.67817	2.44569	0.0175464	0.520222	-3.13931
FAM193B_ENST00000514747	FAM193B	ENST00000514747	-0.402668	-0.732225	-0.0731109	4.57476	-2.44634	0.0175179	0.520222	-3.13802
HELQ_ENST00000295488	HELQ	ENST00000295488	0.30716	0.0554894	0.55883	4.9608	2.44361	0.0176379	0.520222	-3.14344
HNF1A_ENST00000617366	HNF1A	ENST00000617366	0.368154	0.0664581	0.66985	3.49005	2.44321	0.0176558	0.520222	-3.14424
ITGA2B_ENST00000262407	ITGA2B	ENST00000262407	-0.426738	-0.776482	-0.0769941	5.58436	-2.44293	0.017668	0.520222	-3.14479
PRKAR1B_ENST00000414568	PRKAR1B	ENST00000414568	0.368109	0.0663813	0.669836	3.51464	2.44265	0.0176804	0.520222	-3.14535
TBC1D2_ENST00000342112	TBC1D2	ENST00000342112	-0.247385	-0.449973	-0.0447974	5.40231	-2.4449	0.0175813	0.520222	-3.14089
ZNF559-ZNF177_ENST00000446085	ZNF559-ZNF177	ENST00000446085	0.313014	0.0564667	0.569561	4.92319	2.44285	0.0176717	0.520222	-3.14495
ERG_ENST00000288319	ERG	ENST00000288319	-0.528272	-0.961892	-0.0946511	3.76289	-2.4392	0.0178337	0.521966	-3.15219
KRTAP7-1_ENST00000621162	KRTAP7-1	ENST00000621162	-0.326486	-0.594536	-0.0584359	2.81037	-2.43864	0.0178585	0.521966	-3.15329
NRGN_ENST00000284292	NRGN	ENST00000284292	-0.325509	-0.592791	-0.0582266	7.28889	-2.43833	0.0178725	0.521966	-3.15391
SUSD1_ENST00000355396	SUSD1	ENST00000355396	-0.276648	-0.503747	-0.0495496	5.84022	-2.43901	0.0178422	0.521966	-3.15257
SYNPO2_ENST00000504178	SYNPO2	ENST00000504178	0.476859	0.0855837	0.868134	1.97302	2.4401	0.0177936	0.521966	-3.1504
PCCA_ENST00000636366	PCCA	ENST00000636366	-0.402693	-0.733726	-0.0716596	3.40095	-2.43558	0.0179958	0.52479	-3.15936
HINFP_ENST00000529988	HINFP	ENST00000529988	0.220385	0.0391688	0.401601	6.32305	2.43492	0.0180254	0.524873	-3.16066
CNN2_ENST00000562015	CNN2	ENST00000562015	-0.162553	-0.296262	-0.0288443	8.98418	-2.43408	0.0180633	0.525198	-3.16232
INHBB_ENST00000295228	INHBB	ENST00000295228	-0.403322	-0.735421	-0.0712227	3.07278	-2.43155	0.0181776	0.52584	-3.16732
MALT1_ENST00000345724	MALT1	ENST00000345724	0.319086	0.0564383	0.581734	5.32591	2.43239	0.0181395	0.52584	-3.16566
TARDBP_ENST00000476201	TARDBP	ENST00000476201	0.156781	0.0276686	0.285892	6.63297	2.43123	0.0181924	0.52584	-3.16797
ZNF391_ENST00000244576	ZNF391	ENST00000244576	0.411369	0.072725	0.750014	2.0852	2.43214	0.0181512	0.52584	-3.16617
FAT2_ENST00000261800	FAT2	ENST00000261800	0.342966	0.0604098	0.625523	1.84539	2.43022	0.0182381	0.526388	-3.16996
KRT85_ENST00000257901	KRT85	ENST00000257901	-0.289057	-0.527284	-0.0508298	1.38597	-2.42936	0.0182774	0.526747	-3.17166
LSP1_ENST00000417766	LSP1	ENST00000417766	-0.198801	-0.362744	-0.0348581	8.54751	-2.42787	0.0183454	0.527226	-3.1746
ZNF420_ENST00000304239	ZNF420	ENST00000304239	0.340877	0.0597643	0.621991	4.59469	2.42782	0.0183476	0.527226	-3.1747
SLCO1B1_ENST00000256958	SLCO1B1	ENST00000256958	-0.543833	-0.992562	-0.0951036	2.54076	-2.4265	0.0184081	0.528191	-3.1773
IL36G_ENST00000447128	IL36G	ENST00000447128	-0.487739	-0.890534	-0.0849436	3.14782	-2.42439	0.0185052	0.530203	-3.18147
CYP26C1_ENST00000651965	CYP26C1	ENST00000651965	-0.328811	-0.600933	-0.0566882	3.19124	-2.41925	0.0187435	0.530834	-3.1916
DYSF_ENST00000258104	DYSF	ENST00000258104	-0.380304	-0.695044	-0.0655647	6.73392	-2.41924	0.0187439	0.530834	-3.19161
FGR_ENST00000374004	FGR	ENST00000374004	-0.190988	-0.34905	-0.0329262	8.83914	-2.41924	0.0187441	0.530834	-3.19162
ING4_ENST00000423703	ING4	ENST00000423703	-0.295742	-0.540608	-0.0508756	5.97168	-2.41815	0.0187949	0.530834	-3.19376
NHLRC2_ENST00000369301	NHLRC2	ENST00000369301	0.23565	0.040534	0.430765	5.88689	2.4181	0.0187973	0.530834	-3.19386
PRDX5_ENST00000265462	PRDX5	ENST00000265462	-0.404462	-0.739005	-0.0699187	6.33163	-2.42061	0.0186802	0.530834	-3.18892
TMEM52B_ENST00000543484	TMEM52B	ENST00000543484	-0.274472	-0.501544	-0.0474012	2.56523	-2.42012	0.0187032	0.530834	-3.18989
UTP4_ENST00000567235	UTP4	ENST00000567235	0.324061	0.0557964	0.592326	5.05831	2.4186	0.0187742	0.530834	-3.19289
ZNF157_ENST00000377073	ZNF157	ENST00000377073	0.334127	0.0574955	0.610758	2.01596	2.4183	0.0187881	0.530834	-3.19348
ZNF625_ENST00000414892	ZNF625	ENST00000414892	0.469188	0.0809387	0.857437	2.91671	2.41956	0.0187293	0.530834	-3.191
OTUD1_ENST00000376495	OTUD1	ENST00000376495	0.353433	0.0605801	0.646285	4.3139	2.41634	0.0188799	0.531641	-3.19734
SHB_ENST00000377707	SHB	ENST00000377707	-0.372467	-0.68108	-0.0638547	3.07518	-2.41643	0.0188755	0.531641	-3.19715
ARC_ENST00000356613	ARC	ENST00000356613	0.258751	0.0442905	0.473211	3.89644	2.41565	0.0189121	0.531784	-3.19868
AIMP1_ENST00000358008	AIMP1	ENST00000358008	0.398584	0.0666935	0.730475	4.32642	2.4045	0.019443	0.532429	-3.22058
CCDC120_ENST00000496529	CCDC120	ENST00000496529	-0.304282	-0.557011	-0.0515528	3.89787	-2.41058	0.0191522	0.532429	-3.20866
CCP110_ENST00000565376	CCP110	ENST00000565376	0.703098	0.119167	1.28703	3.72264	2.41076	0.0191434	0.532429	-3.2083
CFL1_ENST00000526975	CFL1	ENST00000526975	-0.192808	-0.353445	-0.0321713	8.36892	-2.40315	0.0195084	0.532429	-3.22323
CHGB_ENST00000378961	CHGB	ENST00000378961	-0.34492	-0.631805	-0.0580349	1.96968	-2.40719	0.0193138	0.532429	-3.21531
CKMT2_ENST00000254035	CKMT2	ENST00000254035	0.348331	0.0581378	0.638525	2.41752	2.40328	0.0195018	0.532429	-3.22297
DCUN1D4_ENST00000334635	DCUN1D4	ENST00000334635	0.45345	0.0762585	0.830642	3.07413	2.40695	0.0193252	0.532429	-3.21577
HOXD11_ENST00000249504	HOXD11	ENST00000249504	-0.440015	-0.806494	-0.0735363	2.13361	-2.40391	0.0194714	0.532429	-3.22173
KRT18P55_ENST00000577198	KRT18P55	ENST00000577198	-0.258081	-0.472969	-0.043193	1.24605	-2.4046	0.019438	0.532429	-3.22037
KRT24_ENST00000264651	KRT24	ENST00000264651	-0.27043	-0.494871	-0.0459885	1.33176	-2.41241	0.019065	0.532429	-3.20505
KRTAP19-4_ENST00000334058	KRTAP19-4	ENST00000334058	-0.245016	-0.4482	-0.041832	1.69589	-2.41437	0.0189723	0.532429	-3.2012
MYL9_ENST00000279022	MYL9	ENST00000279022	-0.456056	-0.835794	-0.0763172	6.79659	-2.40455	0.0194408	0.532429	-3.22049
P2RY1_ENST00000305097	P2RY1	ENST00000305097	-0.355454	-0.651178	-0.0597293	2.28281	-2.40655	0.0193442	0.532429	-3.21655
SCGB2A2_ENST00000227918	SCGB2A2	ENST00000227918	-0.398204	-0.729721	-0.0666862	2.21991	-2.40491	0.0194233	0.532429	-3.21978
SERPINB10_ENST00000238508	SERPINB10	ENST00000238508	-0.440884	-0.806598	-0.0751709	2.52803	-2.4137	0.019004	0.532429	-3.20252
SIRPG_ENST00000216927	SIRPG	ENST00000216927	0.337894	0.0568885	0.618899	4.92129	2.4075	0.0192991	0.532429	-3.2147
SPACA3_ENST00000269053	SPACA3	ENST00000269053	-0.305639	-0.560202	-0.0510771	3.12921	-2.40389	0.0194723	0.532429	-3.22177
SYDE2_ENST00000341460	SYDE2	ENST00000341460	0.484704	0.0825883	0.886819	3.28558	2.41338	0.0190193	0.532429	-3.20315
TRIQK_ENST00000519969	TRIQK	ENST00000519969	-0.358813	-0.657202	-0.0604238	4.63839	-2.4076	0.019294	0.532429	-3.21449
TTC9_ENST00000256367	TTC9	ENST00000256367	0.28118	0.0475537	0.514806	5.82582	2.4097	0.0191939	0.532429	-3.21038
ZC2HC1B_ENST00000237275	ZC2HC1B	ENST00000237275	0.346841	0.0584593	0.635223	1.65775	2.40803	0.0192734	0.532429	-3.21365
ZUP1_ENST00000368573	ZUP1	ENST00000368573	0.353688	0.0589579	0.648418	3.52915	2.40268	0.019531	0.532429	-3.22415
STOML2_ENST00000356493	STOML2	ENST00000356493	-0.341667	-0.62651	-0.0568238	5.20095	-2.40158	0.0195842	0.533141	-3.2263
TMEM208_ENST00000304800	TMEM208	ENST00000304800	0.224523	0.037269	0.411776	5.96071	2.40066	0.0196291	0.533624	-3.22811
ZNF681_ENST00000402377	ZNF681	ENST00000402377	0.31133	0.051567	0.571093	4.4903	2.39963	0.0196792	0.534247	-3.23012
GSN_ENST00000373808	GSN	ENST00000373808	-0.257484	-0.472447	-0.0425207	6.12292	-2.3982	0.0197487	0.534381	-3.23291
TBC1D4_ENST00000377625	TBC1D4	ENST00000377625	0.2864	0.0472612	0.525539	4.65522	2.39785	0.0197657	0.534381	-3.23359
ZNF540_ENST00000316433	ZNF540	ENST00000316433	0.395186	0.0652765	0.725095	1.97133	2.39832	0.0197431	0.534381	-3.23268
AKIRIN2_ENST00000257787	AKIRIN2	ENST00000257787	-0.290525	-0.534529	-0.0465219	5.21682	-2.3839	0.0204589	0.535199	-3.26081
AL731567.1_ENST00000435635	AL731567.1	ENST00000435635	-0.317556	-0.583856	-0.0512559	3.48848	-2.38753	0.0202765	0.535199	-3.25374
AMER1_ENST00000374869	AMER1	ENST00000374869	0.356963	0.0586212	0.655305	3.27901	2.39557	0.0198777	0.535199	-3.23805
ANKFN1_ENST00000318698	ANKFN1	ENST00000318698	-0.205881	-0.378325	-0.0334363	0.939009	-2.39038	0.0201345	0.535199	-3.24819
ANKRD46_ENST00000521345	ANKRD46	ENST00000521345	0.296826	0.0486599	0.544991	4.51618	2.39475	0.0199183	0.535199	-3.23966
C9orf16_ENST00000372994	C9orf16	ENST00000372994	-0.304071	-0.559514	-0.0486285	5.1645	-2.38332	0.0204884	0.535199	-3.26195
CASP2_ENST00000310447	CASP2	ENST00000310447	0.180864	0.0296585	0.332069	6.79538	2.39488	0.0199115	0.535199	-3.23939
CCDC43_ENST00000588687	CCDC43	ENST00000588687	0.253783	0.0410182	0.466548	4.90266	2.38816	0.0202452	0.535199	-3.25252
CERS6_ENST00000305747	CERS6	ENST00000305747	0.191972	0.0309453	0.352998	5.82147	2.38693	0.0203065	0.535199	-3.25491
CTDSPL_ENST00000273179	CTDSPL	ENST00000273179	-0.563636	-1.03548	-0.0917943	2.6504	-2.39168	0.02007	0.535199	-3.24566
DPPA2_ENST00000478945	DPPA2	ENST00000478945	-0.166878	-0.307068	-0.0266879	1.06141	-2.38332	0.0204884	0.535199	-3.26195
GPR27_ENST00000304411	GPR27	ENST00000304411	-0.27688	-0.508978	-0.0447825	6.19502	-2.38848	0.0202292	0.535199	-3.2519
GSR_ENST00000221130	GSR	ENST00000221130	-0.169122	-0.311082	-0.0271628	6.91595	-2.38526	0.0203903	0.535199	-3.25816
JAKMIP1_ENST00000282924	JAKMIP1	ENST00000282924	-0.362097	-0.665986	-0.0582076	3.5573	-2.38566	0.0203701	0.535199	-3.25738
NEMP2_ENST00000409150	NEMP2	ENST00000409150	0.384891	0.0615119	0.708271	3.13823	2.38301	0.0205039	0.535199	-3.26255
PAK1IP1_ENST00000379568	PAK1IP1	ENST00000379568	0.441171	0.0717322	0.810611	3.66418	2.39092	0.0201077	0.535199	-3.24714
PDZD4_ENST00000164640	PDZD4	ENST00000164640	-0.295294	-0.542951	-0.0476368	4.47677	-2.38728	0.020289	0.535199	-3.25423
PLEKHF1_ENST00000436066	PLEKHF1	ENST00000436066	-0.360132	-0.66161	-0.0586536	5.63723	-2.39169	0.0200692	0.535199	-3.24563
RAB11FIP4_ENST00000394744	RAB11FIP4	ENST00000394744	-0.23253	-0.427294	-0.037765	6.28731	-2.39039	0.020134	0.535199	-3.24818
RPS20_ENST00000009589	RPS20	ENST00000009589	0.310818	0.0505892	0.571047	9.04258	2.39139	0.0200841	0.535199	-3.24621
SLC6A13_ENST00000436453	SLC6A13	ENST00000436453	0.421372	0.0678777	0.774865	2.97369	2.38662	0.0203221	0.535199	-3.25552
TIGD1_ENST00000408957	TIGD1	ENST00000408957	0.354235	0.0568328	0.651637	5.21087	2.38477	0.0204149	0.535199	-3.25911
TIMM50_ENST00000597666	TIMM50	ENST00000597666	0.288334	0.0464724	0.530196	5.17953	2.38687	0.0203096	0.535199	-3.25503
TMPRSS6_ENST00000423761	TMPRSS6	ENST00000423761	-0.46932	-0.861594	-0.0770462	3.05173	-2.39541	0.0198856	0.535199	-3.23837
TRIM8_ENST00000643100	TRIM8	ENST00000643100	-0.219859	-0.404319	-0.0353986	6.62377	-2.38639	0.0203337	0.535199	-3.25597
ZNF813_ENST00000490956	ZNF813	ENST00000490956	0.329286	0.0537089	0.604863	3.57697	2.39238	0.0200351	0.535199	-3.24429
SLC7A8_ENST00000469263	SLC7A8	ENST00000469263	0.410751	0.0654947	0.756007	4.02312	2.38197	0.0205563	0.535854	-3.26456
DCTN5_ENST00000566298	DCTN5	ENST00000566298	0.319655	0.0506975	0.588612	6.64698	2.37957	0.0206786	0.537617	-3.26924
SFMBT1_ENST00000394752	SFMBT1	ENST00000394752	0.250913	0.0398038	0.462022	5.02426	2.37967	0.0206735	0.537617	-3.26905
RHOJ_ENST00000316754	RHOJ	ENST00000316754	0.313582	0.0496594	0.577504	2.21974	2.37889	0.020713	0.5378	-3.27056
ACSL4_ENST00000340800	ACSL4	ENST00000340800	-0.300275	-0.553083	-0.0474678	5.45475	-2.3781	0.0207536	0.538141	-3.2721
RGS6_ENST00000343854	RGS6	ENST00000343854	-0.44353	-0.817109	-0.0699516	3.605	-2.37706	0.0208063	0.538799	-3.2741
MIF_ENST00000215754	MIF	ENST00000215754	0.213652	0.033573	0.393732	5.31964	2.37544	0.0208899	0.54025	-3.27726
AC010547.4_ENST00000561908	AC010547.4	ENST00000561908	0.301567	0.0472015	0.555933	4.58084	2.3737	0.0209794	0.540888	-3.28064
ADRB3_ENST00000345060	ADRB3	ENST00000345060	-0.300556	-0.554647	-0.0464645	2.46919	-2.36829	0.02126	0.540888	-3.29111
AL391840.1_ENST00000654165	AL391840.1	ENST00000654165	0.261983	0.0403972	0.48357	1.04839	2.36718	0.0213182	0.540888	-3.29327
ARFGEF3_ENST00000251691	ARFGEF3	ENST00000251691	-0.259281	-0.478652	-0.0399094	1.49812	-2.36641	0.0213584	0.540888	-3.29475
FAM149A_ENST00000504330	FAM149A	ENST00000504330	0.320869	0.05016	0.591579	3.40732	2.37315	0.0210078	0.540888	-3.2817
MBTPS1_ENST00000570012	MBTPS1	ENST00000570012	0.222812	0.0341805	0.411444	8.12453	2.36496	0.0214345	0.540888	-3.29756
MFSD3_ENST00000301327	MFSD3	ENST00000301327	0.261197	0.0407303	0.481663	3.75761	2.37206	0.0210642	0.540888	-3.28382
N6AMT1_ENST00000303775	N6AMT1	ENST00000303775	0.434755	0.066685	0.802824	2.8055	2.36491	0.0214374	0.540888	-3.29766
NEMP1_ENST00000300128	NEMP1	ENST00000300128	0.282873	0.0441243	0.521622	5.24532	2.37219	0.0210571	0.540888	-3.28355
PRDM15_ENST00000269844	PRDM15	ENST00000269844	-0.334186	-0.616108	-0.0522639	4.25181	-2.37334	0.0209982	0.540888	-3.28134
QPCT_ENST00000338415	QPCT	ENST00000338415	-0.31657	-0.584372	-0.0487679	7.72591	-2.36677	0.0213397	0.540888	-3.29406
RARA_ENST00000254066	RARA	ENST00000254066	-0.192919	-0.355793	-0.0300451	7.91668	-2.3715	0.0210931	0.540888	-3.2849
RPS6KA1_ENST00000531382	RPS6KA1	ENST00000531382	-0.203339	-0.375474	-0.0312048	7.23695	-2.36512	0.0214261	0.540888	-3.29725
SLC12A8_ENST00000393469	SLC12A8	ENST00000393469	0.29909	0.0460571	0.552123	2.29748	2.3666	0.0213485	0.540888	-3.29439
STKLD1_ENST00000371957	STKLD1	ENST00000371957	0.231445	0.0355397	0.42735	2.02543	2.36538	0.0214123	0.540888	-3.29674
TCEAL5_ENST00000372680	TCEAL5	ENST00000372680	0.374066	0.0580076	0.690124	2.1128	2.36963	0.0211902	0.540888	-3.28852
TRMT1L_ENST00000367506	TRMT1L	ENST00000367506	0.232146	0.035756	0.428536	5.64111	2.36669	0.0213437	0.540888	-3.29421
VPS28_ENST00000530790	VPS28	ENST00000530790	-0.32925	-0.607834	-0.050666	6.36585	-2.3663	0.0213643	0.540888	-3.29497
WASF3_ENST00000335327	WASF3	ENST00000335327	-0.403061	-0.74353	-0.062591	2.76149	-2.37024	0.0211586	0.540888	-3.28734
AC004922.1_ENST00000638617	AC004922.1	ENST00000638617	-0.189675	-0.350459	-0.028891	7.80007	-2.36193	0.0215945	0.541797	-3.30342
C5orf34_ENST00000509489	C5orf34	ENST00000509489	0.318354	0.0485983	0.58811	2.45039	2.36287	0.0215449	0.541797	-3.3016
E2F3_ENST00000613242	E2F3	ENST00000613242	-0.387142	-0.715228	-0.0590551	4.76595	-2.36255	0.0215616	0.541797	-3.30222
GP9_ENST00000307395	GP9	ENST00000307395	-0.403785	-0.746187	-0.0613825	2.55606	-2.36109	0.0216388	0.541797	-3.30503
PLXDC1_ENST00000315392	PLXDC1	ENST00000315392	0.379676	0.0577382	0.701613	5.18125	2.36125	0.0216308	0.541797	-3.30474
TRDMT1_ENST00000488990	TRDMT1	ENST00000488990	0.329924	0.0503534	0.609495	5.70386	2.36277	0.0215498	0.541797	-3.30179
RASGRF2_ENST00000265080	RASGRF2	ENST00000265080	0.33245	0.0503108	0.614588	5.5557	2.35919	0.02174	0.543638	-3.30871
PLA2G3_ENST00000215885	PLA2G3	ENST00000215885	0.253665	0.038307	0.469022	2.13874	2.3583	0.0217873	0.544129	-3.31042
PCDH9_ENST00000377865	PCDH9	ENST00000377865	0.408799	0.0616166	0.755982	3.28013	2.3575	0.0218301	0.544506	-3.31197
ITGB5_ENST00000608107	ITGB5	ENST00000608107	-0.432777	-0.800441	-0.0651133	4.67548	-2.35675	0.0218704	0.544819	-3.31342
WEE1_ENST00000524612	WEE1	ENST00000524612	-0.324953	-0.601078	-0.0488276	3.91382	-2.35621	0.0218992	0.544846	-3.31446
VAMP4_ENST00000236192	VAMP4	ENST00000236192	0.332185	0.0497663	0.614604	4.49622	2.35498	0.0219655	0.545805	-3.31684
ABCB7_ENST00000253577	ABCB7	ENST00000253577	0.326316	0.0482848	0.604346	4.75077	2.34988	0.0222412	0.548078	-3.32666
AFAP1L1_ENST00000296721	AFAP1L1	ENST00000296721	0.323069	0.0477755	0.598363	1.89851	2.34963	0.0222547	0.548078	-3.32714
CD40_ENST00000372276	CD40	ENST00000372276	0.316704	0.0471514	0.586257	4.44317	2.35239	0.0221047	0.548078	-3.32181
LRRN3_ENST00000308478	LRRN3	ENST00000308478	0.556559	0.082725	1.03039	4.77975	2.35172	0.0221414	0.548078	-3.32312
MBIP_ENST00000318473	MBIP	ENST00000318473	0.29653	0.0439993	0.549061	4.31904	2.35101	0.0221797	0.548078	-3.32448
SLC9A9_ENST00000316549	SLC9A9	ENST00000316549	0.275939	0.0407205	0.511157	5.203	2.34878	0.022301	0.548078	-3.32877
STXBP5_ENST00000321680	STXBP5	ENST00000321680	-0.40024	-0.741434	-0.0590453	6.14414	-2.34865	0.0223079	0.548078	-3.32902
ULK2_ENST00000361658	ULK2	ENST00000361658	-0.271986	-0.503512	-0.0404607	3.98257	-2.35206	0.0221229	0.548078	-3.32246
ZNF185_ENST00000318504	ZNF185	ENST00000318504	-0.288092	-0.533497	-0.0426858	5.89162	-2.35042	0.0222116	0.548078	-3.32561
AMPD1_ENST00000369538	AMPD1	ENST00000369538	0.244338	0.0358883	0.452788	1.6316	2.34687	0.0224049	0.548883	-3.33243
OR6J1_ENST00000540461	OR6J1	ENST00000540461	0.296905	0.0434607	0.550349	2.4107	2.3455	0.0224803	0.548883	-3.33508
SAT2_ENST00000269298	SAT2	ENST00000269298	-0.351226	-0.650784	-0.0516686	3.98315	-2.3475	0.0223704	0.548883	-3.33122
SLC17A4_ENST00000377905	SLC17A4	ENST00000377905	-0.362172	-0.671236	-0.0531082	1.98727	-2.34621	0.0224413	0.548883	-3.33371
SRPK1_ENST00000361690	SRPK1	ENST00000361690	-0.32569	-0.603677	-0.0477018	6.22662	-2.34573	0.0224675	0.548883	-3.33463
C6orf47_ENST00000375911	C6orf47	ENST00000375911	0.250757	0.0363724	0.465141	4.17273	2.34185	0.0226811	0.551895	-3.34207
GABPB1_ENST00000558335	GABPB1	ENST00000558335	-0.270657	-0.502117	-0.0391967	6.16882	-2.34122	0.022716	0.551895	-3.34328
MRPS17_ENST00000285298	MRPS17	ENST00000285298	-0.33763	-0.626248	-0.0490126	3.43796	-2.34217	0.0226636	0.551895	-3.34147
SRSF3_ENST00000373715	SRSF3	ENST00000373715	0.254544	0.036904	0.472185	6.43701	2.34166	0.0226918	0.551895	-3.34244
HSPA12B_ENST00000254963	HSPA12B	ENST00000254963	0.366953	0.052948	0.680957	2.75017	2.33977	0.0227964	0.553165	-3.34606
AGAP1_ENST00000402604	AGAP1	ENST00000402604	-0.429572	-0.79733	-0.0618131	4.08099	-2.33869	0.0228567	0.553261	-3.34814
C2CD3_ENST00000535954	C2CD3	ENST00000535954	0.277185	0.0398876	0.514483	6.50207	2.33871	0.0228555	0.553261	-3.3481
ASTL_ENST00000342380	ASTL	ENST00000342380	-0.357371	-0.663757	-0.0509846	2.88822	-2.33534	0.0230441	0.553706	-3.35456
CSNK1A1_ENST00000261798	CSNK1A1	ENST00000261798	0.165738	0.0236515	0.307824	7.29603	2.33544	0.0230382	0.553706	-3.35436
GNAZ_ENST00000615612	GNAZ	ENST00000615612	-0.410706	-0.762769	-0.0586426	5.29528	-2.33566	0.0230259	0.553706	-3.35394
IFNAR2_ENST00000413881	IFNAR2	ENST00000413881	0.151227	0.0216322	0.280822	8.46745	2.33637	0.0229862	0.553706	-3.35259
RPP30_ENST00000371703	RPP30	ENST00000371703	0.212079	0.0303429	0.393815	4.9662	2.33645	0.0229818	0.553706	-3.35243
ZNF30_ENST00000601540	ZNF30	ENST00000601540	0.360132	0.0515054	0.668758	2.18596	2.3363	0.0229902	0.553706	-3.35272
APOBR_ENST00000431282	APOBR	ENST00000431282	-0.291634	-0.542326	-0.0409414	6.24502	-2.32914	0.0233939	0.555322	-3.3664
CEP70_ENST00000470159	CEP70	ENST00000470159	0.432323	0.0607754	0.80387	2.46698	2.32967	0.0233642	0.555322	-3.36541
COL4A4_ENST00000396625	COL4A4	ENST00000396625	-0.358599	-0.666626	-0.0505717	2.64601	-2.33088	0.0232955	0.555322	-3.36309
FBXO21_ENST00000330622	FBXO21	ENST00000330622	0.264924	0.0374971	0.492351	4.76812	2.33227	0.0232166	0.555322	-3.36043
GBA_ENST00000327247	GBA	ENST00000327247	-0.221266	-0.411164	-0.0313666	6.59497	-2.33287	0.0231827	0.555322	-3.35928
ITGB3_ENST00000559488	ITGB3	ENST00000559488	-0.509286	-0.946255	-0.0723178	6.11473	-2.33352	0.0231462	0.555322	-3.35804
PLIN3_ENST00000221957	PLIN3	ENST00000221957	-0.217561	-0.404409	-0.0307139	5.78197	-2.33128	0.0232727	0.555322	-3.36232
PRNP_ENST00000379440	PRNP	ENST00000379440	-0.194963	-0.362382	-0.0275429	6.9809	-2.33155	0.0232575	0.555322	-3.36181
TSPAN18_ENST00000340160	TSPAN18	ENST00000340160	0.275699	0.0387251	0.512673	5.26018	2.32935	0.0233823	0.555322	-3.36601
TTC21A_ENST00000431162	TTC21A	ENST00000431162	0.298366	0.0419194	0.554812	3.29898	2.32944	0.0233768	0.555322	-3.36583
AL109811.3_ENST00000612542	AL109811.3	ENST00000612542	0.270516	0.0377855	0.503246	5.03258	2.32723	0.0235029	0.556102	-3.37006
ATG16L2_ENST00000321297	ATG16L2	ENST00000321297	-0.315835	-0.587475	-0.0441957	6.27744	-2.32792	0.0234638	0.556102	-3.36875
CFAP299_ENST00000358105	CFAP299	ENST00000358105	0.233062	0.0325403	0.433585	1.5029	2.32707	0.023512	0.556102	-3.37036
HTR3C_ENST00000318351	HTR3C	ENST00000318351	-0.304232	-0.566098	-0.0423664	1.95417	-2.32609	0.0235682	0.556102	-3.37224
YME1L1_ENST00000477432	YME1L1	ENST00000477432	0.211026	0.0294186	0.392634	7.84737	2.3265	0.0235449	0.556102	-3.37146
APOD_ENST00000343267	APOD	ENST00000343267	-0.292621	-0.544643	-0.040599	2.55898	-2.3247	0.0236478	0.556391	-3.37489
MCUB_ENST00000394650	MCUB	ENST00000394650	0.232833	0.0322774	0.433388	5.94283	2.32439	0.0236654	0.556391	-3.37547
SPX_ENST00000256969	SPX	ENST00000256969	-0.388993	-0.724027	-0.0539599	2.52946	-2.32463	0.0236518	0.556391	-3.37502
AL365361.1_ENST00000566942	AL365361.1	ENST00000566942	0.4817	0.0664082	0.896991	4.79457	2.32233	0.0237845	0.556423	-3.37942
HCP5_ENST00000541196	HCP5	ENST00000541196	0.253592	0.0350383	0.472145	7.16932	2.32315	0.0237369	0.556423	-3.37784
ILVBL_ENST00000533747	ILVBL	ENST00000533747	0.448728	0.0617939	0.835662	3.48034	2.32191	0.0238083	0.556423	-3.3802
SLC34A2_ENST00000382051	SLC34A2	ENST00000382051	0.27741	0.0382339	0.516586	2.03547	2.32222	0.0237903	0.556423	-3.37961
TXNDC15_ENST00000509954	TXNDC15	ENST00000509954	0.175287	0.0242051	0.326368	5.92681	2.32294	0.0237493	0.556423	-3.37825
DEPDC7_ENST00000241051	DEPDC7	ENST00000241051	0.275388	0.0377154	0.513061	1.60752	2.31988	0.0239259	0.557301	-3.38407
FMOD_ENST00000647586	FMOD	ENST00000647586	0.351738	0.0480903	0.655386	2.00597	2.31926	0.0239621	0.557301	-3.38526
ITK_ENST00000521769	ITK	ENST00000521769	0.272505	0.0371345	0.507875	7.25569	2.31805	0.0240325	0.557301	-3.38756
MAGT1_ENST00000373336	MAGT1	ENST00000373336	0.179333	0.0244829	0.334183	7.65507	2.31872	0.0239933	0.557301	-3.38628
NLRP10_ENST00000526590	NLRP10	ENST00000526590	0.286702	0.0390474	0.534356	1.85586	2.31784	0.0240443	0.557301	-3.38795
NTN4_ENST00000343702	NTN4	ENST00000343702	-0.336187	-0.6264	-0.0459737	3.12996	-2.31934	0.0239576	0.557301	-3.38511
SOCS2_ENST00000551883	SOCS2	ENST00000551883	0.340747	0.0467036	0.634791	4.92241	2.32017	0.023909	0.557301	-3.38352
KIR3DL1_ENST00000358178	KIR3DL1	ENST00000358178	-0.433435	-0.807942	-0.0589268	3.68937	-2.3172	0.0240822	0.557522	-3.38919
FOSL2_ENST00000264716	FOSL2	ENST00000264716	-0.221911	-0.413727	-0.030095	7.53594	-2.31629	0.0241348	0.558082	-3.3909
INPP5E_ENST00000371712	INPP5E	ENST00000371712	-0.344279	-0.641946	-0.0466119	3.58057	-2.31569	0.0241704	0.558249	-3.39206
CCDC88B_ENST00000301897	CCDC88B	ENST00000301897	-0.257567	-0.480359	-0.0347747	4.81988	-2.31467	0.0242297	0.55896	-3.39398
EBF2_ENST00000535548	EBF2	ENST00000535548	0.418903	0.0564166	0.78139	2.15534	2.31378	0.0242824	0.559269	-3.39568
NAP1L6P_ENST00000641404	NAP1L6P	ENST00000641404	0.386824	0.052016	0.721632	1.67153	2.31322	0.024315	0.559269	-3.39674
PTMS_ENST00000309083	PTMS	ENST00000309083	-0.378159	-0.7055	-0.0508186	6.19548	-2.313	0.0243284	0.559269	-3.39717
ANGEL2_ENST00000360506	ANGEL2	ENST00000360506	0.339395	0.0454794	0.63331	5.46107	2.31197	0.0243887	0.559358	-3.39911
ZNF513_ENST00000323703	ZNF513	ENST00000323703	-0.240213	-0.448239	-0.0321881	5.07521	-2.31196	0.0243892	0.559358	-3.39913
TAS2R30_ENST00000539585	TAS2R30	ENST00000539585	0.40509	0.0542014	0.755979	3.33205	2.31144	0.0244203	0.559418	-3.40013
DAP3_ENST00000463575	DAP3	ENST00000463575	0.211669	0.0282293	0.39511	6.86678	2.31028	0.024489	0.560339	-3.40234
EFR3B_ENST00000264719	EFR3B	ENST00000264719	0.315026	0.0419014	0.588151	2.21842	2.30933	0.0245453	0.560973	-3.40414
AL117348.1_ENST00000513672	AL117348.1	ENST00000513672	0.314621	0.0416029	0.587639	3.51655	2.30726	0.0246683	0.561672	-3.40806
CALD1_ENST00000435928	CALD1	ENST00000435928	-0.452087	-0.844237	-0.0599365	4.18376	-2.30818	0.0246135	0.561672	-3.40632
LEFTY2_ENST00000366820	LEFTY2	ENST00000366820	0.314621	0.0416029	0.587639	3.51655	2.30726	0.0246683	0.561672	-3.40806
TBC1D29P_ENST00000578471	TBC1D29P	ENST00000578471	-0.420524	-0.785499	-0.0555487	2.18275	-2.30689	0.0246901	0.561672	-3.40875
CCDC27_ENST00000294600	CCDC27	ENST00000294600	-0.262141	-0.489845	-0.0344359	1.49747	-2.30495	0.024806	0.561708	-3.41243
CDA_ENST00000375071	CDA	ENST00000375071	-0.381358	-0.712552	-0.0501637	6.48647	-2.30542	0.0247781	0.561708	-3.41154
LINC00612_ENST00000538094	LINC00612	ENST00000538094	-0.43025	-0.803968	-0.0565327	4.85721	-2.30503	0.0248011	0.561708	-3.41227
ULBP3_ENST00000367339	ULBP3	ENST00000367339	-0.285474	-0.533311	-0.0376378	2.56879	-2.30622	0.02473	0.561708	-3.41002
MORN3_ENST00000355329	MORN3	ENST00000355329	0.321245	0.0420426	0.600447	3.688	2.30365	0.024884	0.562825	-3.41489
GSTO2_ENST00000338595	GSTO2	ENST00000338595	-0.326009	-0.609543	-0.0424753	2.81577	-2.3021	0.0249773	0.563326	-3.41782
LRRN1_ENST00000319331	LRRN1	ENST00000319331	-0.443453	-0.829022	-0.0578841	3.84035	-2.30274	0.0249387	0.563326	-3.41661
TDO2_ENST00000506072	TDO2	ENST00000506072	-0.289343	-0.541015	-0.0376712	1.8317	-2.30186	0.0249921	0.563326	-3.41829
MPP6_ENST00000625307	MPP6	ENST00000625307	0.37389	0.0484178	0.699361	4.6247	2.30001	0.0251037	0.565192	-3.42178
AC011462.1_ENST00000540732	AC011462.1	ENST00000540732	-0.205498	-0.384512	-0.0264845	5.24338	-2.29838	0.0252026	0.565477	-3.42487
C3AR1_ENST00000546241	C3AR1	ENST00000546241	-0.331507	-0.620275	-0.0427389	5.95974	-2.29849	0.0251957	0.565477	-3.42465
CD47_ENST00000398258	CD47	ENST00000398258	0.29671	0.0383436	0.555075	7.03859	2.2993	0.0251466	0.565477	-3.42312
SOGA1_ENST00000237536	SOGA1	ENST00000237536	-0.304136	-0.569161	-0.0391097	3.48861	-2.29762	0.0252486	0.565862	-3.42629
ZNF222_ENST00000187879	ZNF222	ENST00000187879	0.360566	0.0461309	0.675001	4.69311	2.2959	0.0253535	0.567565	-3.42954
EFCAB9_ENST00000398186	EFCAB9	ENST00000398186	0.272055	0.0344761	0.509635	1.17999	2.29271	0.0255493	0.568712	-3.43557
NGDN_ENST00000397154	NGDN	ENST00000397154	0.234245	0.0298256	0.438664	4.62578	2.29429	0.0254522	0.568712	-3.43259
ODR4_ENST00000287859	ODR4	ENST00000287859	0.326661	0.0414331	0.61189	3.76633	2.29301	0.025531	0.568712	-3.43501
STK11IP_ENST00000456909	STK11IP	ENST00000456909	-0.266617	-0.499327	-0.0339082	4.81748	-2.2939	0.025476	0.568712	-3.43332
TM2D2_ENST00000397070	TM2D2	ENST00000397070	0.275057	0.0349334	0.515181	4.16481	2.29344	0.0255042	0.568712	-3.43419
NT5DC1_ENST00000319550	NT5DC1	ENST00000319550	-0.387691	-0.726661	-0.0487219	4.3374	-2.28995	0.0257196	0.571854	-3.44078
MUTYH_ENST00000412971	MUTYH	ENST00000412971	-0.336111	-0.630054	-0.0421688	4.59684	-2.28939	0.0257538	0.571967	-3.44182
ABCA11P_ENST00000451020	ABCA11P	ENST00000451020	0.266624	0.0308245	0.502425	6.04933	2.26389	0.0273768	0.572493	-3.48964
ABHD16A_ENST00000395952	ABHD16A	ENST00000395952	-0.256007	-0.482244	-0.0297697	5.08917	-2.26562	0.027264	0.572493	-3.48641
AC013394.1_ENST00000629685	AC013394.1	ENST00000629685	0.144057	0.0171737	0.27094	7.61492	2.27316	0.0267769	0.572493	-3.47232
AC104472.3_ENST00000643876	AC104472.3	ENST00000643876	0.317598	0.0384104	0.596785	2.81936	2.27762	0.0264922	0.572493	-3.46395
ACLY_ENST00000590770	ACLY	ENST00000590770	-0.274151	-0.514601	-0.0337019	6.89608	-2.28279	0.0261655	0.572493	-3.45424
ADGRL1_ENST00000589616	ADGRL1	ENST00000589616	-0.358898	-0.674478	-0.0433174	3.56384	-2.27699	0.0265325	0.572493	-3.46514
AP000662.1_ENST00000525988	AP000662.1	ENST00000525988	-0.369624	-0.695381	-0.043866	1.35836	-2.27177	0.0268659	0.572493	-3.47491
APPL2_ENST00000553097	APPL2	ENST00000553097	-0.248934	-0.469557	-0.0283107	5.54451	-2.25909	0.0276927	0.572493	-3.49861
ARHGEF10_ENST00000349830	ARHGEF10	ENST00000349830	0.246408	0.0290636	0.463752	2.90761	2.2699	0.0269868	0.572493	-3.47842
ASF1B_ENST00000474890	ASF1B	ENST00000474890	-0.239043	-0.448837	-0.0292489	5.7219	-2.2813	0.0262594	0.572493	-3.45704
ATG12_ENST00000500945	ATG12	ENST00000500945	0.360556	0.0425292	0.678583	4.31969	2.26991	0.0269859	0.572493	-3.4784
ATG4D_ENST00000586863	ATG4D	ENST00000586863	-0.357886	-0.674275	-0.0414972	5.17175	-2.26477	0.0273198	0.572493	-3.48801
ATG5_ENST00000343245	ATG5	ENST00000343245	0.304211	0.0366563	0.571765	4.15754	2.27647	0.0265653	0.572493	-3.46611
ATL2_ENST00000451483	ATL2	ENST00000451483	0.336511	0.0415142	0.631509	6.04075	2.28392	0.0260946	0.572493	-3.45211
AVPR2_ENST00000430697	AVPR2	ENST00000430697	-0.355014	-0.666199	-0.0438298	3.48145	-2.28417	0.0260794	0.572493	-3.45166
C22orf24_ENST00000484682	C22orf24	ENST00000484682	0.29579	0.03543	0.55615	1.95989	2.27462	0.0266833	0.572493	-3.46958
C8orf37_ENST00000286688	C8orf37	ENST00000286688	0.333129	0.041161	0.625097	1.51495	2.28443	0.0260632	0.572493	-3.45117
CBL_ENST00000637974	CBL	ENST00000637974	-0.212142	-0.397928	-0.0263554	7.85897	-2.28619	0.0259529	0.572493	-3.44785
CCDC188_ENST00000439765	CCDC188	ENST00000439765	-0.430202	-0.806847	-0.0535567	3.85872	-2.28686	0.0259111	0.572493	-3.44659
CCT2_ENST00000299300	CCT2	ENST00000299300	0.317624	0.0370377	0.59821	4.76262	2.26645	0.0272099	0.572493	-3.48486
CD34_ENST00000367036	CD34	ENST00000367036	-0.363488	-0.68409	-0.0428852	2.68532	-2.26998	0.0269812	0.572493	-3.47826
CDNF_ENST00000378442	CDNF	ENST00000378442	0.279617	0.0333926	0.525842	1.30531	2.2737	0.0267426	0.572493	-3.47131
CNST_ENST00000366511	CNST	ENST00000366511	0.376562	0.0431643	0.709961	5.30773	2.26138	0.0275416	0.572493	-3.49433
CNTD1_ENST00000586652	CNTD1	ENST00000586652	0.415623	0.0470348	0.784211	2.57856	2.25766	0.0277873	0.572493	-3.50127
CTXN3_ENST00000379445	CTXN3	ENST00000379445	0.280663	0.0324314	0.528894	1.58676	2.26375	0.0273864	0.572493	-3.48992
DPY19L4_ENST00000414645	DPY19L4	ENST00000414645	0.437192	0.0501986	0.824186	3.81792	2.26187	0.0275091	0.572493	-3.49341
EIF3D_ENST00000402116	EIF3D	ENST00000402116	0.144586	0.0179895	0.271182	7.2379	2.28667	0.0259227	0.572493	-3.44694
ELP2_ENST00000350494	ELP2	ENST00000350494	0.353494	0.0432251	0.663764	4.47699	2.2811	0.0262723	0.572493	-3.45743
FH_ENST00000366560	FH	ENST00000366560	0.302134	0.0348659	0.569401	4.02068	2.26335	0.0274121	0.572493	-3.49065
FLT3LG_ENST00000598555	FLT3LG	ENST00000598555	0.261347	0.0308796	0.491814	6.79545	2.27043	0.0269524	0.572493	-3.47743
FOLR3_ENST00000622388	FOLR3	ENST00000622388	-0.347272	-0.651978	-0.0425648	6.51676	-2.28185	0.0262249	0.572493	-3.45601
GAB3_ENST00000369568	GAB3	ENST00000369568	-0.165591	-0.311032	-0.0201505	6.96651	-2.27956	0.0263693	0.572493	-3.46031
GGT2_ENST00000401924	GGT2	ENST00000401924	0.678798	0.0769628	1.28063	2.46624	2.2582	0.0277512	0.572493	-3.50026
GPRASP1_ENST00000361600	GPRASP1	ENST00000361600	0.409549	0.0505985	0.768499	2.89341	2.2844	0.0260651	0.572493	-3.45123
HEYL_ENST00000372852	HEYL	ENST00000372852	-0.278072	-0.523757	-0.0323878	2.76293	-2.2661	0.0272326	0.572493	-3.48552
HLA-B_ENST00000412585	HLA-B	ENST00000412585	-0.336677	-0.63238	-0.040975	10.0237	-2.2796	0.0263667	0.572493	-3.46024
IL20_ENST00000367096	IL20	ENST00000367096	0.272393	0.0318138	0.512972	2.03463	2.26693	0.0271791	0.572493	-3.48398
IL22_ENST00000328087	IL22	ENST00000328087	0.166023	0.0190973	0.312949	1.2704	2.2624	0.0274743	0.572493	-3.49242
KCNJ3_ENST00000544049	KCNJ3	ENST00000544049	0.575767	0.0681974	1.08334	2.33999	2.27118	0.0269042	0.572493	-3.47603
LGALS14_ENST00000360675	LGALS14	ENST00000360675	-0.250111	-0.470533	-0.0296894	1.22941	-2.27184	0.0268613	0.572493	-3.47478
MDM4_ENST00000367180	MDM4	ENST00000367180	0.186481	0.0218276	0.351135	7.86346	2.26758	0.0271364	0.572493	-3.48275
METTL26_ENST00000565163	METTL26	ENST00000565163	0.291631	0.0353426	0.54792	4.18665	2.27827	0.0264512	0.572493	-3.46274
MGAT5_ENST00000281923	MGAT5	ENST00000281923	0.259989	0.0321236	0.487855	7.10642	2.28442	0.0260634	0.572493	-3.45118
MIDN_ENST00000300952	MIDN	ENST00000300952	-0.171956	-0.323846	-0.0200668	8.19252	-2.26668	0.0271952	0.572493	-3.48444
NELFCD_ENST00000602795	NELFCD	ENST00000602795	-0.227117	-0.428318	-0.0259165	4.92542	-2.26006	0.0276284	0.572493	-3.49679
NWD2_ENST00000309447	NWD2	ENST00000309447	0.228369	0.0276754	0.429063	1.60059	2.27826	0.0264516	0.572493	-3.46275
OR51G1_ENST00000623849	OR51G1	ENST00000623849	0.45862	0.0539673	0.863272	1.72396	2.26919	0.0270326	0.572493	-3.47975
OR6N2_ENST00000339258	OR6N2	ENST00000339258	-0.355638	-0.667775	-0.043502	2.08956	-2.2812	0.0262655	0.572493	-3.45723
PFKL_ENST00000349048	PFKL	ENST00000349048	-0.228356	-0.430038	-0.0266742	5.79538	-2.26697	0.0271764	0.572493	-3.4839
PSMA3-AS1_ENST00000554309	PSMA3-AS1	ENST00000554309	0.25085	0.030933	0.470766	7.58785	2.28379	0.0261033	0.572493	-3.45238
RPS4X_ENST00000316084	RPS4X	ENST00000316084	0.252782	0.0287529	0.476812	10.0786	2.25913	0.0276898	0.572493	-3.49853
SAMD4A_ENST00000251091	SAMD4A	ENST00000251091	0.270784	0.031243	0.510326	3.96334	2.2633	0.0274154	0.572493	-3.49074
SIL1_ENST00000265195	SIL1	ENST00000265195	-0.214595	-0.403083	-0.0261065	4.95281	-2.27947	0.0263747	0.572493	-3.46047
SLC30A7_ENST00000357650	SLC30A7	ENST00000357650	0.211058	0.0239164	0.398201	6.04068	2.25804	0.0277621	0.572493	-3.50056
SLCO4A1-AS1_ENST00000411824	SLCO4A1-AS1	ENST00000411824	-0.305383	-0.574634	-0.0361319	2.36041	-2.27084	0.0269257	0.572493	-3.47665
SNTB2_ENST00000336278	SNTB2	ENST00000336278	-0.179464	-0.33861	-0.0203191	5.2285	-2.25779	0.0277782	0.572493	-3.50102
STIP1_ENST00000543847	STIP1	ENST00000543847	-0.244625	-0.459339	-0.0299112	5.86149	-2.28108	0.0262733	0.572493	-3.45746
TAS1R3_ENST00000339381	TAS1R3	ENST00000339381	-0.355627	-0.668577	-0.042677	2.38386	-2.2752	0.0266464	0.572493	-3.46849
TEDC2_ENST00000361837	TEDC2	ENST00000361837	0.296721	0.0370633	0.556379	4.1286	2.28795	0.0258433	0.572493	-3.44454
TIA1_ENST00000282574	TIA1	ENST00000282574	0.228272	0.0262338	0.430309	6.02233	2.26214	0.0274918	0.572493	-3.49292
TMED5_ENST00000370280	TMED5	ENST00000370280	0.157229	0.0190004	0.295457	7.35051	2.27738	0.0265078	0.572493	-3.46441
TPX2_ENST00000300403	TPX2	ENST00000300403	-0.355232	-0.666596	-0.0438683	2.26158	-2.28425	0.0260741	0.572493	-3.4515
VWCE_ENST00000535710	VWCE	ENST00000535710	-0.457436	-0.86071	-0.054163	4.72977	-2.27107	0.026911	0.572493	-3.47622
WSB2_ENST00000315436	WSB2	ENST00000315436	-0.217859	-0.410435	-0.0252837	5.92255	-2.26503	0.0273024	0.572493	-3.48751
ZNF562_ENST00000587392	ZNF562	ENST00000587392	0.231854	0.0263627	0.437345	5.02208	2.25903	0.0276968	0.572493	-3.49872
ZNF589_ENST00000412564	ZNF589	ENST00000412564	0.26773	0.0305624	0.504897	4.92792	2.26017	0.027621	0.572493	-3.49658
ZNF609_ENST00000326648	ZNF609	ENST00000326648	0.221569	0.0259926	0.417146	6.28216	2.26826	0.0270928	0.572493	-3.48149
ZNF721_ENST00000505900	ZNF721	ENST00000505900	0.266624	0.0308245	0.502425	6.04933	2.26389	0.0273768	0.572493	-3.48964
ZNF75A_ENST00000574298	ZNF75A	ENST00000574298	0.351612	0.0419156	0.661309	5.20639	2.27315	0.0267778	0.572493	-3.47234
ABRA_ENST00000311955	ABRA	ENST00000311955	-0.282882	-0.534287	-0.0314771	2.60056	-2.25285	0.0281077	0.573722	-3.51023
ALG10_ENST00000538927	ALG10	ENST00000538927	0.303318	0.0337598	0.572876	4.83942	2.25292	0.0281028	0.573722	-3.51009
CNKSR2_ENST00000643313	CNKSR2	ENST00000643313	0.367223	0.0410562	0.69339	3.89346	2.25419	0.028018	0.573722	-3.50773
EIF3H_ENST00000520813	EIF3H	ENST00000520813	0.224968	0.0250303	0.424906	8.22965	2.25282	0.0281096	0.573722	-3.51028
MGAM_ENST00000620571	MGAM	ENST00000620571	-0.377887	-0.713717	-0.0420566	7.7811	-2.2529	0.0281041	0.573722	-3.51013
MRTO4_ENST00000330263	MRTO4	ENST00000330263	0.397199	0.04441	0.749988	2.81346	2.2542	0.028017	0.573722	-3.5077
PLD1_ENST00000351298	PLD1	ENST00000351298	-0.247218	-0.466778	-0.0276576	4.83377	-2.25437	0.0280055	0.573722	-3.50738
STX10_ENST00000591197	STX10	ENST00000591197	-0.306841	-0.579405	-0.034277	5.95913	-2.25395	0.0280337	0.573722	-3.50817
UGT2B10_ENST00000265403	UGT2B10	ENST00000265403	0.413574	0.0465629	0.780584	2.00887	2.25618	0.0278852	0.573722	-3.50402
APBA2_ENST00000558206	APBA2	ENST00000558206	0.270546	0.0297132	0.511379	5.99211	2.24919	0.0283535	0.574183	-3.51703
CSTB_ENST00000291568	CSTB	ENST00000291568	-0.290854	-0.549755	-0.0319535	6.96279	-2.24927	0.0283478	0.574183	-3.51687
GAK_ENST00000314167	GAK	ENST00000314167	-0.224663	-0.424657	-0.0246693	4.94257	-2.24913	0.0283571	0.574183	-3.51713
MKI67_ENST00000368653	MKI67	ENST00000368653	-0.365153	-0.690223	-0.0400831	3.64325	-2.24904	0.0283631	0.574183	-3.51729
MS4A3_ENST00000278865	MS4A3	ENST00000278865	-0.485147	-0.916529	-0.0537653	3.49436	-2.25171	0.0281841	0.574183	-3.51235
N4BP2L2_ENST00000267068	N4BP2L2	ENST00000267068	0.223803	0.0247392	0.422867	7.55145	2.25099	0.0282321	0.574183	-3.51368
SEC14L2_ENST00000402592	SEC14L2	ENST00000402592	0.323947	0.0355546	0.61234	3.01317	2.249	0.0283659	0.574183	-3.51737
SMYD1_ENST00000438570	SMYD1	ENST00000438570	-0.359713	-0.679602	-0.039825	1.84753	-2.25143	0.0282027	0.574183	-3.51286
INA_ENST00000369849	INA	ENST00000369849	0.262728	0.0286729	0.496783	2.00615	2.24744	0.0284715	0.57516	-3.52027
RPF2_ENST00000425871	RPF2	ENST00000425871	0.402889	0.0439666	0.761811	4.01426	2.24742	0.0284727	0.57516	-3.5203
ABTB1_ENST00000232744	ABTB1	ENST00000232744	-0.197125	-0.374055	-0.0201939	7.73845	-2.23068	0.0296261	0.575239	-3.55127
AC007040.2_ENST00000606025	AC007040.2	ENST00000606025	0.175481	0.0175028	0.33346	6.58686	2.22399	0.0300986	0.575239	-3.5636
AC015813.2_ENST00000578794	AC015813.2	ENST00000578794	0.151503	0.0154766	0.28753	7.92724	2.22996	0.0296764	0.575239	-3.5526
AC112128.1_ENST00000649772	AC112128.1	ENST00000649772	0.265023	0.0263106	0.503736	2.84183	2.22284	0.0301803	0.575239	-3.56571
ACSBG1_ENST00000558130	ACSBG1	ENST00000558130	-0.484459	-0.920578	-0.0483407	3.9283	-2.22409	0.0300913	0.575239	-3.56341
AK3_ENST00000359883	AK3	ENST00000359883	0.325392	0.0344429	0.616341	4.75612	2.23918	0.0290352	0.575239	-3.53557
ALLC_ENST00000252505	ALLC	ENST00000252505	0.292921	0.0300997	0.555742	1.56644	2.23146	0.0295713	0.575239	-3.54983
ANKRD16_ENST00000191063	ANKRD16	ENST00000191063	0.275365	0.0274561	0.523273	3.83286	2.22391	0.0301044	0.575239	-3.56375
APBA1_ENST00000265381	APBA1	ENST00000265381	0.262015	0.0273037	0.496726	2.96135	2.23508	0.0293194	0.575239	-3.54316
ATP6V0A4_ENST00000483139	ATP6V0A4	ENST00000483139	-0.410321	-0.779733	-0.0409084	1.89566	-2.22388	0.0301061	0.575239	-3.5638
ATP8B3_ENST00000587160	ATP8B3	ENST00000587160	-0.300225	-0.569199	-0.0312512	4.14541	-2.23479	0.0293393	0.575239	-3.54369
C6_ENST00000263413	C6	ENST00000263413	-0.267994	-0.508267	-0.0277206	1.80171	-2.23316	0.029453	0.575239	-3.54671
CC2D1A_ENST00000318003	CC2D1A	ENST00000318003	-0.228354	-0.433583	-0.0231242	4.67856	-2.22776	0.0298316	0.575239	-3.55666
CD180_ENST00000256447	CD180	ENST00000256447	0.289751	0.0296495	0.549852	5.41211	2.2304	0.0296461	0.575239	-3.5518
CD55_ENST00000343420	CD55	ENST00000343420	0.189608	0.0201496	0.359066	10.1285	2.24023	0.0289629	0.575239	-3.53362
CDC16_ENST00000252457	CDC16	ENST00000252457	0.374373	0.0392344	0.709511	4.20181	2.23656	0.0292166	0.575239	-3.54042
CLEC19A_ENST00000465414	CLEC19A	ENST00000465414	-0.242653	-0.460194	-0.025112	2.14734	-2.23329	0.0294439	0.575239	-3.54647
CNTNAP1_ENST00000264638	CNTNAP1	ENST00000264638	-0.335086	-0.635696	-0.0344766	2.57627	-2.23179	0.0295483	0.575239	-3.54922
COX8C_ENST00000342144	COX8C	ENST00000342144	-0.328727	-0.622843	-0.0346106	1.81056	-2.23777	0.0291326	0.575239	-3.53818
DHX16_ENST00000376442	DHX16	ENST00000376442	-0.223764	-0.423689	-0.0238399	4.94325	-2.24091	0.0289164	0.575239	-3.53237
DTNB_ENST00000303659	DTNB	ENST00000303659	0.328442	0.0340395	0.622844	5.18634	2.23366	0.0294179	0.575239	-3.54578
EID2_ENST00000390658	EID2	ENST00000390658	0.255939	0.0257341	0.486145	3.65821	2.22598	0.0299572	0.575239	-3.55993
FADS1_ENST00000491310	FADS1	ENST00000491310	-0.265401	-0.503704	-0.0270975	5.43538	-2.22983	0.0296857	0.575239	-3.55284
GALM_ENST00000434934	GALM	ENST00000434934	-0.357738	-0.678952	-0.0365234	5.02201	-2.22982	0.0296866	0.575239	-3.55286
GALR3_ENST00000249041	GALR3	ENST00000249041	0.281038	0.0288545	0.533222	2.83569	2.23125	0.0295863	0.575239	-3.55022
HOOK2_ENST00000264827	HOOK2	ENST00000264827	-0.352105	-0.666554	-0.0376566	3.36591	-2.24193	0.0288465	0.575239	-3.53048
IL19_ENST00000270218	IL19	ENST00000270218	0.305042	0.0321657	0.577917	1.96625	2.23817	0.0291049	0.575239	-3.53743
INSM1_ENST00000310227	INSM1	ENST00000310227	-0.34703	-0.658211	-0.0358496	2.05039	-2.23282	0.0294762	0.575239	-3.54732
IPCEF1_ENST00000265198	IPCEF1	ENST00000265198	0.195317	0.0207117	0.369922	7.39533	2.23966	0.0290023	0.575239	-3.53468
KCNS3_ENST00000304101	KCNS3	ENST00000304101	-0.258027	-0.488496	-0.0275577	2.61128	-2.24157	0.0288715	0.575239	-3.53115
KIF24_ENST00000379174	KIF24	ENST00000379174	-0.256141	-0.485449	-0.0268343	2.46923	-2.23647	0.029223	0.575239	-3.54059
KLK2_ENST00000600690	KLK2	ENST00000600690	-0.470732	-0.890496	-0.0509686	2.30745	-2.24527	0.0286186	0.575239	-3.52429
LMTK3_ENST00000600059	LMTK3	ENST00000600059	0.23957	0.0255895	0.45355	3.05969	2.2416	0.0288692	0.575239	-3.53109
MAN2A1_ENST00000261483	MAN2A1	ENST00000261483	0.27532	0.0277405	0.522899	4.74339	2.2265	0.0299204	0.575239	-3.55898
NEFL_ENST00000610854	NEFL	ENST00000610854	-0.362337	-0.686624	-0.0380494	3.42675	-2.23708	0.0291802	0.575239	-3.53945
NTAQ1_ENST00000650311	NTAQ1	ENST00000650311	0.25277	0.0251611	0.480379	4.11924	2.2235	0.0301337	0.575239	-3.56451
OLFM4_ENST00000219022	OLFM4	ENST00000219022	-0.716088	-1.35485	-0.0773277	3.61738	-2.24455	0.0286681	0.575239	-3.52564
OR52E6_ENST00000329322	OR52E6	ENST00000329322	0.24205	0.026182	0.457917	1.99692	2.245	0.028637	0.575239	-3.52479
PARN_ENST00000569444	PARN	ENST00000569444	0.183481	0.0193011	0.34766	6.26096	2.23754	0.0291485	0.575239	-3.5386
PIP5K1C_ENST00000335312	PIP5K1C	ENST00000335312	-0.16456	-0.312314	-0.0168052	6.36645	-2.22989	0.0296819	0.575239	-3.55274
PPM1G_ENST00000344034	PPM1G	ENST00000344034	-0.156744	-0.297117	-0.0163712	5.95776	-2.23567	0.0292781	0.575239	-3.54206
PRKD2_ENST00000291281	PRKD2	ENST00000291281	-0.216469	-0.410826	-0.0221118	6.33596	-2.22995	0.0296775	0.575239	-3.55262
PRL_ENST00000651245	PRL	ENST00000651245	0.308837	0.0313951	0.586278	2.29848	2.22873	0.0297633	0.575239	-3.55487
RALA_ENST00000436179	RALA	ENST00000436179	0.37095	0.0387063	0.703193	4.71211	2.23542	0.0292957	0.575239	-3.54253
RAP2A_ENST00000245304	RAP2A	ENST00000245304	-0.266595	-0.504866	-0.0283234	4.92437	-2.24016	0.0289679	0.575239	-3.53375
SERPINI2_ENST00000476257	SERPINI2	ENST00000476257	0.280673	0.0283542	0.532992	2.43903	2.22716	0.0298741	0.575239	-3.55777
SLC20A2_ENST00000342228	SLC20A2	ENST00000342228	0.268189	0.026902	0.509475	4.46059	2.22539	0.0299988	0.575239	-3.56101
SRSF1_ENST00000258962	SRSF1	ENST00000258962	0.151503	0.0154766	0.28753	7.92724	2.22996	0.0296764	0.575239	-3.5526
TAF1L_ENST00000242310	TAF1L	ENST00000242310	0.223562	0.0232693	0.423854	1.65321	2.23477	0.0293406	0.575239	-3.54373
TP53BP1_ENST00000263801	TP53BP1	ENST00000263801	-0.267759	-0.507554	-0.0279636	4.19128	-2.23565	0.0292797	0.575239	-3.54211
TRA2B_ENST00000382191	TRA2B	ENST00000382191	0.194831	0.0193167	0.370346	6.67393	2.22252	0.0302033	0.575239	-3.56631
TRIM36_ENST00000379617	TRIM36	ENST00000379617	0.435253	0.0441468	0.826359	2.59175	2.22816	0.0298031	0.575239	-3.55591
TRPC1_ENST00000273482	TRPC1	ENST00000273482	0.357212	0.0354557	0.678968	2.0226	2.22279	0.0301838	0.575239	-3.5658
TTC7B_ENST00000328459	TTC7B	ENST00000328459	-0.38887	-0.736579	-0.0411608	4.31647	-2.23918	0.0290358	0.575239	-3.53558
UNC45A_ENST00000394275	UNC45A	ENST00000394275	-0.238378	-0.45311	-0.0236455	4.4227	-2.22264	0.0301949	0.575239	-3.56609
WDR59_ENST00000563111	WDR59	ENST00000563111	0.20598	0.0215976	0.390362	6.14666	2.23669	0.0292076	0.575239	-3.54018
ZNF280A_ENST00000302097	ZNF280A	ENST00000302097	-0.240122	-0.456263	-0.0239811	1.72266	-2.22431	0.030076	0.575239	-3.56302
ZNF567_ENST00000360729	ZNF567	ENST00000360729	0.369255	0.037566	0.700945	4.05914	2.22892	0.0297496	0.575239	-3.55451
ZNF891_ENST00000537226	ZNF891	ENST00000537226	0.315023	0.0339267	0.596119	1.99462	2.24382	0.0287178	0.575239	-3.52699
GFI1B_ENST00000339463	GFI1B	ENST00000339463	-0.369025	-0.701558	-0.0364926	6.37435	-2.22189	0.0302484	0.57554	-3.56747
AP000721.1_ENST00000535431	AP000721.1	ENST00000535431	-0.233666	-0.444328	-0.0230029	6.29033	-2.22079	0.0303269	0.576476	-3.56949
RASGEF1B_ENST00000264400	RASGEF1B	ENST00000264400	0.352068	0.034579	0.669558	3.56073	2.22023	0.030367	0.576679	-3.57051
AIP_ENST00000279146	AIP	ENST00000279146	-0.234066	-0.445382	-0.022751	5.54176	-2.21773	0.0305468	0.577305	-3.57511
CRAT_ENST00000393384	CRAT	ENST00000393384	-0.471672	-0.897482	-0.0458618	5.64768	-2.21781	0.0305409	0.577305	-3.57496
S100A6_ENST00000368719	S100A6	ENST00000368719	-0.231322	-0.440012	-0.0226315	6.72149	-2.21929	0.0304343	0.577305	-3.57224
SYNM_ENST00000328642	SYNM	ENST00000328642	-0.352557	-0.670834	-0.0342808	3.50808	-2.21781	0.0305404	0.577305	-3.57495
UBE2Q1_ENST00000292211	UBE2Q1	ENST00000292211	-0.251647	-0.478786	-0.0245081	5.60744	-2.2182	0.0305128	0.577305	-3.57424
SLC9B2_ENST00000362026	SLC9B2	ENST00000362026	0.30776	0.029789	0.58573	2.9942	2.21673	0.0306187	0.578107	-3.57694
PRKCD_ENST00000477794	PRKCD	ENST00000477794	-0.289784	-0.551568	-0.0279995	7.51005	-2.21631	0.0306489	0.578124	-3.57771
C1orf68_ENST00000368775	C1orf68	ENST00000368775	0.381789	0.0365066	0.727072	2.11451	2.21385	0.0308268	0.579909	-3.58221
CD4_ENST00000011653	CD4	ENST00000011653	0.281642	0.0267186	0.536565	7.0539	2.21201	0.0309607	0.579909	-3.58559
FAM221A_ENST00000344962	FAM221A	ENST00000344962	0.296865	0.0283435	0.565386	2.71384	2.2135	0.0308524	0.579909	-3.58286
FGFBP1_ENST00000382333	FGFBP1	ENST00000382333	-0.253508	-0.483084	-0.0239321	1.43611	-2.21088	0.0310433	0.579909	-3.58766
HCFC1R1_ENST00000573842	HCFC1R1	ENST00000573842	-0.367978	-0.701038	-0.0349171	3.90162	-2.21207	0.0309568	0.579909	-3.58549
KITLG_ENST00000552044	KITLG	ENST00000552044	-0.546534	-1.04131	-0.0517589	2.29185	-2.21161	0.0309899	0.579909	-3.58632
MINDY1_ENST00000312210	MINDY1	ENST00000312210	-0.313299	-0.597064	-0.029533	5.31154	-2.21054	0.0310681	0.579909	-3.58828
NTS_ENST00000551529	NTS	ENST00000551529	-0.209076	-0.398254	-0.0198975	1.19333	-2.21275	0.030907	0.579909	-3.58424
ST7-AS1_ENST00000456775	ST7-AS1	ENST00000456775	0.294501	0.0279241	0.561078	1.577	2.21189	0.0309695	0.579909	-3.58581
VSIR_ENST00000394957	VSIR	ENST00000394957	-0.196074	-0.373399	-0.0187495	7.87692	-2.21387	0.030826	0.579909	-3.58219
ZNF26_ENST00000540238	ZNF26	ENST00000540238	0.265925	0.0251087	0.50674	4.70275	2.21092	0.0310404	0.579909	-3.58758
DHRS4_ENST00000313250	DHRS4	ENST00000313250	0.430358	0.0403733	0.820343	3.84237	2.20944	0.0311488	0.580241	-3.5903
HGS_ENST00000676898	HGS	ENST00000676898	-0.215807	-0.411386	-0.0202273	6.49882	-2.20923	0.0311638	0.580241	-3.59067
LHX3_ENST00000371746	LHX3	ENST00000371746	-0.33799	-0.644498	-0.0314824	1.83869	-2.20781	0.0312681	0.580241	-3.59327
LTF_ENST00000231751	LTF	ENST00000231751	-0.779065	-1.48544	-0.072693	5.19478	-2.20821	0.0312391	0.580241	-3.59255
MLH3_ENST00000355774	MLH3	ENST00000355774	0.300571	0.0280355	0.573107	4.02132	2.20813	0.0312452	0.580241	-3.5927
RAB35_ENST00000538903	RAB35	ENST00000538903	-0.159132	-0.303517	-0.0147484	6.44262	-2.20668	0.0313516	0.580241	-3.59534
RAB5B_ENST00000360299	RAB5B	ENST00000360299	-0.204172	-0.389241	-0.0191044	7.30955	-2.20885	0.0311922	0.580241	-3.59138
WDR97_ENST00000323662	WDR97	ENST00000323662	-0.339261	-0.647064	-0.0314581	2.00275	-2.20679	0.0313434	0.580241	-3.59514
ZNF331_ENST00000509585	ZNF331	ENST00000509585	0.278524	0.0259002	0.531148	4.38824	2.20744	0.0312958	0.580241	-3.59396
ATRN_ENST00000262919	ATRN	ENST00000262919	0.182558	0.0168809	0.348236	5.59984	2.20617	0.0313895	0.580395	-3.59628
DTX3_ENST00000337737	DTX3	ENST00000337737	-0.290079	-0.553457	-0.0267013	3.8255	-2.20514	0.0314649	0.581243	-3.59815
CCDC148_ENST00000283233	CCDC148	ENST00000283233	-0.297989	-0.568814	-0.0271638	1.965	-2.20298	0.0316251	0.583107	-3.6021
OSBPL3_ENST00000415162	OSBPL3	ENST00000415162	-0.294707	-0.562501	-0.0269129	5.22535	-2.20338	0.0315957	0.583107	-3.60137
AC074091.2_ENST00000505973	AC074091.2	ENST00000505973	0.28298	0.0255708	0.54039	4.9314	2.20106	0.0317683	0.584686	-3.60561
ICAM4_ENST00000340992	ICAM4	ENST00000340992	-0.313009	-0.597737	-0.0282809	3.75555	-2.20103	0.0317702	0.584686	-3.60566
AL359555.3_ENST00000418004	AL359555.3	ENST00000418004	0.270724	0.0240734	0.517374	3.34703	2.19758	0.0320286	0.585058	-3.61195
AL359555.4_ENST00000451435	AL359555.4	ENST00000451435	0.270724	0.0240734	0.517374	3.34703	2.19758	0.0320286	0.585058	-3.61195
ANAPC16_ENST00000299381	ANAPC16	ENST00000299381	0.158299	0.014114	0.302484	5.98472	2.19815	0.0319856	0.585058	-3.61091
CLEC5A_ENST00000438351	CLEC5A	ENST00000438351	-0.396457	-0.757475	-0.0354387	2.8785	-2.1987	0.0319443	0.585058	-3.6099
CLIP1_ENST00000648993	CLIP1	ENST00000648993	-0.236559	-0.452076	-0.0210417	7.51076	-2.19764	0.0320238	0.585058	-3.61183
NPHP3_ENST00000337331	NPHP3	ENST00000337331	0.282974	0.0253141	0.540634	4.17568	2.19887	0.0319318	0.585058	-3.6096
TMEM171_ENST00000287773	TMEM171	ENST00000287773	-0.369454	-0.705785	-0.0331234	2.53977	-2.19935	0.031896	0.585058	-3.60873
TUBB2A_ENST00000333628	TUBB2A	ENST00000333628	0.92514	0.0830592	1.76722	4.17476	2.19965	0.0318734	0.585058	-3.60818
XPA_ENST00000375128	XPA	ENST00000375128	0.336854	0.0298806	0.643828	4.0435	2.19705	0.0320681	0.585235	-3.61291
XKR8_ENST00000373884	XKR8	ENST00000373884	-0.193769	-0.370392	-0.0171459	6.84064	-2.19653	0.0321077	0.585414	-3.61387
ABI2_ENST00000451591	ABI2	ENST00000451591	0.321934	0.0282713	0.615598	3.17742	2.19492	0.0322292	0.585457	-3.6168
LRRD1_ENST00000343318	LRRD1	ENST00000343318	0.205579	0.0180652	0.393092	1.17454	2.19506	0.0322186	0.585457	-3.61655
SOX3_ENST00000370536	SOX3	ENST00000370536	0.249058	0.021874	0.476242	1.75833	2.19494	0.0322274	0.585457	-3.61676
TPK1_ENST00000360057	TPK1	ENST00000360057	0.277695	0.0244629	0.530926	5.30779	2.19558	0.0321791	0.585457	-3.61559
AFF3_ENST00000317233	AFF3	ENST00000317233	0.373909	0.0325495	0.715268	6.13812	2.19308	0.0323683	0.586137	-3.62015
ARAP1_ENST00000536885	ARAP1	ENST00000536885	-0.35137	-0.672254	-0.0304858	6.52383	-2.19238	0.032421	0.586137	-3.62141
ATP6V1G3_ENST00000281087	ATP6V1G3	ENST00000281087	-0.256523	-0.491122	-0.0219231	2.00273	-2.18927	0.0326583	0.586137	-3.62707
CHASERR_ENST00000554894	CHASERR	ENST00000554894	0.176167	0.0150385	0.337295	7.82022	2.18903	0.0326762	0.586137	-3.6275
ENDOD1_ENST00000278505	ENDOD1	ENST00000278505	-0.26518	-0.507884	-0.0224757	4.56163	-2.18758	0.0327876	0.586137	-3.63014
FCGR3B_ENST00000367964	FCGR3B	ENST00000367964	-0.856694	-1.63974	-0.0736445	10.3131	-2.19047	0.0325668	0.586137	-3.62489
FEV_ENST00000295727	FEV	ENST00000295727	-0.309504	-0.593024	-0.0259838	2.04235	-2.18566	0.0329349	0.586137	-3.63362
FOXD1_ENST00000615637	FOXD1	ENST00000615637	-0.251437	-0.481687	-0.021187	2.22863	-2.1864	0.0328779	0.586137	-3.63228
GPM6A_ENST00000505304	GPM6A	ENST00000505304	-0.531931	-1.01849	-0.0453762	2.15785	-2.18889	0.0326872	0.586137	-3.62776
IL33_ENST00000381434	IL33	ENST00000381434	0.321121	0.028037	0.614205	1.78272	2.1937	0.0323214	0.586137	-3.61902
KDM5C_ENST00000375379	KDM5C	ENST00000375379	0.204257	0.017234	0.391279	6.76972	2.18666	0.0328576	0.586137	-3.6318
MCF2_ENST00000338585	MCF2	ENST00000338585	0.249457	0.0210823	0.477832	1.85993	2.18699	0.0328323	0.586137	-3.6312
MSH3_ENST00000667069	MSH3	ENST00000667069	-0.311069	-0.596104	-0.026035	4.79718	-2.18504	0.0329823	0.586137	-3.63474
MXD4_ENST00000337190	MXD4	ENST00000337190	-0.251316	-0.480861	-0.0217714	7.29162	-2.19206	0.0324453	0.586137	-3.62199
OR4K5_ENST00000315915	OR4K5	ENST00000315915	0.195953	0.0166823	0.375225	1.02807	2.18848	0.0327184	0.586137	-3.6285
PGM2_ENST00000625312	PGM2	ENST00000625312	-0.248084	-0.475172	-0.0209954	6.79986	-2.18727	0.0328107	0.586137	-3.63069
PSMC4_ENST00000455878	PSMC4	ENST00000455878	-0.226036	-0.432367	-0.0197056	4.91143	-2.19338	0.0323452	0.586137	-3.61959
RASSF4_ENST00000340258	RASSF4	ENST00000340258	-0.256852	-0.491635	-0.0220701	4.99114	-2.19037	0.0325738	0.586137	-3.62506
RNF166_ENST00000312838	RNF166	ENST00000312838	-0.228177	-0.436662	-0.0196931	5.8728	-2.19129	0.0325042	0.586137	-3.6234
RNPEPL1_ENST00000270357	RNPEPL1	ENST00000270357	-0.202085	-0.386976	-0.0171942	6.15616	-2.18836	0.0327276	0.586137	-3.62872
TAF4B_ENST00000269142	TAF4B	ENST00000269142	0.318777	0.0267198	0.610835	3.74279	2.18534	0.0329594	0.586137	-3.6342
TCTEX1D2_ENST00000325318	TCTEX1D2	ENST00000325318	0.333179	0.0282451	0.638113	2.26566	2.18762	0.0327843	0.586137	-3.63006
TMEM170B_ENST00000379426	TMEM170B	ENST00000379426	-0.268063	-0.513582	-0.0225436	5.29507	-2.186	0.0329083	0.586137	-3.63299
ZBTB12_ENST00000375527	ZBTB12	ENST00000375527	0.213555	0.0179488	0.409161	3.44741	2.18588	0.0329176	0.586137	-3.63321
RRBP1_ENST00000470422	RRBP1	ENST00000470422	-0.392525	-0.752312	-0.0327372	4.66362	-2.18434	0.0330363	0.586566	-3.63601
FAM183A_ENST00000409396	FAM183A	ENST00000409396	0.295008	0.0244693	0.565547	1.67526	2.18325	0.0331204	0.586741	-3.63798
SEC24C_ENST00000339365	SEC24C	ENST00000339365	-0.204275	-0.391559	-0.0169913	5.82094	-2.18381	0.0330773	0.586741	-3.63697
TTC23L_ENST00000505624	TTC23L	ENST00000505624	0.219319	0.0181731	0.420465	1.54027	2.18306	0.0331357	0.586741	-3.63834
NDST1_ENST00000519157	NDST1	ENST00000519157	-0.308403	-0.59135	-0.0254566	5.33994	-2.1823	0.0331943	0.587249	-3.63971
SULT1C3_ENST00000329106	SULT1C3	ENST00000329106	-0.210275	-0.403347	-0.0172021	1.37634	-2.18055	0.03333	0.58859	-3.64287
USP6NL_ENST00000277575	USP6NL	ENST00000277575	0.286439	0.0234567	0.549422	4.36398	2.18075	0.0333147	0.58859	-3.64252
CEACAM8_ENST00000244336	CEACAM8	ENST00000244336	-0.520258	-0.998204	-0.0423109	5.24681	-2.17941	0.0334189	0.588765	-3.64494
CYCS_ENST00000409764	CYCS	ENST00000409764	0.328285	0.0265256	0.630045	5.72636	2.17816	0.0335163	0.588765	-3.6472
GSK3B_ENST00000678013	GSK3B	ENST00000678013	-0.18278	-0.350743	-0.0148178	7.43322	-2.1788	0.0334666	0.588765	-3.64605
MPP5_ENST00000557783	MPP5	ENST00000557783	0.259677	0.0209774	0.498376	4.38054	2.17812	0.0335196	0.588765	-3.64727
NRG1_ENST00000518084	NRG1	ENST00000518084	0.566592	0.0459975	1.08719	3.7184	2.17907	0.0334456	0.588765	-3.64556
PPP1R18_ENST00000274853	PPP1R18	ENST00000274853	-0.220876	-0.423841	-0.0179118	7.89306	-2.17886	0.0334619	0.588765	-3.64594
EDC3_ENST00000566119	EDC3	ENST00000566119	0.269963	0.0216915	0.518235	6.45184	2.17709	0.0335998	0.589392	-3.64913
IYD_ENST00000425615	IYD	ENST00000425615	0.292479	0.0234763	0.561483	1.88736	2.1769	0.0336153	0.589392	-3.64948
PNPLA2_ENST00000336615	PNPLA2	ENST00000336615	-0.375226	-0.720462	-0.0299886	6.2102	-2.17608	0.0336793	0.589462	-3.65096
SNAPC3_ENST00000421710	SNAPC3	ENST00000421710	0.274066	0.021936	0.526195	5.86723	2.17636	0.0336574	0.589462	-3.65045
TBC1D19_ENST00000264866	TBC1D19	ENST00000264866	0.46418	0.0370151	0.891346	3.35144	2.17566	0.0337124	0.589518	-3.65172
GMPS_ENST00000295920	GMPS	ENST00000295920	0.260019	0.0206214	0.499417	4.65853	2.17463	0.0337934	0.589641	-3.65358
NIPAL3_ENST00000003912	NIPAL3	ENST00000003912	0.254174	0.0201804	0.488167	5.51279	2.17484	0.0337769	0.589641	-3.6532
SPATA33_ENST00000301031	SPATA33	ENST00000301031	0.312176	0.0247308	0.599622	2.68941	2.17442	0.0338095	0.589641	-3.65395
TRIB2_ENST00000405331	TRIB2	ENST00000405331	0.286826	0.0224342	0.551219	5.77341	2.17205	0.0339967	0.592381	-3.65823
TACR3_ENST00000304883	TACR3	ENST00000304883	-0.182078	-0.349944	-0.0142108	1.35416	-2.17166	0.0340279	0.592399	-3.65894
AC007780.1_ENST00000590353	AC007780.1	ENST00000590353	-0.215968	-0.415739	-0.0161982	7.71009	-2.16451	0.0345983	0.592763	-3.67182
ADGRG1_ENST00000388813	ADGRG1	ENST00000388813	-0.531137	-1.02125	-0.041022	6.36757	-2.16974	0.0341799	0.592763	-3.6624
BDNF_ENST00000314915	BDNF	ENST00000314915	0.230574	0.0172063	0.443942	1.37368	2.16362	0.0346696	0.592763	-3.67342
CDX1_ENST00000231656	CDX1	ENST00000231656	0.314867	0.0232383	0.606496	2.2598	2.16171	0.0348242	0.592763	-3.67686
CHURC1_ENST00000547625	CHURC1	ENST00000547625	0.211143	0.0156193	0.406667	7.25387	2.16211	0.0347919	0.592763	-3.67614
CTSC_ENST00000227266	CTSC	ENST00000227266	-0.169117	-0.325371	-0.0128623	8.06491	-2.16698	0.0344005	0.592763	-3.66738
CTSV_ENST00000259470	CTSV	ENST00000259470	-0.255317	-0.491337	-0.0192961	1.7986	-2.16585	0.0344904	0.592763	-3.6694
DOCK10_ENST00000258390	DOCK10	ENST00000258390	0.240304	0.0178444	0.462764	7.61448	2.16277	0.0347385	0.592763	-3.67496
EHD1_ENST00000320631	EHD1	ENST00000320631	-0.157807	-0.303975	-0.0116394	6.99561	-2.1616	0.0348329	0.592763	-3.67706
ITGAM_ENST00000544665	ITGAM	ENST00000544665	-0.299638	-0.576718	-0.0225569	7.2946	-2.16516	0.0345461	0.592763	-3.67065
KCTD10_ENST00000540411	KCTD10	ENST00000540411	-0.347246	-0.668252	-0.0262403	4.8384	-2.16583	0.0344923	0.592763	-3.66944
LHX1_ENST00000614239	LHX1	ENST00000614239	-0.274718	-0.529076	-0.0203593	2.22982	-2.16242	0.0347664	0.592763	-3.67558
NANOGNB_ENST00000382119	NANOGNB	ENST00000382119	0.268737	0.0198851	0.517589	1.20306	2.16215	0.0347881	0.592763	-3.67606
OR56A5_ENST00000340110	OR56A5	ENST00000340110	0.44562	0.0329442	0.858295	2.57257	2.162	0.0348005	0.592763	-3.67633
PLCG1_ENST00000244007	PLCG1	ENST00000244007	0.326858	0.0253495	0.628367	4.04577	2.1705	0.0341199	0.592763	-3.66103
PPP6C_ENST00000373547	PPP6C	ENST00000373547	0.157604	0.0121221	0.303086	6.75388	2.16899	0.0342396	0.592763	-3.66375
PRR23B_ENST00000329447	PRR23B	ENST00000329447	0.230195	0.0174393	0.442951	2.5008	2.16628	0.0344562	0.592763	-3.66864
RFT1_ENST00000296292	RFT1	ENST00000296292	0.238841	0.0181603	0.459522	4.78609	2.16693	0.0344044	0.592763	-3.66747
RFXAP_ENST00000255476	RFXAP	ENST00000255476	0.335827	0.0253028	0.646351	3.13731	2.16531	0.034534	0.592763	-3.67038
SHC3_ENST00000375831	SHC3	ENST00000375831	0.262514	0.0193982	0.50563	2.01449	2.16192	0.0348071	0.592763	-3.67648
SLC9A5_ENST00000566345	SLC9A5	ENST00000566345	-0.39576	-0.761214	-0.0303067	2.83606	-2.1682	0.0343026	0.592763	-3.66517
TFEC_ENST00000265440	TFEC	ENST00000265440	0.296679	0.0227789	0.570579	5.1356	2.16868	0.0342649	0.592763	-3.66432
TRAPPC6B_ENST00000554018	TRAPPC6B	ENST00000554018	0.196684	0.0146632	0.378704	6.6179	2.16346	0.0346831	0.592763	-3.67372
VENTX_ENST00000325980	VENTX	ENST00000325980	-0.358578	-0.689583	-0.0275741	4.8208	-2.16895	0.0342427	0.592763	-3.66382
VSIG2_ENST00000326621	VSIG2	ENST00000326621	-0.267966	-0.515269	-0.020663	3.36745	-2.16945	0.034203	0.592763	-3.66292
ZYG11B_ENST00000294353	ZYG11B	ENST00000294353	-0.234025	-0.450513	-0.017538	5.89698	-2.16436	0.03461	0.592763	-3.67208
PSMA4_ENST00000559948	PSMA4	ENST00000559948	0.430311	0.0316255	0.828996	4.65424	2.16099	0.0348824	0.592831	-3.67816
TCN1_ENST00000257264	TCN1	ENST00000257264	-0.52743	-1.01614	-0.038722	2.8379	-2.1608	0.0348972	0.592831	-3.67848
C8orf82_ENST00000527462	C8orf82	ENST00000527462	-0.48077	-0.926782	-0.0347573	2.30592	-2.15819	0.0351093	0.592882	-3.68317
FEZ2_ENST00000305852	FEZ2	ENST00000305852	0.471583	0.0341872	0.908979	2.87872	2.15866	0.0350715	0.592882	-3.68234
GP1BA_ENST00000329125	GP1BA	ENST00000329125	-0.399642	-0.770147	-0.0291365	5.12044	-2.15962	0.0349935	0.592882	-3.68062
KLLN_ENST00000445946	KLLN	ENST00000445946	-0.343624	-0.662541	-0.0247067	2.70177	-2.15727	0.035184	0.592882	-3.68482
PNPLA1_ENST00000312917	PNPLA1	ENST00000312917	-0.387738	-0.747633	-0.027842	4.63266	-2.15706	0.0352019	0.592882	-3.68521
SHPK_ENST00000225519	SHPK	ENST00000225519	0.285658	0.0205179	0.550798	3.99832	2.1571	0.035198	0.592882	-3.68513
SLC38A1_ENST00000398637	SLC38A1	ENST00000398637	0.275381	0.0199046	0.530858	7.16482	2.15816	0.0351121	0.592882	-3.68324
YWHAH_ENST00000248975	YWHAH	ENST00000248975	-0.21886	-0.421706	-0.016014	6.98045	-2.16023	0.0349437	0.592882	-3.67952
ZC3H15_ENST00000337859	ZC3H15	ENST00000337859	0.332739	0.0239002	0.641577	4.70673	2.15711	0.0351976	0.592882	-3.68512
ZNF189_ENST00000259395	ZNF189	ENST00000259395	0.273727	0.0199921	0.527462	5.10578	2.15992	0.034969	0.592882	-3.68007
ADGRL4_ENST00000401034	ADGRL4	ENST00000401034	0.320222	0.0225472	0.617898	1.81013	2.15382	0.0354669	0.593278	-3.69102
CRTC3_ENST00000268184	CRTC3	ENST00000268184	0.25973	0.018426	0.501035	5.78648	2.15505	0.0353658	0.593278	-3.68881
NEDD4L_ENST00000676226	NEDD4L	ENST00000676226	-0.608103	-1.17296	-0.043242	3.45212	-2.15544	0.0353341	0.593278	-3.68811
SIPA1_ENST00000394224	SIPA1	ENST00000394224	-0.398001	-0.767632	-0.0283702	4.71885	-2.15584	0.0353014	0.593278	-3.6874
SLC16A14_ENST00000295190	SLC16A14	ENST00000295190	0.295292	0.0207983	0.569786	3.54869	2.15387	0.0354627	0.593278	-3.69093
SLC52A2_ENST00000526891	SLC52A2	ENST00000526891	0.246281	0.0174157	0.475146	4.20469	2.15452	0.0354091	0.593278	-3.68976
SREBF1_ENST00000261646	SREBF1	ENST00000261646	-0.321176	-0.61961	-0.0227424	4.99595	-2.15474	0.0353911	0.593278	-3.68936
TLL2_ENST00000357947	TLL2	ENST00000357947	-0.360615	-0.695498	-0.0257315	2.12299	-2.15601	0.0352876	0.593278	-3.68709
AL096711.2_ENST00000474293	AL096711.2	ENST00000474293	-0.540591	-1.04338	-0.0378012	2.3025	-2.15269	0.0355593	0.593356	-3.69303
IAH1_ENST00000470914	IAH1	ENST00000470914	0.167887	0.0117763	0.323997	5.89018	2.1532	0.0355176	0.593356	-3.69212
PIGBOS1_ENST00000436697	PIGBOS1	ENST00000436697	0.199493	0.0139467	0.385038	5.11947	2.15266	0.0355621	0.593356	-3.69309
ABCB1_ENST00000622132	ABCB1	ENST00000622132	-0.321378	-0.620762	-0.021994	5.01243	-2.14925	0.0358435	0.594133	-3.69919
AL022318.4_ENST00000381568	AL022318.4	ENST00000381568	-0.277815	-0.53672	-0.0189098	4.91991	-2.1484	0.0359144	0.594133	-3.70072
APOBEC3D_ENST00000216099	APOBEC3D	ENST00000216099	-0.277815	-0.53672	-0.0189098	4.91991	-2.1484	0.0359144	0.594133	-3.70072
ARR3_ENST00000307959	ARR3	ENST00000307959	-0.285664	-0.55197	-0.0193591	2.06681	-2.14771	0.0359714	0.594133	-3.70194
ETFRF1_ENST00000381356	ETFRF1	ENST00000381356	0.25288	0.0174544	0.488306	5.00524	2.15061	0.0357316	0.594133	-3.69677
FBH1_ENST00000362091	FBH1	ENST00000362091	-0.234116	-0.452098	-0.016135	5.36483	-2.15037	0.0357514	0.594133	-3.6972
LILRB3_ENST00000391750	LILRB3	ENST00000391750	-0.245786	-0.474795	-0.0167765	6.28903	-2.14884	0.0358779	0.594133	-3.69993
MLX_ENST00000246912	MLX	ENST00000246912	-0.184605	-0.356682	-0.0125276	6.49442	-2.14793	0.0359536	0.594133	-3.70156
PHOSPHO2_ENST00000359744	PHOSPHO2	ENST00000359744	0.203459	0.0138011	0.393118	1.41103	2.14786	0.0359592	0.594133	-3.70168
PRPF4B_ENST00000337659	PRPF4B	ENST00000337659	0.260102	0.0178941	0.50231	5.75955	2.15008	0.0357748	0.594133	-3.6977
TIMM13_ENST00000215570	TIMM13	ENST00000215570	0.420125	0.0290712	0.811179	3.34624	2.15101	0.0356984	0.594133	-3.69605
TMEM196_ENST00000405764	TMEM196	ENST00000405764	0.2891	0.0198848	0.558316	1.93912	2.15005	0.0357776	0.594133	-3.69776
ARL15_ENST00000504924	ARL15	ENST00000504924	-0.257265	-0.497206	-0.0173242	5.27941	-2.14673	0.0360535	0.59449	-3.70371
TAX1BP1_ENST00000265393	TAX1BP1	ENST00000265393	0.18553	0.0124961	0.358565	6.65077	2.14676	0.036051	0.59449	-3.70365
FAM76B_ENST00000537749	FAM76B	ENST00000537749	0.235271	0.0158013	0.454741	6.4293	2.14632	0.0360876	0.594554	-3.70444
ADH4_ENST00000265512	ADH4	ENST00000265512	0.238288	0.0158323	0.460745	1.60359	2.14466	0.036226	0.595336	-3.7074
CCL5_ENST00000603197	CCL5	ENST00000603197	-0.286458	-0.553867	-0.0190498	8.56407	-2.1448	0.0362146	0.595336	-3.70715
THBS1_ENST00000260356	THBS1	ENST00000260356	-0.40943	-0.79157	-0.0272903	5.41793	-2.14515	0.0361851	0.595336	-3.70652
MATR3_ENST00000506147	MATR3	ENST00000506147	0.19134	0.0126108	0.370069	9.00285	2.14343	0.0363287	0.596037	-3.70958
PISD_ENST00000266095	PISD	ENST00000266095	-0.231827	-0.448376	-0.0152785	6.88983	-2.14343	0.0363293	0.596037	-3.7096
FZD1_ENST00000287934	FZD1	ENST00000287934	-0.270945	-0.524138	-0.0177531	4.89615	-2.14255	0.0364028	0.596745	-3.71116
CYP39A1_ENST00000275016	CYP39A1	ENST00000275016	0.230363	0.0150171	0.44571	1.59673	2.14179	0.0364672	0.597302	-3.71252
ZNF184_ENST00000211936	ZNF184	ENST00000211936	0.308117	0.0199858	0.596249	4.56383	2.14104	0.0365298	0.597829	-3.71385
FCRLB_ENST00000336830	FCRLB	ENST00000336830	-0.274658	-0.531694	-0.0176207	4.41129	-2.13942	0.0366667	0.599571	-3.71674
DNAJC19_ENST00000382564	DNAJC19	ENST00000382564	0.314862	0.0200422	0.609682	4.37697	2.13827	0.0367636	0.600656	-3.71878
C2orf83_ENST00000642055	C2orf83	ENST00000642055	-0.242041	-0.4688	-0.0152815	3.03533	-2.13709	0.0368639	0.600783	-3.72088
CRIPT_ENST00000238892	CRIPT	ENST00000238892	0.263677	0.0166071	0.510748	5.80433	2.13674	0.0368937	0.600783	-3.72151
PIGR_ENST00000356495	PIGR	ENST00000356495	0.282247	0.0177918	0.546702	2.08772	2.13686	0.0368833	0.600783	-3.72129
TUBA1A_ENST00000295766	TUBA1A	ENST00000295766	-0.187972	-0.364019	-0.0119247	9.41298	-2.13778	0.0368054	0.600783	-3.71966
IREB2_ENST00000258886	IREB2	ENST00000258886	0.207781	0.0130439	0.402518	6.30659	2.13627	0.0369335	0.600934	-3.72234
GSE1_ENST00000253458	GSE1	ENST00000253458	-0.257845	-0.499686	-0.0160042	5.23254	-2.13466	0.0370709	0.601217	-3.72521
SUB1_ENST00000265073	SUB1	ENST00000265073	0.259699	0.0162102	0.503187	6.25397	2.13546	0.037003	0.601217	-3.72379
SV2C_ENST00000322285	SV2C	ENST00000322285	0.193306	0.0120378	0.374574	1.43421	2.13513	0.0370313	0.601217	-3.72438
ZNF432_ENST00000601310	ZNF432	ENST00000601310	0.356378	0.0221158	0.69064	4.65759	2.13463	0.0370733	0.601217	-3.72526
C9orf85_ENST00000486911	C9orf85	ENST00000486911	0.188683	0.0116459	0.36572	5.71904	2.13387	0.0371384	0.601281	-3.72661
WWC3_ENST00000380861	WWC3	ENST00000380861	-0.222395	-0.431059	-0.0137296	6.03543	-2.1339	0.0371358	0.601281	-3.72656
PAX9_ENST00000361487	PAX9	ENST00000361487	0.26205	0.0160579	0.508042	3.11257	2.13286	0.0372248	0.602184	-3.72841
AC134669.1_ENST00000584948	AC134669.1	ENST00000584948	0.464083	0.0274673	0.900699	7.33619	2.12812	0.037633	0.603338	-3.73683
ACOX1_ENST00000293217	ACOX1	ENST00000293217	-0.236148	-0.45856	-0.0137357	6.97697	-2.12581	0.037833	0.603338	-3.74092
AFAP1_ENST00000358461	AFAP1	ENST00000358461	-0.336869	-0.654058	-0.0196808	3.38329	-2.12639	0.0377826	0.603338	-3.73989
AL049844.3_ENST00000454207	AL049844.3	ENST00000454207	0.343524	0.0201974	0.66685	2.06622	2.12724	0.0377096	0.603338	-3.7384
ASCL1_ENST00000266744	ASCL1	ENST00000266744	0.260439	0.015416	0.505462	2.40055	2.12813	0.0376318	0.603338	-3.7368
CATIP_ENST00000289388	CATIP	ENST00000289388	0.339616	0.0197395	0.659493	1.83477	2.12572	0.0378413	0.603338	-3.74109
CHFR_ENST00000266880	CHFR	ENST00000266880	-0.162659	-0.315702	-0.00961626	5.89234	-2.12797	0.0376462	0.603338	-3.7371
FASLG_ENST00000340030	FASLG	ENST00000340030	-0.394687	-0.76612	-0.0232543	3.89057	-2.12751	0.0376855	0.603338	-3.7379
H1-10_ENST00000333762	H1-10	ENST00000333762	0.316351	0.0187513	0.61395	3.89782	2.12832	0.0376159	0.603338	-3.73648
KLRA1P_ENST00000510134	KLRA1P	ENST00000510134	0.338684	0.0202277	0.65714	2.08087	2.12934	0.0375278	0.603338	-3.73467
LIMK1_ENST00000336180	LIMK1	ENST00000336180	-0.272076	-0.52826	-0.0158925	4.80722	-2.12637	0.0377847	0.603338	-3.73993
MPIG6B_ENST00000375804	MPIG6B	ENST00000375804	-0.345393	-0.670366	-0.0204192	5.99875	-2.12797	0.0376462	0.603338	-3.7371
NCBP2AS2_ENST00000602845	NCBP2AS2	ENST00000602845	0.282571	0.0165379	0.548605	4.49863	2.12663	0.0377622	0.603338	-3.73947
NUDCD1_ENST00000239690	NUDCD1	ENST00000239690	0.300885	0.017477	0.584292	3.91027	2.12563	0.0378487	0.603338	-3.74124
ST14_ENST00000278742	ST14	ENST00000278742	-0.31509	-0.611212	-0.0189686	5.28169	-2.13042	0.0374348	0.603338	-3.73275
TEX19_ENST00000333437	TEX19	ENST00000333437	-0.299521	-0.580875	-0.0181665	2.38824	-2.13144	0.0373467	0.603338	-3.73093
TREM1_ENST00000244709	TREM1	ENST00000244709	0.223701	0.0131191	0.434283	9.55547	2.1269	0.0377389	0.603338	-3.73899
ZNF853_ENST00000457543	ZNF853	ENST00000457543	-0.320871	-0.622876	-0.0188661	2.92064	-2.12724	0.0377093	0.603338	-3.73839
CLU_ENST00000316403	CLU	ENST00000316403	-0.506242	-0.98385	-0.0286337	5.01857	-2.1222	0.0381482	0.604003	-3.74732
EEF1A1P5_ENST00000436459	EEF1A1P5	ENST00000436459	0.261105	0.0147715	0.507438	9.38692	2.12223	0.0381459	0.604003	-3.74727
GNG8_ENST00000300873	GNG8	ENST00000300873	0.273998	0.0157497	0.532245	3.03391	2.12427	0.0379673	0.604003	-3.74365
KRTAP1-3_ENST00000344363	KRTAP1-3	ENST00000344363	0.278737	0.0158518	0.541621	2.60987	2.12289	0.0380874	0.604003	-3.74609
PRRG2_ENST00000246794	PRRG2	ENST00000246794	0.235598	0.0134427	0.457752	1.93672	2.12332	0.0380505	0.604003	-3.74534
SPEM2_ENST00000333870	SPEM2	ENST00000333870	-0.291822	-0.566945	-0.0166983	1.91759	-2.12368	0.0380185	0.604003	-3.74469
SYT13_ENST00000528101	SYT13	ENST00000528101	-0.381923	-0.742055	-0.0217908	2.51995	-2.12331	0.038051	0.604003	-3.74535
ZCCHC17_ENST00000616393	ZCCHC17	ENST00000616393	-0.31599	-0.614137	-0.0178427	4.67698	-2.12199	0.038167	0.604003	-3.7477
ZNF282_ENST00000479907	ZNF282	ENST00000479907	-0.250398	-0.486556	-0.0142395	4.76768	-2.12289	0.038088	0.604003	-3.7461
C4orf17_ENST00000326581	C4orf17	ENST00000326581	-0.29454	-0.572839	-0.0162412	1.55199	-2.11901	0.0384284	0.604234	-3.75296
CBY1_ENST00000216029	CBY1	ENST00000216029	0.252793	0.01386	0.491726	4.00548	2.11831	0.0384903	0.604234	-3.7542
CD7_ENST00000312648	CD7	ENST00000312648	0.203651	0.0111413	0.39616	5.61656	2.11804	0.0385139	0.604234	-3.75467
CPNE5_ENST00000244751	CPNE5	ENST00000244751	-0.325202	-0.632158	-0.0182459	4.37964	-2.12118	0.0382379	0.604234	-3.74913
GREB1_ENST00000389825	GREB1	ENST00000389825	-0.345218	-0.671362	-0.0190745	2.26125	-2.11926	0.0384061	0.604234	-3.75251
LIPM_ENST00000404743	LIPM	ENST00000404743	-0.214828	-0.417909	-0.0117465	1.33368	-2.11797	0.0385197	0.604234	-3.75479
PRAMEF19_ENST00000376101	PRAMEF19	ENST00000376101	-0.358238	-0.696692	-0.019783	1.76987	-2.11919	0.0384121	0.604234	-3.75263
RBFOX2_ENST00000495377	RBFOX2	ENST00000495377	-0.322526	-0.62734	-0.0177133	2.57971	-2.11851	0.0384719	0.604234	-3.75383
STAG3L2_ENST00000426587	STAG3L2	ENST00000426587	0.468393	0.0260092	0.910777	6.67741	2.11988	0.0383518	0.604234	-3.75142
TPRG1_ENST00000412373	TPRG1	ENST00000412373	-0.380514	-0.73992	-0.0211071	3.27531	-2.11975	0.0383634	0.604234	-3.75165
ZNF516_ENST00000443185	ZNF516	ENST00000443185	-0.212763	-0.413818	-0.0117086	6.34075	-2.11876	0.03845	0.604234	-3.75339
PIGP_ENST00000360525	PIGP	ENST00000360525	0.296357	0.0160737	0.576641	4.52009	2.11698	0.038607	0.605121	-3.75654
INHA_ENST00000243786	INHA	ENST00000243786	0.332337	0.0179034	0.64677	2.77985	2.11617	0.0386795	0.605292	-3.75798
LINC00452_ENST00000426859	LINC00452	ENST00000426859	-0.324237	-0.631004	-0.0174694	3.19561	-2.11618	0.0386781	0.605292	-3.75795
MRPS21_ENST00000581066	MRPS21	ENST00000581066	0.219716	0.0116134	0.427819	6.36598	2.1139	0.0388809	0.606002	-3.76198
OR7E24_ENST00000456448	OR7E24	ENST00000456448	0.194053	0.0103046	0.377802	1.11435	2.11445	0.0388321	0.606002	-3.76102
PIAS1_ENST00000249636	PIAS1	ENST00000249636	0.158359	0.00837616	0.308341	8.97455	2.11398	0.0388735	0.606002	-3.76184
RGS5_ENST00000313961	RGS5	ENST00000313961	0.258749	0.0136935	0.503804	1.32808	2.11404	0.0388679	0.606002	-3.76173
SCYL2P1_ENST00000392253	SCYL2P1	ENST00000392253	0.251965	0.0133974	0.490532	4.05251	2.1146	0.0388182	0.606002	-3.76074
ZNF606_ENST00000341164	ZNF606	ENST00000341164	0.230117	0.0121295	0.448105	4.50176	2.11357	0.03891	0.606002	-3.76256
A2M_ENST00000318602	A2M	ENST00000318602	-0.341318	-0.665521	-0.0171147	3.69815	-2.10786	0.0394215	0.606233	-3.77262
ADRM1_ENST00000253003	ADRM1	ENST00000253003	-0.200039	-0.390139	-0.00993827	5.46243	-2.10684	0.0395138	0.606233	-3.77442
BLOC1S2_ENST00000370372	BLOC1S2	ENST00000370372	0.292711	0.0153033	0.570118	5.05812	2.11262	0.0389952	0.606233	-3.76425
CD96_ENST00000283285	CD96	ENST00000283285	0.286713	0.014274	0.559152	7.56058	2.10707	0.0394931	0.606233	-3.77402
DDX55_ENST00000238146	DDX55	ENST00000238146	0.245113	0.0125135	0.477712	4.40008	2.10988	0.03924	0.606233	-3.76907
DTX1_ENST00000257600	DTX1	ENST00000257600	0.355147	0.0177564	0.692537	2.66582	2.10754	0.0394506	0.606233	-3.77319
ELL3_ENST00000319359	ELL3	ENST00000319359	0.301096	0.0147923	0.587399	3.2005	2.10561	0.0396246	0.606233	-3.77658
EOLA2_ENST00000355203	EOLA2	ENST00000355203	-0.411333	-0.801884	-0.0207828	4.98012	-2.10871	0.0393451	0.606233	-3.77113
EVL_ENST00000544450	EVL	ENST00000544450	0.253701	0.0131122	0.494289	8.48198	2.11128	0.0391141	0.606233	-3.76659
EWSR1_ENST00000331029	EWSR1	ENST00000331029	0.267655	0.0131367	0.522173	6.10827	2.1055	0.0396341	0.606233	-3.77676
FAM122B_ENST00000298090	FAM122B	ENST00000298090	-0.248576	-0.484889	-0.0122634	4.71326	-2.10607	0.0395833	0.606233	-3.77577
FBXO25_ENST00000276326	FBXO25	ENST00000276326	0.407472	0.0207264	0.794218	3.49318	2.10946	0.0392772	0.606233	-3.7698
GAA_ENST00000302262	GAA	ENST00000302262	-0.254983	-0.496756	-0.0132094	5.25663	-2.11155	0.03909	0.606233	-3.76612
GFRA4_ENST00000290417	GFRA4	ENST00000290417	0.308068	0.0160102	0.600125	2.786	2.11192	0.0390572	0.606233	-3.76547
ITGBL1_ENST00000376162	ITGBL1	ENST00000376162	0.308835	0.0156577	0.602013	2.00657	2.10909	0.0393104	0.606233	-3.77045
MFSD14B_ENST00000375344	MFSD14B	ENST00000375344	-0.191627	-0.373679	-0.00957404	7.14098	-2.10746	0.0394577	0.606233	-3.77333
MYO19_ENST00000610930	MYO19	ENST00000610930	-0.226492	-0.441483	-0.011501	3.73777	-2.10927	0.0392945	0.606233	-3.77014
PCBP1_ENST00000303577	PCBP1	ENST00000303577	-0.163255	-0.318234	-0.00827503	7.89269	-2.10907	0.0393127	0.606233	-3.77049
PTN_ENST00000348225	PTN	ENST00000348225	-0.27359	-0.533646	-0.0135341	2.38418	-2.10636	0.0395564	0.606233	-3.77525
RDH11_ENST00000557726	RDH11	ENST00000557726	-0.208253	-0.406153	-0.0103527	5.08153	-2.1069	0.0395077	0.606233	-3.7743
SPTB_ENST00000389720	SPTB	ENST00000389720	-0.605891	-1.18156	-0.0302229	4.25064	-2.10728	0.0394738	0.606233	-3.77364
TUBE1_ENST00000368662	TUBE1	ENST00000368662	0.299199	0.0149419	0.583456	4.36973	2.10741	0.0394622	0.606233	-3.77341
ZNF835_ENST00000601659	ZNF835	ENST00000601659	0.349967	0.017842	0.682093	2.93211	2.10972	0.039254	0.606233	-3.76934
NKAP_ENST00000652253	NKAP	ENST00000652253	0.252918	0.0123731	0.493463	3.72126	2.10515	0.039666	0.606248	-3.77738
PLEKHB1_ENST00000536527	PLEKHB1	ENST00000536527	0.209805	0.0100889	0.409521	7.26457	2.10331	0.0398334	0.608334	-3.78062
TDRD10_ENST00000368480	TDRD10	ENST00000368480	0.263216	0.0126	0.513832	2.61227	2.10283	0.0398772	0.608529	-3.78147
FLII_ENST00000327031	FLII	ENST00000327031	-0.283776	-0.554352	-0.0132005	5.85086	-2.09984	0.0401492	0.611255	-3.7867
GZMH_ENST00000216338	GZMH	ENST00000216338	-0.430242	-0.84067	-0.019815	5.07272	-2.09883	0.0402424	0.611255	-3.78849
LCE3A_ENST00000335674	LCE3A	ENST00000335674	-0.2968	-0.579919	-0.0136816	2.92594	-2.09892	0.040234	0.611255	-3.78833
PIK3R1_ENST00000522084	PIK3R1	ENST00000522084	0.216404	0.0100251	0.422783	7.03704	2.09942	0.0401878	0.611255	-3.78744
SKIV2L_ENST00000375394	SKIV2L	ENST00000375394	-0.262212	-0.512261	-0.0121631	3.74835	-2.09956	0.0401756	0.611255	-3.78721
ZBTB14_ENST00000357006	ZBTB14	ENST00000357006	0.262373	0.0122836	0.512462	4.92539	2.1005	0.0400888	0.611255	-3.78554
B4GALNT3_ENST00000266383	B4GALNT3	ENST00000266383	-0.329701	-0.644511	-0.0148909	2.23784	-2.09687	0.0404222	0.612271	-3.79192
NAP1L2_ENST00000373517	NAP1L2	ENST00000373517	0.31737	0.0144247	0.620316	2.39551	2.0975	0.0403645	0.612271	-3.79082
OR52K2_ENST00000325719	OR52K2	ENST00000325719	-0.439404	-0.859274	-0.0195326	4.98125	-2.09531	0.0405664	0.612271	-3.79465
PDE6H_ENST00000266395	PDE6H	ENST00000266395	-0.31986	-0.625267	-0.0144537	1.96682	-2.09692	0.0404176	0.612271	-3.79183
PGAP6_ENST00000424078	PGAP6	ENST00000424078	-0.207814	-0.406414	-0.00921398	6.2665	-2.09505	0.0405896	0.612271	-3.79509
PROB1_ENST00000434752	PROB1	ENST00000434752	0.300305	0.013413	0.587198	3.14788	2.09577	0.0405234	0.612271	-3.79384
PUDP_ENST00000381077	PUDP	ENST00000381077	0.316588	0.0142771	0.618899	4.02686	2.09672	0.040436	0.612271	-3.79218
TBX21_ENST00000177694	TBX21	ENST00000177694	-0.413102	-0.807686	-0.0185189	5.21049	-2.09613	0.0404902	0.612271	-3.79321
WIPF3_ENST00000242140	WIPF3	ENST00000242140	-0.323852	-0.633325	-0.0143792	2.35249	-2.09519	0.0405769	0.612271	-3.79485
ECD_ENST00000413026	ECD	ENST00000413026	0.191133	0.00826732	0.373999	6.99239	2.09268	0.0408093	0.614179	-3.79925
LBR_ENST00000272163	LBR	ENST00000272163	-0.181613	-0.355398	-0.00782709	8.22572	-2.09234	0.0408411	0.614179	-3.79984
MCM8_ENST00000265187	MCM8	ENST00000265187	0.398371	0.0171807	0.779561	3.46023	2.09241	0.0408351	0.614179	-3.79973
TRAM1_ENST00000262213	TRAM1	ENST00000262213	0.148652	0.00645674	0.290847	7.92385	2.09308	0.0407726	0.614179	-3.79855
OR51B6_ENST00000380219	OR51B6	ENST00000380219	0.240128	0.0102739	0.469981	2.17882	2.09166	0.0409046	0.614663	-3.80104
CD3D_ENST00000300692	CD3D	ENST00000300692	0.274509	0.0114723	0.537545	5.94368	2.08949	0.0411067	0.616287	-3.80483
MSMO1_ENST00000261507	MSMO1	ENST00000261507	0.234736	0.00982783	0.459644	5.27235	2.08965	0.0410913	0.616287	-3.80454
ZNF461_ENST00000360357	ZNF461	ENST00000360357	0.245959	0.0103529	0.481566	4.49767	2.09014	0.0410456	0.616287	-3.80368
MACO1_ENST00000374343	MACO1	ENST00000374343	0.251546	0.0103286	0.492763	5.13223	2.0879	0.0412558	0.61758	-3.80761
TUBA8_ENST00000426208	TUBA8	ENST00000426208	-0.359005	-0.703252	-0.0147588	4.0776	-2.088	0.0412457	0.61758	-3.80742
HSF2BP_ENST00000291560	HSF2BP	ENST00000291560	-0.219978	-0.430986	-0.00897015	1.47758	-2.08728	0.0413136	0.617975	-3.80869
CDIN1_ENST00000646533	CDIN1	ENST00000646533	0.407847	0.0163115	0.799383	4.08714	2.08558	0.0414736	0.618437	-3.81166
DNPH1_ENST00000230431	DNPH1	ENST00000230431	0.315921	0.0125371	0.619305	4.09418	2.0849	0.041537	0.618437	-3.81283
NCOA7_ENST00000438495	NCOA7	ENST00000438495	-0.192622	-0.377472	-0.00777116	5.5498	-2.08634	0.0414021	0.618437	-3.81033
PLEKHA7_ENST00000355661	PLEKHA7	ENST00000355661	-0.285589	-0.5599	-0.011278	2.77672	-2.08448	0.0415767	0.618437	-3.81356
PPP2R2B_ENST00000336640	PPP2R2B	ENST00000336640	-0.458227	-0.898148	-0.0183071	3.73643	-2.08548	0.0414822	0.618437	-3.81182
SEC23A_ENST00000557437	SEC23A	ENST00000557437	-0.19096	-0.374398	-0.0075229	5.90146	-2.08428	0.0415962	0.618437	-3.81392
SOWAHD_ENST00000343905	SOWAHD	ENST00000343905	0.334773	0.0134218	0.656125	3.19694	2.08579	0.0414536	0.618437	-3.81129
TCEA3_ENST00000374601	TCEA3	ENST00000374601	0.325996	0.012984	0.639008	4.16342	2.08522	0.0415075	0.618437	-3.81228
ABCA2_ENST00000265662	ABCA2	ENST00000265662	-0.23972	-0.470254	-0.00918591	5.00271	-2.08194	0.0418168	0.619844	-3.81799
CNN1_ENST00000588935	CNN1	ENST00000588935	-0.312686	-0.613424	-0.0119471	3.73624	-2.0817	0.0418396	0.619844	-3.81841
SCN4B_ENST00000324727	SCN4B	ENST00000324727	0.367719	0.014202	0.721235	2.65587	2.0826	0.0417547	0.619844	-3.81685
UFSP2_ENST00000511485	UFSP2	ENST00000511485	0.443896	0.0170616	0.870731	3.50317	2.0822	0.0417928	0.619844	-3.81755
YARS2_ENST00000324868	YARS2	ENST00000324868	0.367796	0.0140368	0.721556	3.30156	2.08161	0.0418485	0.619844	-3.81857
CD28_ENST00000458610	CD28	ENST00000458610	0.293304	0.0109682	0.575639	6.81816	2.07995	0.0420066	0.619877	-3.82147
PAXX_ENST00000371620	PAXX	ENST00000371620	-0.288856	-0.566901	-0.0108105	4.95711	-2.08001	0.0420005	0.619877	-3.82135
PIGA_ENST00000475746	PIGA	ENST00000475746	0.25425	0.00963433	0.498865	4.98896	2.08102	0.0419043	0.619877	-3.81959
TREML4_ENST00000341495	TREML4	ENST00000341495	-0.732158	-1.43694	-0.0273727	4.06883	-2.07993	0.0420085	0.619877	-3.8215
ZNF430_ENST00000261560	ZNF430	ENST00000261560	0.2619	0.00983521	0.513965	5.84129	2.08029	0.0419741	0.619877	-3.82087
PTPN20_ENST00000417004	PTPN20	ENST00000417004	-0.679183	-1.33322	-0.0251488	2.38731	-2.07915	0.0420822	0.620499	-3.82285
CASP14_ENST00000427043	CASP14	ENST00000427043	0.183402	0.00665933	0.360144	1.03562	2.0776	0.0422301	0.622213	-3.82554
PGLYRP3_ENST00000290722	PGLYRP3	ENST00000290722	-0.179249	-0.352103	-0.006395	1.3403	-2.07624	0.0423608	0.623204	-3.82791
PIM2_ENST00000376509	PIM2	ENST00000376509	0.172209	0.00616241	0.338255	8.25342	2.07647	0.0423385	0.623204	-3.82751
ANXA3_ENST00000512542	ANXA3	ENST00000512542	-0.381843	-0.750347	-0.0133387	7.88822	-2.07464	0.0425145	0.623896	-3.83069
CST7_ENST00000480798	CST7	ENST00000480798	-0.371219	-0.729447	-0.0129914	8.31829	-2.07477	0.0425013	0.623896	-3.83045
FAM117B_ENST00000392238	FAM117B	ENST00000392238	0.195978	0.00676665	0.385188	7.32485	2.07377	0.0425983	0.623896	-3.8322
GTF2F2_ENST00000340473	GTF2F2	ENST00000340473	0.29318	0.0101549	0.576206	5.04293	2.074	0.0425756	0.623896	-3.83179
RTKN2_ENST00000373789	RTKN2	ENST00000373789	0.227872	0.00797555	0.447769	1.49409	2.07478	0.0425005	0.623896	-3.83044
TXNDC17_ENST00000574838	TXNDC17	ENST00000574838	0.407759	0.0140901	0.801428	3.72118	2.07383	0.0425926	0.623896	-3.8321
GBF1_ENST00000369983	GBF1	ENST00000369983	-0.169277	-0.332768	-0.00578559	6.26969	-2.07302	0.0426706	0.624414	-3.8335
RPS15_ENST00000586656	RPS15	ENST00000586656	0.2921	0.00994598	0.574253	9.63593	2.07274	0.0426972	0.624414	-3.83398
SUN2_ENST00000405018	SUN2	ENST00000405018	-0.152815	-0.300459	-0.00517057	7.30855	-2.07228	0.0427416	0.624599	-3.83478
AGTRAP_ENST00000314340	AGTRAP	ENST00000314340	-0.26065	-0.513143	-0.0081571	6.32093	-2.06685	0.0432695	0.625243	-3.84419
CDCP1_ENST00000296129	CDCP1	ENST00000296129	0.315118	0.00997089	0.620264	3.20858	2.06759	0.0431973	0.625243	-3.84291
CRLF3_ENST00000324238	CRLF3	ENST00000324238	0.240069	0.00764051	0.472498	6.19847	2.06798	0.0431589	0.625243	-3.84223
GINS1_ENST00000262460	GINS1	ENST00000262460	0.309531	0.0102285	0.608833	1.63808	2.07059	0.0429055	0.625243	-3.83772
GPRIN1_ENST00000303991	GPRIN1	ENST00000303991	0.31358	0.0097625	0.617398	3.6139	2.0665	0.0433035	0.625243	-3.8448
IMPACT_ENST00000284202	IMPACT	ENST00000284202	0.331747	0.0108794	0.652614	2.7835	2.07005	0.0429576	0.625243	-3.83865
LEFTY1_ENST00000272134	LEFTY1	ENST00000272134	0.346963	0.0113553	0.68257	3.84549	2.06991	0.0429715	0.625243	-3.83889
METTL7B_ENST00000394252	METTL7B	ENST00000394252	-0.324955	-0.639366	-0.0105438	2.21588	-2.06931	0.0430298	0.625243	-3.83993
NCAPH_ENST00000240423	NCAPH	ENST00000240423	-0.323583	-0.637128	-0.0100383	2.57691	-2.06627	0.0433264	0.625243	-3.8452
NPHP3-ACAD11_ENST00000632629	NPHP3-ACAD11	ENST00000632629	0.272154	0.00852736	0.53578	3.68403	2.06693	0.0432617	0.625243	-3.84405
S100P_ENST00000296370	S100P	ENST00000296370	-0.307081	-0.604496	-0.00966626	5.10583	-2.06724	0.0432315	0.625243	-3.84352
SEC22A_ENST00000481965	SEC22A	ENST00000481965	0.277469	0.00883937	0.546098	5.02875	2.06805	0.0431525	0.625243	-3.84212
SLAMF7_ENST00000359331	SLAMF7	ENST00000359331	-0.361206	-0.711028	-0.0113826	5.47821	-2.06731	0.0432242	0.625243	-3.84339
SLC25A43_ENST00000217909	SLC25A43	ENST00000217909	-0.334578	-0.658049	-0.0111077	3.65554	-2.07092	0.0428736	0.625243	-3.83714
STRIP1_ENST00000369795	STRIP1	ENST00000369795	-0.177817	-0.349879	-0.00575572	5.89017	-2.06914	0.0430461	0.625243	-3.84022
TIMM44_ENST00000270538	TIMM44	ENST00000270538	-0.275262	-0.541395	-0.00912987	3.44815	-2.07085	0.0428801	0.625243	-3.83726
ZNF281_ENST00000294740	ZNF281	ENST00000294740	-0.20671	-0.406865	-0.00655414	6.6159	-2.06773	0.0431838	0.625243	-3.84267
AL928654.3_ENST00000547940	AL928654.3	ENST00000547940	-0.400983	-0.789845	-0.0121206	4.89151	-2.06457	0.0434923	0.625847	-3.84813
CHCHD7_ENST00000517636	CHCHD7	ENST00000517636	0.319243	0.009661	0.628824	4.48718	2.06465	0.043485	0.625847	-3.848
LOXL3_ENST00000409249	LOXL3	ENST00000409249	-0.247388	-0.487196	-0.00757993	4.15053	-2.06545	0.0434062	0.625847	-3.84661
NMB_ENST00000360476	NMB	ENST00000360476	-0.262575	-0.517217	-0.00793272	2.17012	-2.06454	0.0434957	0.625847	-3.84819
CAPN5_ENST00000648752	CAPN5	ENST00000648752	-0.38032	-0.749679	-0.0109606	5.2234	-2.06158	0.0437868	0.626	-3.8533
GABRA1_ENST00000519621	GABRA1	ENST00000519621	0.270167	0.00761392	0.532721	1.40386	2.06023	0.0439203	0.626	-3.85564
IKZF1_ENST00000346667	IKZF1	ENST00000346667	0.177707	0.0050136	0.350401	8.78426	2.06029	0.0439139	0.626	-3.85553
IL9R_ENST00000244174	IL9R	ENST00000244174	-0.422456	-0.832798	-0.0121138	2.44418	-2.06127	0.0438171	0.626	-3.85383
KAT7_ENST00000506533	KAT7	ENST00000506533	0.123854	0.00355824	0.24415	7.19249	2.06139	0.0438056	0.626	-3.85363
LIN7B_ENST00000221459	LIN7B	ENST00000221459	-0.28572	-0.563306	-0.00813443	2.88094	-2.06084	0.04386	0.626	-3.85458
MAP1LC3A_ENST00000360668	MAP1LC3A	ENST00000360668	0.283516	0.00802631	0.559005	3.00167	2.0605	0.0438935	0.626	-3.85517
MAP9_ENST00000379248	MAP9	ENST00000379248	-0.368483	-0.72618	-0.0107866	2.27016	-2.06254	0.0436918	0.626	-3.85164
MMP8_ENST00000438475	MMP8	ENST00000438475	-0.724873	-1.42906	-0.0206852	3.84955	-2.06098	0.0438461	0.626	-3.85434
MTO1_ENST00000370300	MTO1	ENST00000370300	0.172339	0.00493025	0.339748	5.91738	2.06113	0.0438311	0.626	-3.85408
PCBD1_ENST00000299299	PCBD1	ENST00000299299	-0.29318	-0.577721	-0.00863808	3.27205	-2.06295	0.043652	0.626	-3.85094
TRIM40_ENST00000376724	TRIM40	ENST00000376724	-0.308844	-0.608574	-0.00911451	2.58178	-2.06305	0.0436419	0.626	-3.85076
USP33_ENST00000524536	USP33	ENST00000524536	0.216675	0.00648281	0.426867	6.72746	2.06392	0.0435566	0.626	-3.84926
AGO4_ENST00000373210	AGO4	ENST00000373210	-0.236097	-0.46587	-0.00632307	7.12455	-2.05726	0.0442145	0.627499	-3.86075
APBB3_ENST00000354402	APBB3	ENST00000354402	-0.319483	-0.630904	-0.0080619	4.62825	-2.054	0.0445405	0.627499	-3.86638
CACNG3_ENST00000005284	CACNG3	ENST00000005284	0.297281	0.00678977	0.587772	1.80312	2.04896	0.0450471	0.627499	-3.87503
CSRP3_ENST00000649842	CSRP3	ENST00000649842	0.33229	0.00858087	0.656	1.95782	2.05524	0.0444163	0.627499	-3.86424
DEDD_ENST00000368005	DEDD	ENST00000368005	-0.128811	-0.254507	-0.00311442	7.08629	-2.05177	0.0447636	0.627499	-3.8702
DEK_ENST00000503715	DEK	ENST00000503715	0.152305	0.00415357	0.300457	8.24779	2.0583	0.0441116	0.627499	-3.85897
EHBP1L1_ENST00000309295	EHBP1L1	ENST00000309295	-0.297072	-0.586476	-0.00766746	4.0555	-2.05521	0.0444191	0.627499	-3.86429
ELAVL2_ENST00000423281	ELAVL2	ENST00000423281	0.252737	0.00633118	0.499143	1.46871	2.05361	0.0445793	0.627499	-3.86704
FKRP_ENST00000593800	FKRP	ENST00000593800	0.277731	0.00637389	0.549088	4.14422	2.04919	0.0450237	0.627499	-3.87464
GP6_ENST00000468239	GP6	ENST00000468239	-0.289135	-0.570402	-0.00786892	4.9508	-2.05818	0.0441233	0.627499	-3.85917
IL7R_ENST00000303115	IL7R	ENST00000303115	0.284351	0.00742654	0.561276	9.80831	2.05586	0.0443543	0.627499	-3.86317
KIAA1841_ENST00000295031	KIAA1841	ENST00000295031	0.336234	0.0083045	0.664163	4.28748	2.05287	0.0446536	0.627499	-3.86832
MAEA_ENST00000264750	MAEA	ENST00000264750	-0.173712	-0.343271	-0.00415232	6.43482	-2.0512	0.0448217	0.627499	-3.8712
OR5H2_ENST00000355273	OR5H2	ENST00000355273	0.189235	0.00501303	0.373458	1.3768	2.05665	0.0442757	0.627499	-3.86181
OR9G1_ENST00000642097	OR9G1	ENST00000642097	0.229366	0.00575283	0.452979	4.07091	2.05367	0.0445728	0.627499	-3.86693
PDE7B_ENST00000308191	PDE7B	ENST00000308191	0.302454	0.00802732	0.59688	2.69366	2.05675	0.0442652	0.627499	-3.86163
PPP2R2A_ENST00000315985	PPP2R2A	ENST00000315985	0.171491	0.004264	0.338719	5.90636	2.05322	0.0446186	0.627499	-3.86772
PRIM1_ENST00000338193	PRIM1	ENST00000338193	0.385816	0.0102926	0.76134	2.98276	2.05704	0.0442365	0.627499	-3.86113
PVR_ENST00000587785	PVR	ENST00000587785	0.536265	0.0126671	1.05986	4.80781	2.0506	0.0448815	0.627499	-3.87222
PYCARD_ENST00000247470	PYCARD	ENST00000247470	-0.193533	-0.382587	-0.00447823	6.79494	-2.04959	0.0449835	0.627499	-3.87395
RABEP1_ENST00000341923	RABEP1	ENST00000341923	0.183623	0.00443198	0.362815	6.16944	2.05169	0.0447725	0.627499	-3.87035
RDH5_ENST00000257895	RDH5	ENST00000257895	-0.239344	-0.47313	-0.00555844	4.13807	-2.04977	0.0449657	0.627499	-3.87365
RFNG_ENST00000310496	RFNG	ENST00000310496	-0.316517	-0.625564	-0.00747023	4.04749	-2.05056	0.0448857	0.627499	-3.87229
SCO1_ENST00000255390	SCO1	ENST00000255390	0.177442	0.00460638	0.350278	6.45663	2.05553	0.0443875	0.627499	-3.86374
SLC38A2_ENST00000256689	SLC38A2	ENST00000256689	0.235579	0.00552095	0.465638	5.83223	2.05021	0.0449208	0.627499	-3.87288
SYCE1_ENST00000303903	SYCE1	ENST00000303903	-0.309118	-0.610071	-0.00816404	2.06884	-2.05648	0.0442926	0.627499	-3.8621
TEX261_ENST00000272438	TEX261	ENST00000272438	0.16736	0.00407673	0.330643	6.35155	2.05215	0.0447254	0.627499	-3.86955
TMEM82_ENST00000375782	TMEM82	ENST00000375782	-0.271709	-0.537206	-0.00621124	3.73734	-2.04901	0.0450428	0.627499	-3.87496
TNFRSF8_ENST00000263932	TNFRSF8	ENST00000263932	-0.248523	-0.490983	-0.00606254	4.83497	-2.05223	0.0447179	0.627499	-3.86942
XAB2_ENST00000358368	XAB2	ENST00000358368	-0.227272	-0.449211	-0.00533276	4.07542	-2.05027	0.0449147	0.627499	-3.87278
ZC3H12B_ENST00000338957	ZC3H12B	ENST00000338957	0.310608	0.00805223	0.613164	2.62473	2.05545	0.0443951	0.627499	-3.86387
ZYX_ENST00000449630	ZYX	ENST00000449630	-0.169671	-0.335221	-0.00412153	9.77537	-2.05201	0.0447397	0.627499	-3.86979
PRSS41_ENST00000674256	PRSS41	ENST00000674256	-0.284614	-0.562894	-0.00633312	3.05627	-2.04773	0.0451719	0.628791	-3.87715
CRYZ_ENST00000370870	CRYZ	ENST00000370870	0.439399	0.00964143	0.869157	3.78423	2.04708	0.0452375	0.62926	-3.87826
BID_ENST00000317361	BID	ENST00000317361	-0.218098	-0.43147	-0.00472582	6.98362	-2.04651	0.0452958	0.629624	-3.87925
MTRF1_ENST00000379477	MTRF1	ENST00000379477	0.28534	0.00609165	0.564588	4.35479	2.04584	0.0453637	0.630123	-3.88039
AC008575.1_ENST00000520401	AC008575.1	ENST00000520401	0.171216	0.00352541	0.338907	6.48182	2.04426	0.0455251	0.630162	-3.88311
AC009070.1_ENST00000650780	AC009070.1	ENST00000650780	0.588545	0.00687516	1.17022	2.37118	2.02583	0.0474397	0.630162	-3.91459
AC068234.1_ENST00000560629	AC068234.1	ENST00000560629	-0.260909	-0.518882	-0.00293674	3.71406	-2.02496	0.047532	0.630162	-3.91607
AC113554.1_ENST00000577647	AC113554.1	ENST00000577647	-0.29066	-0.578357	-0.00296281	2.40705	-2.02278	0.0477627	0.630162	-3.91976
AC129507.1_ENST00000662387	AC129507.1	ENST00000662387	0.256057	0.00504868	0.507066	2.76527	2.04244	0.0457113	0.630162	-3.88623
ACE_ENST00000290863	ACE	ENST00000290863	-0.29066	-0.578357	-0.00296281	2.40705	-2.02278	0.0477627	0.630162	-3.91976
ANKRD24_ENST00000262970	ANKRD24	ENST00000262970	0.240001	0.00317826	0.476823	2.78149	2.02904	0.0471018	0.630162	-3.90913
ARL2-SNX15_ENST00000301886	ARL2-SNX15	ENST00000301886	-0.199422	-0.39613	-0.00271307	4.60236	-2.02978	0.0470236	0.630162	-3.90786
C21orf62_ENST00000382373	C21orf62	ENST00000382373	0.245208	0.00365005	0.486766	2.16874	2.03242	0.0467473	0.630162	-3.90336
CD44_ENST00000524922	CD44	ENST00000524922	0.166809	0.00270569	0.330912	8.99822	2.03518	0.0464601	0.630162	-3.89865
CPXM2_ENST00000241305	CPXM2	ENST00000241305	-0.310785	-0.61695	-0.004619	2.30545	-2.03237	0.0467523	0.630162	-3.90344
CREB3L3_ENST00000078445	CREB3L3	ENST00000078445	0.282084	0.00369121	0.560477	2.03251	2.02871	0.0471358	0.630162	-3.90968
CYP2C18_ENST00000285979	CYP2C18	ENST00000285979	0.313926	0.0053292	0.622522	1.61051	2.03674	0.0462978	0.630162	-3.89598
DMRT1_ENST00000569227	DMRT1	ENST00000569227	0.313669	0.0036082	0.623731	2.70823	2.02546	0.0474784	0.630162	-3.91521
EDA2R_ENST00000253392	EDA2R	ENST00000253392	-0.230688	-0.457176	-0.00419941	2.76255	-2.03929	0.0460347	0.630162	-3.89162
EGFL8_ENST00000333845	EGFL8	ENST00000333845	-0.268425	-0.534187	-0.00266408	3.20042	-2.02224	0.0478211	0.630162	-3.9207
EIF2D_ENST00000271764	EIF2D	ENST00000271764	0.203431	0.00240265	0.40446	4.74024	2.02609	0.0474117	0.630162	-3.91414
ETS1_ENST00000531611	ETS1	ENST00000531611	0.251443	0.0032198	0.499666	8.21013	2.02814	0.0471964	0.630162	-3.91066
FANCB_ENST00000324138	FANCB	ENST00000324138	0.293789	0.0031562	0.584421	2.10799	2.02391	0.0476433	0.630162	-3.91785
FBXO32_ENST00000443022	FBXO32	ENST00000443022	0.237279	0.00297613	0.471582	4.80726	2.0276	0.0472532	0.630162	-3.91158
FHOD3_ENST00000257209	FHOD3	ENST00000257209	0.239505	0.00488434	0.474126	1.94164	2.04385	0.0455671	0.630162	-3.88381
FRS3_ENST00000259748	FRS3	ENST00000259748	0.213073	0.00278473	0.423361	4.75579	2.02868	0.0471392	0.630162	-3.90974
GARRE1_ENST00000589583	GARRE1	ENST00000589583	0.264463	0.00495493	0.523971	6.48906	2.04039	0.0459209	0.630162	-3.88973
GBX2_ENST00000306318	GBX2	ENST00000306318	-0.208577	-0.414071	-0.00308341	1.5307	-2.03221	0.0467694	0.630162	-3.90372
GDF15_ENST00000595973	GDF15	ENST00000595973	0.428683	0.00670869	0.850656	4.72356	2.034	0.0465828	0.630162	-3.90067
GNAS_ENST00000265620	GNAS	ENST00000265620	-0.227717	-0.451035	-0.00439853	8.20139	-2.0416	0.045797	0.630162	-3.88766
GORASP1_ENST00000422110	GORASP1	ENST00000422110	-0.201154	-0.398166	-0.00414067	4.49514	-2.04425	0.0455264	0.630162	-3.88313
H2BW1_ENST00000217926	H2BW1	ENST00000217926	-0.247487	-0.490342	-0.00463164	1.43086	-2.04035	0.0459254	0.630162	-3.8898
IGFBP7_ENST00000295666	IGFBP7	ENST00000295666	-0.291694	-0.57955	-0.00383694	5.04627	-2.02885	0.0471209	0.630162	-3.90944
IL15_ENST00000296545	IL15	ENST00000296545	0.260173	0.00455237	0.515794	1.81518	2.03782	0.046186	0.630162	-3.89413
IL17RE_ENST00000383814	IL17RE	ENST00000383814	-0.32584	-0.647316	-0.00436374	2.94908	-2.02934	0.0470695	0.630162	-3.9086
ILDR2_ENST00000271417	ILDR2	ENST00000271417	0.240202	0.00307162	0.477332	1.97402	2.0281	0.0472002	0.630162	-3.91072
JAM3_ENST00000534549	JAM3	ENST00000534549	-0.344441	-0.68477	-0.00411186	4.42179	-2.02636	0.0473842	0.630162	-3.91369
KLHL23_ENST00000448589	KLHL23	ENST00000448589	0.327716	0.005874	0.649557	2.21664	2.03871	0.0460946	0.630162	-3.89262
KLHL24_ENST00000468001	KLHL24	ENST00000468001	0.137367	0.00146541	0.273268	7.65092	2.02375	0.0476596	0.630162	-3.91812
LPIN2_ENST00000261596	LPIN2	ENST00000261596	0.166555	0.00206789	0.331043	7.81481	2.02734	0.0472807	0.630162	-3.91202
LY86_ENST00000230568	LY86	ENST00000230568	0.248997	0.00380193	0.494193	5.72998	2.03321	0.0466647	0.630162	-3.90201
MAPK15_ENST00000338033	MAPK15	ENST00000338033	0.284664	0.00338235	0.565946	2.60551	2.02624	0.0473963	0.630162	-3.91389
MED8_ENST00000290663	MED8	ENST00000290663	-0.190694	-0.378487	-0.00290052	5.37244	-2.03309	0.0466773	0.630162	-3.90222
MGAT4B_ENST00000292591	MGAT4B	ENST00000292591	-0.256414	-0.508082	-0.00474519	4.63695	-2.03992	0.0459701	0.630162	-3.89055
MGAT5B_ENST00000301618	MGAT5B	ENST00000301618	-0.24916	-0.495809	-0.00251135	2.69113	-2.02255	0.0477876	0.630162	-3.92016
MLPH_ENST00000436965	MLPH	ENST00000436965	-0.377238	-0.747553	-0.00692368	4.01665	-2.0396	0.0460027	0.630162	-3.89109
MPRIP_ENST00000579361	MPRIP	ENST00000579361	0.225922	0.00273022	0.449114	7.6138	2.02666	0.0473523	0.630162	-3.91318
MRPL49_ENST00000526171	MRPL49	ENST00000526171	0.22018	0.00311917	0.437241	5.81086	2.03094	0.0469023	0.630162	-3.90589
MYLK4_ENST00000274643	MYLK4	ENST00000274643	0.247842	0.00461803	0.491067	3.14661	2.04018	0.0459429	0.630162	-3.8901
NASP_ENST00000350030	NASP	ENST00000350030	0.16805	0.00307203	0.333028	6.93769	2.03945	0.0460183	0.630162	-3.89135
NEU1_ENST00000375631	NEU1	ENST00000375631	-0.186922	-0.370411	-0.00343392	5.35166	-2.03963	0.045999	0.630162	-3.89103
NPY1R_ENST00000504391	NPY1R	ENST00000504391	0.263686	0.00466875	0.522703	1.30621	2.03825	0.0461414	0.630162	-3.89339
NPY2R_ENST00000329476	NPY2R	ENST00000329476	0.254237	0.00264112	0.505833	2.30521	2.02318	0.0477203	0.630162	-3.91909
OR4X2_ENST00000624868	OR4X2	ENST00000624868	-0.196915	-0.391799	-0.00203125	1.53882	-2.02303	0.0477362	0.630162	-3.91934
PHC2_ENST00000257118	PHC2	ENST00000257118	-0.30221	-0.598901	-0.00551941	7.16739	-2.03941	0.046022	0.630162	-3.89141
PTGER4_ENST00000302472	PTGER4	ENST00000302472	0.161948	0.00208897	0.321808	7.20972	2.02833	0.0471761	0.630162	-3.91033
RB1_ENST00000267163	RB1	ENST00000267163	0.183138	0.00248985	0.363786	5.96588	2.02976	0.0470256	0.630162	-3.90789
RSL24D1_ENST00000677730	RSL24D1	ENST00000677730	0.435246	0.00467644	0.865815	4.75661	2.02391	0.047643	0.630162	-3.91785
SACS_ENST00000382292	SACS	ENST00000382292	0.261964	0.00375014	0.520179	4.95818	2.03124	0.0468702	0.630162	-3.90536
SDAD1_ENST00000356260	SDAD1	ENST00000356260	0.299759	0.0032384	0.596279	4.72623	2.02403	0.0476302	0.630162	-3.91764
SEC61A1_ENST00000243253	SEC61A1	ENST00000243253	-0.194183	-0.384999	-0.00336758	5.51107	-2.0375	0.0462193	0.630162	-3.89468
SKP2_ENST00000274254	SKP2	ENST00000274254	0.240705	0.00470107	0.476709	4.80518	2.04205	0.0457512	0.630162	-3.8869
SLC1A4_ENST00000234256	SLC1A4	ENST00000234256	-0.306875	-0.610329	-0.00342131	3.09216	-2.02474	0.0475552	0.630162	-3.91644
SLC2A10_ENST00000359271	SLC2A10	ENST00000359271	0.243938	0.0024481	0.485429	1.57847	2.02246	0.047797	0.630162	-3.92031
SNHG29_ENST00000492250	SNHG29	ENST00000492250	0.311273	0.00345368	0.619092	7.76787	2.02463	0.0475668	0.630162	-3.91663
SNX25_ENST00000264694	SNX25	ENST00000264694	-0.288342	-0.573841	-0.00284314	3.28521	-2.0221	0.0478352	0.630162	-3.92092
STK40_ENST00000359297	STK40	ENST00000359297	-0.172663	-0.343623	-0.00170243	7.28811	-2.0221	0.0478353	0.630162	-3.92092
STMN2_ENST00000220876	STMN2	ENST00000220876	0.191133	0.00205531	0.380211	1.39697	2.02393	0.0476411	0.630162	-3.91782
STRBP_ENST00000348403	STRBP	ENST00000348403	0.287987	0.00568027	0.570294	4.60258	2.04245	0.0457099	0.630162	-3.88621
SYTL2_ENST00000533057	SYTL2	ENST00000533057	-0.283412	-0.562022	-0.00480174	5.64309	-2.03667	0.046305	0.630162	-3.8961
THAP9-AS1_ENST00000503704	THAP9-AS1	ENST00000503704	0.221925	0.00419872	0.439652	5.60142	2.04078	0.0458817	0.630162	-3.88908
TIGD2_ENST00000317005	TIGD2	ENST00000317005	0.324051	0.00528544	0.642817	2.57549	2.03536	0.0464407	0.630162	-3.89833
TMEM54_ENST00000329151	TMEM54	ENST00000329151	0.272807	0.00289974	0.542714	4.44234	2.02368	0.047668	0.630162	-3.91825
TUBA4A_ENST00000248437	TUBA4A	ENST00000248437	-0.150728	-0.2988	-0.00265673	8.85071	-2.03809	0.0461585	0.630162	-3.89367
U2SURP_ENST00000465175	U2SURP	ENST00000465175	0.217859	0.00383556	0.431882	6.31635	2.03805	0.0461628	0.630162	-3.89375
UQCC2_ENST00000374214	UQCC2	ENST00000374214	0.352456	0.00742299	0.69749	2.43579	2.04524	0.045425	0.630162	-3.88143
URI1_ENST00000570564	URI1	ENST00000570564	0.206014	0.00259706	0.409432	5.48216	2.02773	0.0472394	0.630162	-3.91136
ZKSCAN8_ENST00000330236	ZKSCAN8	ENST00000330236	0.208883	0.0032745	0.414491	5.9318	2.03405	0.0465771	0.630162	-3.90057
ZNF285_ENST00000544719	ZNF285	ENST00000544719	0.267812	0.00529843	0.530327	1.25703	2.04258	0.045697	0.630162	-3.88599
ZNF560_ENST00000301480	ZNF560	ENST00000301480	-0.207016	-0.411237	-0.00279539	1.56234	-2.02957	0.0470455	0.630162	-3.90822
ZNF572_ENST00000319286	ZNF572	ENST00000319286	0.265649	0.00494199	0.526357	3.00595	2.04012	0.0459492	0.630162	-3.8902
MED12_ENST00000333646	MED12	ENST00000333646	-0.178546	-0.355384	-0.0017079	6.88599	-2.0215	0.0478993	0.630583	-3.92194
PRAMEF28P_ENST00000610289	PRAMEF28P	ENST00000610289	0.436293	0.00405287	0.868533	2.51209	2.02094	0.0479594	0.630952	-3.9229
FRY_ENST00000380250	FRY	ENST00000380250	-0.289748	-0.576926	-0.0025706	5.07332	-2.02009	0.0480504	0.631304	-3.92435
PLEC_ENST00000527816	PLEC	ENST00000527816	-0.23599	-0.469867	-0.00211348	7.2534	-2.02026	0.0480321	0.631304	-3.92405
FCHO1_ENST00000593833	FCHO1	ENST00000593833	-0.201422	-0.401157	-0.00168698	6.12848	-2.01908	0.0481586	0.631528	-3.92606
OR10G3_ENST00000641040	OR10G3	ENST00000641040	0.221816	0.00185254	0.44178	1.51129	2.01903	0.0481638	0.631528	-3.92614
TARS3_ENST00000335968	TARS3	ENST00000335968	0.366191	0.00311107	0.729271	3.711	2.01932	0.0481324	0.631528	-3.92565
PIWIL4_ENST00000545603	PIWIL4	ENST00000545603	-0.34131	-0.679901	-0.00271991	2.7011	-2.01825	0.0482473	0.632201	-3.92746
CHRAC1_ENST00000519533	CHRAC1	ENST00000519533	0.237545	0.00184887	0.47324	5.8211	2.01787	0.0482879	0.632311	-3.92811
ARHGEF33_ENST00000398800	ARHGEF33	ENST00000398800	0.275459	0.00204083	0.548876	1.82774	2.01711	0.0483697	0.632399	-3.9294
CPE_ENST00000402744	CPE	ENST00000402744	0.187969	0.00139724	0.374542	1.63937	2.01716	0.0483643	0.632399	-3.92931
TAC1_ENST00000319273	TAC1	ENST00000319273	0.264174	0.00193129	0.526417	2.13797	2.01691	0.0483911	0.632399	-3.92973
ACTR6_ENST00000188312	ACTR6	ENST00000188312	0.412955	0.00286336	0.823047	3.89997	2.01614	0.0484735	0.632634	-3.93103
WASHC3_ENST00000542923	WASHC3	ENST00000542923	0.274786	0.00193979	0.547633	6.15009	2.0164	0.0484461	0.632634	-3.9306
PDX1_ENST00000381033	PDX1	ENST00000381033	0.249761	0.00163996	0.497882	3.32196	2.0154	0.048554	0.633264	-3.9323
FXN_ENST00000377270	FXN	ENST00000377270	0.304904	0.00169397	0.608115	4.24675	2.01335	0.0487754	0.635729	-3.93576
TET1_ENST00000373644	TET1	ENST00000373644	0.303675	0.00157395	0.605776	3.24347	2.0126	0.0488571	0.636059	-3.93704
ZNF517_ENST00000359971	ZNF517	ENST00000359971	0.247201	0.00127192	0.49313	3.64128	2.01252	0.0488654	0.636059	-3.93717
AKR1E2_ENST00000298375	AKR1E2	ENST00000298375	0.423977	0.00183692	0.846117	4.61097	2.01088	0.0490439	0.636836	-3.93995
ARSA_ENST00000216124	ARSA	ENST00000216124	-0.176202	-0.351656	-0.000747494	5.38001	-2.01069	0.0490638	0.636836	-3.94026
CDKN2D_ENST00000335766	CDKN2D	ENST00000335766	-0.216476	-0.431966	-0.000986077	6.06657	-2.01133	0.048995	0.636836	-3.93919
GEMIN8_ENST00000332885	GEMIN8	ENST00000332885	-0.31102	-0.620738	-0.00130249	2.97157	-2.01058	0.0490757	0.636836	-3.94044
MRPS14_ENST00000476371	MRPS14	ENST00000476371	0.168504	0.000696964	0.336311	5.56604	2.01048	0.0490871	0.636836	-3.94062
LINC00550_ENST00000629570	LINC00550	ENST00000629570	-0.327415	-0.653532	-0.00129766	2.53911	-2.01013	0.0491251	0.636909	-3.94121
AC090527.2_ENST00000564080	AC090527.2	ENST00000564080	-0.173977	-0.347384	-0.000568821	7.48675	-2.00873	0.0492778	0.637167	-3.94357
ANKRD11_ENST00000646166	ANKRD11	ENST00000646166	-0.163919	-0.327304	-0.000534982	6.74695	-2.00872	0.0492791	0.637167	-3.94359
ATP11C_ENST00000327569	ATP11C	ENST00000327569	0.352637	0.00100859	0.704265	3.76586	2.00791	0.049368	0.637167	-3.94497
ERP44_ENST00000262455	ERP44	ENST00000262455	0.177018	0.000483166	0.353552	6.25172	2.00764	0.0493968	0.637167	-3.94541
GABRD_ENST00000640949	GABRD	ENST00000640949	0.191019	0.000514819	0.381522	1.32793	2.00758	0.0494044	0.637167	-3.94553
GRINA_ENST00000313269	GRINA	ENST00000313269	-0.281391	-0.561796	-0.000986758	8.16346	-2.00921	0.0492256	0.637167	-3.94276
RPS23_ENST00000296674	RPS23	ENST00000296674	0.255719	0.000793356	0.510645	8.86059	2.0084	0.0493146	0.637167	-3.94414
TTLL3_ENST00000310252	TTLL3	ENST00000310252	-0.219506	-0.438399	-0.00061222	6.39469	-2.00776	0.0493836	0.637167	-3.94521
ADK_ENST00000673352	ADK	ENST00000673352	0.286321	0.000683853	0.571958	4.99288	2.00696	0.049472	0.637203	-3.94657
EPYC_ENST00000261172	EPYC	ENST00000261172	0.293775	0.000704644	0.586845	2.21249	2.00698	0.0494698	0.637203	-3.94653
RAD18_ENST00000264926	RAD18	ENST00000264926	0.270031	0.00058204	0.53948	3.96974	2.00649	0.0495234	0.637448	-3.94736
ALOX5_ENST00000374391	ALOX5	ENST00000374391	-0.306939	-0.613485	-0.000394058	6.64633	-2.00474	0.0497159	0.638707	-3.95031
B3GALNT1_ENST00000320474	B3GALNT1	ENST00000320474	-0.352265	-0.706297	0.00176654	2.09808	-1.99217	0.051116	0.638707	-3.97144
BCL11B_ENST00000345514	BCL11B	ENST00000345514	0.239837	-0.000550327	0.480224	5.28363	1.99758	0.0505094	0.638707	-3.96236
BOLA3_ENST00000295326	BOLA3	ENST00000295326	0.43373	-0.00127359	0.868733	3.22025	1.9963	0.0506523	0.638707	-3.96451
BSN_ENST00000296452	BSN	ENST00000296452	-0.26658	-0.534304	0.00114373	2.76282	-1.99361	0.0509542	0.638707	-3.96903
CFHR5_ENST00000256785	CFHR5	ENST00000256785	0.207759	-0.000108389	0.415626	1.45155	2.00112	0.0501156	0.638707	-3.95641
CRIM1_ENST00000426856	CRIM1	ENST00000426856	-0.308495	-0.618217	0.00122678	4.74719	-1.99423	0.0508842	0.638707	-3.96799
DDHD1_ENST00000556910	DDHD1	ENST00000556910	0.266369	-0.000837125	0.533574	6.73668	1.99589	0.0506982	0.638707	-3.9652
DENND5A_ENST00000533737	DENND5A	ENST00000533737	-0.271656	-0.544306	0.00099504	7.28365	-1.99486	0.0508142	0.638707	-3.96694
DLGAP3_ENST00000235180	DLGAP3	ENST00000235180	-0.252119	-0.504873	0.000635897	3.1545	-1.99713	0.0505601	0.638707	-3.96313
DTWD1_ENST00000251250	DTWD1	ENST00000251250	0.455953	-0.00153245	0.913438	2.16324	1.99546	0.0507469	0.638707	-3.96593
DUOX2_ENST00000389039	DUOX2	ENST00000389039	-0.231338	-0.462589	-8.78636e-05	1.94119	-2.00293	0.0499159	0.638707	-3.95337
DUSP3_ENST00000590753	DUSP3	ENST00000590753	-0.177832	-0.355603	-5.9987e-05	5.79626	-2.00284	0.0499253	0.638707	-3.95351
ECHS1_ENST00000368547	ECHS1	ENST00000368547	-0.364782	-0.729108	-0.000456577	4.22648	-2.00467	0.049723	0.638707	-3.95042
EIF3L_ENST00000381683	EIF3L	ENST00000381683	0.251439	-0.00103473	0.503913	6.47818	1.99396	0.0509151	0.638707	-3.96845
ELF4_ENST00000434609	ELF4	ENST00000434609	-0.12353	-0.247017	-4.25647e-05	8.18963	-2.00286	0.0499237	0.638707	-3.95349
EMC6_ENST00000248378	EMC6	ENST00000248378	-0.259697	-0.520497	0.00110357	4.98348	-1.99369	0.0509451	0.638707	-3.9689
EPHB4_ENST00000358173	EPHB4	ENST00000358173	-0.400992	-0.803921	0.00193664	3.66042	-1.99254	0.0510747	0.638707	-3.97083
GHRH_ENST00000237527	GHRH	ENST00000237527	0.231478	-0.000380325	0.463336	3.81461	1.99888	0.0503646	0.638707	-3.96018
GTF3C4_ENST00000483873	GTF3C4	ENST00000483873	0.22088	-2.16462e-05	0.441781	4.68901	2.00197	0.0500217	0.638707	-3.95498
HK3_ENST00000292432	HK3	ENST00000292432	-0.28288	-0.566904	0.001144	6.4402	-1.9941	0.0508992	0.638707	-3.96821
HSF2_ENST00000465214	HSF2	ENST00000465214	0.375758	-0.00142393	0.752939	4.97481	1.99461	0.0508424	0.638707	-3.96736
IFT88_ENST00000319980	IFT88	ENST00000319980	0.343118	-0.0016125	0.687849	2.21971	1.9928	0.0510456	0.638707	-3.9704
IST1_ENST00000329908	IST1	ENST00000329908	0.112756	-0.00050088	0.226013	8.17939	1.99331	0.0509881	0.638707	-3.96954
JTB_ENST00000271843	JTB	ENST00000271843	-0.197506	-0.394832	-0.000180482	5.93387	-2.004	0.0497977	0.638707	-3.95157
LGSN_ENST00000370657	LGSN	ENST00000370657	-0.228563	-0.458012	0.000886404	1.5203	-1.99443	0.0508622	0.638707	-3.96766
NAA38_ENST00000333775	NAA38	ENST00000333775	-0.317434	-0.63528	0.000411328	3.80883	-1.99957	0.0502874	0.638707	-3.95901
NF2_ENST00000361166	NF2	ENST00000361166	-0.267853	-0.536238	0.000531458	5.30338	-1.9982	0.0504404	0.638707	-3.96132
PHAX_ENST00000297540	PHAX	ENST00000297540	0.202235	0.00017024	0.404301	5.43169	2.00385	0.0498136	0.638707	-3.95181
PNLIP_ENST00000369221	PNLIP	ENST00000369221	0.24633	-0.000866588	0.493527	1.97687	1.99515	0.0507819	0.638707	-3.96646
PPP1R3E_ENST00000561437	PPP1R3E	ENST00000561437	0.391903	-0.00154445	0.78535	3.69215	1.99431	0.0508762	0.638707	-3.96787
PRRT1_ENST00000211413	PRRT1	ENST00000211413	0.226402	-0.000882889	0.453686	3.75169	1.99439	0.050867	0.638707	-3.96773
RASGRP4_ENST00000293062	RASGRP4	ENST00000293062	-0.186525	-0.3736	0.000550659	7.85843	-1.99627	0.0506558	0.638707	-3.96457
RHOA_ENST00000454011	RHOA	ENST00000454011	-0.0965513	-0.193523	0.000420359	9.621	-1.99349	0.0509684	0.638707	-3.96924
RPL23_ENST00000245857	RPL23	ENST00000245857	0.43807	-0.000332241	0.876472	7.61909	2.00065	0.0501681	0.638707	-3.95721
RPL34_ENST00000394665	RPL34	ENST00000394665	0.440899	-0.00166182	0.88346	7.50657	1.99465	0.0508379	0.638707	-3.9673
SEMA4B_ENST00000558895	SEMA4B	ENST00000558895	-0.210332	-0.421672	0.00100792	7.16942	-1.99262	0.0510663	0.638707	-3.9707
SLC22A23_ENST00000380298	SLC22A23	ENST00000380298	0.239831	-0.00107295	0.480734	4.03469	1.99325	0.0509952	0.638707	-3.96964
SNX15_ENST00000524831	SNX15	ENST00000524831	-0.218525	-0.437927	0.000876527	4.95653	-1.99417	0.0508919	0.638707	-3.9681
TESC_ENST00000549210	TESC	ENST00000549210	-0.406342	-0.81295	0.000265677	7.43591	-2.00086	0.0501449	0.638707	-3.95685
TMPRSS5_ENST00000299882	TMPRSS5	ENST00000299882	0.28256	-0.001105	0.566224	1.83923	1.99437	0.0508695	0.638707	-3.96777
TPTE2_ENST00000255310	TPTE2	ENST00000255310	-0.246626	-0.493243	-8.62764e-06	1.05401	-2.00224	0.0499922	0.638707	-3.95453
UBE2T_ENST00000646651	UBE2T	ENST00000646651	-0.278905	-0.557802	-7.77536e-06	1.91046	-2.00222	0.0499938	0.638707	-3.95456
ZNF354C_ENST00000315475	ZNF354C	ENST00000315475	0.416721	-0.001076	0.834518	3.87635	1.99701	0.0505734	0.638707	-3.96333
ZNF385B_ENST00000336917	ZNF385B	ENST00000336917	-0.28253	-0.566442	0.00138131	1.67041	-1.99242	0.0510879	0.638707	-3.97103
ZNF44_ENST00000355684	ZNF44	ENST00000355684	0.243027	-0.000894204	0.486948	5.00075	1.99483	0.0508179	0.638707	-3.967
AC002116.2_ENST00000586962	AC002116.2	ENST00000586962	-0.306207	-0.614058	0.00164484	3.16137	-1.99147	0.0511959	0.639298	-3.97263
SMIM18_ENST00000626298	SMIM18	ENST00000626298	0.286077	-0.00161408	0.573769	2.13155	1.99093	0.0512564	0.639311	-3.97353
ZNF224_ENST00000336976	ZNF224	ENST00000336976	0.208417	-0.00118116	0.418014	6.23881	1.99088	0.051262	0.639311	-3.97361
MBTPS2_ENST00000365779	MBTPS2	ENST00000365779	0.277335	-0.00162773	0.556298	4.61969	1.99048	0.0513072	0.639469	-3.97428
ADCY8_ENST00000286355	ADCY8	ENST00000286355	0.231903	-0.00152565	0.465331	1.51557	1.98908	0.0514662	0.639489	-3.97663
ADHFE1_ENST00000396623	ADHFE1	ENST00000396623	-0.289279	-0.580398	0.00183937	3.95675	-1.98951	0.0514168	0.639489	-3.9759
CACNA1H_ENST00000348261	CACNA1H	ENST00000348261	0.248287	-0.00151327	0.498086	2.89964	1.99004	0.0513577	0.639489	-3.97503
FAM102A_ENST00000373084	FAM102A	ENST00000373084	0.270594	-0.00182589	0.543014	6.74695	1.98875	0.051504	0.639489	-3.97719
OSBPL2_ENST00000622332	OSBPL2	ENST00000622332	-0.203508	-0.40836	0.00134498	7.95618	-1.98902	0.0514729	0.639489	-3.97673
ZNF699_ENST00000308650	ZNF699	ENST00000308650	0.264066	-0.00163978	0.529771	4.24574	1.98981	0.0513835	0.639489	-3.97541
SGTB_ENST00000381007	SGTB	ENST00000381007	0.237034	-0.00163892	0.475707	5.41452	1.98842	0.0515414	0.639549	-3.97774
EDN3_ENST00000311585	EDN3	ENST00000311585	-0.303949	-0.610053	0.00215585	2.39038	-1.98806	0.0515814	0.639642	-3.97833
BPIFB6_ENST00000349552	BPIFB6	ENST00000349552	-0.247535	-0.496994	0.00192451	2.54184	-1.98672	0.0517345	0.641136	-3.98058
AC008763.3_ENST00000597959	AC008763.3	ENST00000597959	-0.258788	-0.519764	0.00218855	5.69588	-1.98537	0.0518879	0.641822	-3.98283
CCN2_ENST00000367976	CCN2	ENST00000367976	0.20985	-0.00171896	0.421419	3.84769	1.9859	0.0518281	0.641822	-3.98196
TRAK1_ENST00000427771	TRAK1	ENST00000427771	0.215158	-0.0018063	0.432122	5.77783	1.9855	0.051874	0.641822	-3.98263
DNAJC25_ENST00000313525	DNAJC25	ENST00000313525	0.220422	-0.00192872	0.442772	4.09044	1.9848	0.0519538	0.642234	-3.9838
ZNF330_ENST00000512738	ZNF330	ENST00000512738	0.144183	-0.00128869	0.289656	5.83507	1.98443	0.0519961	0.642352	-3.98442
ESPL1_ENST00000257934	ESPL1	ENST00000257934	-0.316648	-0.636204	0.00290919	2.70816	-1.98394	0.0520523	0.642643	-3.98524
CPNE2_ENST00000290776	CPNE2	ENST00000290776	-0.240637	-0.483692	0.00241797	5.25704	-1.98225	0.0522462	0.644551	-3.98806
GLCCI1_ENST00000223145	GLCCI1	ENST00000223145	-0.182309	-0.366537	0.00191819	6.28816	-1.98132	0.052353	0.644551	-3.98961
ITIH5_ENST00000397145	ITIH5	ENST00000397145	-0.307686	-0.618757	0.00338575	2.31156	-1.98037	0.0524619	0.644551	-3.99119
MTMR3_ENST00000323630	MTMR3	ENST00000323630	-0.159343	-0.32044	0.00175339	7.2579	-1.98037	0.0524619	0.644551	-3.99119
ORC6_ENST00000219097	ORC6	ENST00000219097	-0.199014	-0.400254	0.00222516	1.56432	-1.98003	0.0525019	0.644551	-3.99177
PLEK_ENST00000234313	PLEK	ENST00000234313	-0.18404	-0.370025	0.00194524	8.30536	-1.98122	0.0523639	0.644551	-3.98977
RPS17_ENST00000561157	RPS17	ENST00000561157	0.369545	-0.00408355	0.743174	6.9744	1.98028	0.0524724	0.644551	-3.99134
SIGLEC10_ENST00000530476	SIGLEC10	ENST00000530476	-0.271086	-0.545147	0.00297383	7.69224	-1.98044	0.0524543	0.644551	-3.99108
VIPR1_ENST00000450274	VIPR1	ENST00000450274	0.218231	-0.00239285	0.438855	5.39595	1.98045	0.0524531	0.644551	-3.99106
BAG3_ENST00000369085	BAG3	ENST00000369085	0.261671	-0.0030297	0.526372	4.72804	1.97925	0.0525917	0.64525	-3.99307
MGARP_ENST00000398955	MGARP	ENST00000398955	0.308416	-0.00374437	0.620576	2.46486	1.97815	0.052719	0.646408	-3.9949
GRIK5_ENST00000262895	GRIK5	ENST00000262895	-0.25496	-0.513073	0.00315299	3.0215	-1.97771	0.0527701	0.646631	-3.99564
TSEN2_ENST00000284995	TSEN2	ENST00000284995	0.232871	-0.00291931	0.468661	3.99476	1.97738	0.0528085	0.646699	-3.99619
ADORA1_ENST00000309502	ADORA1	ENST00000309502	-0.244373	-0.491874	0.00312826	2.56499	-1.97686	0.0528686	0.646705	-3.99705
NOP2_ENST00000322166	NOP2	ENST00000322166	0.27769	-0.00356249	0.558942	3.02096	1.9768	0.0528749	0.646705	-3.99714
GMFB_ENST00000358056	GMFB	ENST00000358056	0.29779	-0.00397732	0.599557	6.77564	1.97578	0.0529944	0.647764	-3.99885
MARF1_ENST00000396368	MARF1	ENST00000396368	-0.186355	-0.375271	0.00256068	7.98266	-1.97503	0.0530816	0.648025	-4.0001
PLS1_ENST00000337777	PLS1	ENST00000337777	-0.271508	-0.54673	0.00371326	2.08243	-1.97515	0.053067	0.648025	-3.99989
ARL5B_ENST00000377275	ARL5B	ENST00000377275	0.180635	-0.00256458	0.363834	5.3149	1.97414	0.0531853	0.648817	-4.00158
STK17A_ENST00000319357	STK17A	ENST00000319357	0.15649	-0.00224052	0.315221	6.75784	1.9739	0.0532125	0.648817	-4.00197
DNASE1L1_ENST00000014935	DNASE1L1	ENST00000014935	-0.192831	-0.38847	0.00280822	5.39112	-1.97343	0.0532684	0.649095	-4.00277
EFCAB5_ENST00000394835	EFCAB5	ENST00000394835	0.301308	-0.00464092	0.607257	2.80185	1.97179	0.0534593	0.650212	-4.00548
MRPS18C_ENST00000295491	MRPS18C	ENST00000295491	0.402116	-0.00613857	0.81037	3.40467	1.97206	0.0534281	0.650212	-4.00504
PLCB4_ENST00000407043	PLCB4	ENST00000407043	0.382369	-0.00578042	0.770518	2.08635	1.97235	0.0533944	0.650212	-4.00456
C7orf25_ENST00000432637	C7orf25	ENST00000432637	0.2642	-0.00420666	0.532607	5.42729	1.97079	0.0535776	0.650685	-4.00716
HUS1_ENST00000258774	HUS1	ENST00000258774	0.229878	-0.0037324	0.463489	5.61932	1.97018	0.0536492	0.650685	-4.00817
MRPL54_ENST00000330133	MRPL54	ENST00000330133	-0.253449	-0.510971	0.00407377	3.09844	-1.97049	0.053612	0.650685	-4.00764
UPB1_ENST00000326010	UPB1	ENST00000326010	-0.324629	-0.65455	0.00529151	2.62755	-1.97005	0.0536637	0.650685	-4.00837
USP16_ENST00000399973	USP16	ENST00000399973	0.267172	-0.00434942	0.538693	6.33856	1.97009	0.053659	0.650685	-4.00831
AADACL4_ENST00000376221	AADACL4	ENST00000376221	0.226674	-0.00411629	0.457465	1.72258	1.96646	0.0540882	0.651515	-4.01435
AC046185.1_ENST00000580553	AC046185.1	ENST00000580553	0.146354	-0.00254594	0.295254	6.40135	1.96793	0.0539137	0.651515	-4.0119
ACAD9_ENST00000308982	ACAD9	ENST00000308982	0.147996	-0.00261415	0.298605	5.39284	1.96741	0.0539749	0.651515	-4.01276
AKT1_ENST00000349310	AKT1	ENST00000349310	-0.193342	-0.390029	0.00334381	6.57437	-1.96813	0.0538906	0.651515	-4.01157
ALDH18A1_ENST00000371221	ALDH18A1	ENST00000371221	-0.285455	-0.576071	0.00516097	4.12779	-1.96661	0.0540699	0.651515	-4.01409
EVI2A_ENST00000247270	EVI2A	ENST00000247270	0.330888	-0.00614079	0.667917	6.29896	1.96568	0.0541794	0.651515	-4.01562
HOXA2_ENST00000222718	HOXA2	ENST00000222718	-0.281513	-0.568271	0.00524512	2.63241	-1.96554	0.0541962	0.651515	-4.01586
PHACTR2_ENST00000451827	PHACTR2	ENST00000451827	-0.279053	-0.562853	0.00474608	5.56948	-1.96868	0.0538251	0.651515	-4.01065
RNF175_ENST00000347063	RNF175	ENST00000347063	0.330017	-0.00577299	0.665808	2.46092	1.96774	0.0539359	0.651515	-4.01221
RTCA_ENST00000370126	RTCA	ENST00000370126	0.225309	-0.00410798	0.454727	6.20992	1.96631	0.0541049	0.651515	-4.01458
TAAR3P_ENST00000466706	TAAR3P	ENST00000466706	-0.20453	-0.41256	0.00349962	1.36723	-1.96848	0.0538485	0.651515	-4.01098
TSPEAR_ENST00000323084	TSPEAR	ENST00000323084	0.24251	-0.00408039	0.489101	3.17324	1.96903	0.0537835	0.651515	-4.01007
TTC14_ENST00000491380	TTC14	ENST00000491380	0.228183	-0.00421156	0.460578	6.45458	1.96588	0.0541562	0.651515	-4.0153
ZNF622_ENST00000308683	ZNF622	ENST00000308683	0.255153	-0.00475109	0.515057	4.60264	1.96557	0.0541936	0.651515	-4.01582
ARPC1B_ENST00000429246	ARPC1B	ENST00000429246	-0.169967	-0.34329	0.00335688	9.16359	-1.96339	0.0544523	0.652338	-4.01943
DUSP2_ENST00000288943	DUSP2	ENST00000288943	-0.203042	-0.410075	0.00399166	4.72976	-1.96356	0.0544315	0.652338	-4.01914
LRRFIP1_ENST00000420665	LRRFIP1	ENST00000420665	-0.132021	-0.266675	0.00263373	7.77757	-1.963	0.054498	0.652338	-4.02007
MAU2_ENST00000262815	MAU2	ENST00000262815	-0.143011	-0.288909	0.00288677	6.85312	-1.96255	0.0545522	0.652338	-4.02082
METAP2_ENST00000549502	METAP2	ENST00000549502	0.321253	-0.00635008	0.648857	4.60273	1.96336	0.0544561	0.652338	-4.01948
PCYOX1L_ENST00000274569	PCYOX1L	ENST00000274569	0.184272	-0.00355254	0.372096	5.29074	1.9643	0.0543443	0.652338	-4.01793
PYGL_ENST00000216392	PYGL	ENST00000216392	-0.281902	-0.569479	0.00567566	7.87021	-1.96265	0.0545402	0.652338	-4.02065
WWTR1_ENST00000460517	WWTR1	ENST00000460517	-0.438364	-0.885372	0.00864378	4.90419	-1.96345	0.054445	0.652338	-4.01933
ZNF549_ENST00000240719	ZNF549	ENST00000240719	0.335632	-0.00679139	0.678056	3.27173	1.96246	0.0545634	0.652338	-4.02098
ADAM8_ENST00000415217	ADAM8	ENST00000415217	-0.217287	-0.439047	0.00447407	6.98002	-1.96177	0.0546451	0.652461	-4.02211
H2AC8_ENST00000303910	H2AC8	ENST00000303910	-0.249986	-0.505116	0.00514343	6.9275	-1.9618	0.0546415	0.652461	-4.02206
TSR3_ENST00000007390	TSR3	ENST00000007390	-0.200678	-0.405542	0.00418568	4.96113	-1.96126	0.0547064	0.652461	-4.02296
ZNF568_ENST00000587130	ZNF568	ENST00000587130	0.413596	-0.00860542	0.835798	3.96413	1.96136	0.0546946	0.652461	-4.02279
EMG1_ENST00000539196	EMG1	ENST00000539196	0.222619	-0.00477638	0.450014	5.17349	1.96011	0.0548438	0.652825	-4.02486
GEMIN2_ENST00000527381	GEMIN2	ENST00000527381	0.252712	-0.00545074	0.510876	3.92047	1.95989	0.0548699	0.652825	-4.02522
STT3B_ENST00000295770	STT3B	ENST00000295770	0.155562	-0.00335298	0.314476	7.15653	1.95992	0.0548664	0.652825	-4.02517
TSPYL4_ENST00000420283	TSPYL4	ENST00000420283	-0.270009	-0.545828	0.00581089	3.78478	-1.95998	0.0548589	0.652825	-4.02507
ACER3_ENST00000526597	ACER3	ENST00000526597	0.345631	-0.00753248	0.698794	2.72409	1.95946	0.0549215	0.653044	-4.02593
ZBP1_ENST00000371173	ZBP1	ENST00000371173	-0.247386	-0.500229	0.00545773	5.79855	-1.95895	0.0549832	0.653382	-4.02678
WNT3A_ENST00000284523	WNT3A	ENST00000284523	-0.272675	-0.551473	0.0061225	2.13141	-1.9582	0.0550734	0.654059	-4.02802
ABCA13_ENST00000411975	ABCA13	ENST00000411975	-0.396118	-0.801731	0.00949433	2.80091	-1.9553	0.0554226	0.656602	-4.03281
AC016747.4_ENST00000462959	AC016747.4	ENST00000462959	0.346541	-0.0111179	0.7042	3.92645	1.93993	0.0573075	0.656602	-4.05809
AC068580.4_ENST00000427721	AC068580.4	ENST00000427721	-0.222148	-0.450279	0.00598318	7.76955	-1.94965	0.0561086	0.656602	-4.04211
AC078815.1_ENST00000674281	AC078815.1	ENST00000674281	-0.298169	-0.604205	0.00786699	2.34125	-1.9507	0.0559813	0.656602	-4.0404
AC093227.2_ENST00000585547	AC093227.2	ENST00000585547	0.382245	-0.0120003	0.77649	3.36438	1.94122	0.0571467	0.656602	-4.05597
ACVR1C_ENST00000243349	ACVR1C	ENST00000243349	0.314332	-0.0104068	0.63907	3.0699	1.938	0.0575474	0.656602	-4.06125
AK6_ENST00000380818	AK6	ENST00000380818	0.261026	-0.00838843	0.53044	5.474	1.93983	0.0573201	0.656602	-4.05826
ARF3_ENST00000545855	ARF3	ENST00000545855	-0.139148	-0.282095	0.00379995	7.2119	-1.94894	0.0561957	0.656602	-4.04329
ARPP19_ENST00000567830	ARPP19	ENST00000567830	-0.256362	-0.520995	0.00827092	6.37068	-1.93959	0.0573497	0.656602	-4.05865
ATXN3_ENST00000526872	ATXN3	ENST00000526872	0.215218	-0.00550887	0.435944	6.3548	1.9522	0.0557989	0.656602	-4.03793
B3GNT9_ENST00000449549	B3GNT9	ENST00000449549	-0.312297	-0.634907	0.0103134	3.01263	-1.93816	0.0575279	0.656602	-4.06099
BMERB1_ENST00000300006	BMERB1	ENST00000300006	-0.252443	-0.512826	0.00793978	3.69865	-1.94111	0.0571602	0.656602	-4.05615
BMP15_ENST00000252677	BMP15	ENST00000252677	-0.257402	-0.522594	0.00779017	1.80974	-1.94335	0.0568832	0.656602	-4.05248
BPIFC_ENST00000300399	BPIFC	ENST00000300399	0.230956	-0.00615938	0.468071	2.12401	1.95016	0.0560473	0.656602	-4.04129
C18orf21_ENST00000269194	C18orf21	ENST00000269194	0.232447	-0.00697432	0.471868	3.69542	1.94384	0.0568224	0.656602	-4.05167
C5orf64_ENST00000656556	C5orf64	ENST00000656556	0.352829	-0.00978797	0.715446	3.63962	1.94812	0.0562961	0.656602	-4.04464
CCDC66_ENST00000326595	CCDC66	ENST00000326595	0.325882	-0.0090766	0.66084	2.43544	1.94791	0.0563219	0.656602	-4.04498
CLSTN3_ENST00000266546	CLSTN3	ENST00000266546	-0.217534	-0.442053	0.00698495	4.32406	-1.93988	0.0573139	0.656602	-4.05818
DCAF11_ENST00000396936	DCAF11	ENST00000396936	-0.183886	-0.373795	0.00602217	5.84957	-1.93867	0.0574635	0.656602	-4.06015
DNAJC5_ENST00000360864	DNAJC5	ENST00000360864	-0.206838	-0.420375	0.00669911	5.70453	-1.93935	0.057379	0.656602	-4.05904
EMC2_ENST00000220853	EMC2	ENST00000220853	0.276279	-0.00886245	0.56142	5.28483	1.93994	0.0573065	0.656602	-4.05808
ERCC2_ENST00000391941	ERCC2	ENST00000391941	-0.275602	-0.558859	0.00765451	3.87679	-1.94806	0.0563036	0.656602	-4.04474
EZHIP_ENST00000342995	EZHIP	ENST00000342995	0.279707	-0.00837658	0.56779	2.77202	1.94395	0.0568093	0.656602	-4.0515
FIGNL2_ENST00000618634	FIGNL2	ENST00000618634	0.258429	-0.00758568	0.524444	2.61487	1.94507	0.0566708	0.656602	-4.04965
FLYWCH1_ENST00000253928	FLYWCH1	ENST00000253928	0.251496	-0.00795708	0.510948	4.52139	1.94076	0.0572039	0.656602	-4.05673
GPANK1_ENST00000375893	GPANK1	ENST00000375893	0.183603	-0.00567681	0.372883	5.72567	1.94212	0.0570358	0.656602	-4.0545
HAT1_ENST00000264108	HAT1	ENST00000264108	0.1667	-0.00462132	0.338021	6.43401	1.94816	0.0562917	0.656602	-4.04458
HPN_ENST00000600390	HPN	ENST00000600390	-0.382435	-0.776359	0.0114895	3.08415	-1.94377	0.0568315	0.656602	-4.05179
HYOU1_ENST00000527038	HYOU1	ENST00000527038	-0.155146	-0.315308	0.0050153	5.70785	-1.93947	0.0573645	0.656602	-4.05885
IDH2_ENST00000330062	IDH2	ENST00000330062	-0.178471	-0.361629	0.00468635	5.59476	-1.95094	0.0559521	0.656602	-4.04
IGSF1_ENST00000361420	IGSF1	ENST00000361420	-0.23705	-0.480168	0.0060674	1.99067	-1.9522	0.0557986	0.656602	-4.03792
INSR_ENST00000600492	INSR	ENST00000600492	-0.386941	-0.786475	0.0125936	3.43993	-1.93906	0.0574161	0.656602	-4.05952
IP6K1_ENST00000321599	IP6K1	ENST00000321599	-0.240115	-0.486755	0.00652542	6.06451	-1.94919	0.0561649	0.656602	-4.04287
KIF5C_ENST00000678056	KIF5C	ENST00000678056	-0.254729	-0.515814	0.0063563	2.70995	-1.95342	0.0556501	0.656602	-4.03591
KLHL28_ENST00000557468	KLHL28	ENST00000557468	0.217379	-0.00620155	0.440959	6.15666	1.94663	0.056479	0.656602	-4.04709
KRTAP10-9_ENST00000397911	KRTAP10-9	ENST00000397911	-0.295862	-0.600197	0.00847295	2.78157	-1.94642	0.0565045	0.656602	-4.04743
LRP1_ENST00000338962	LRP1	ENST00000338962	-0.2474	-0.502129	0.00732912	6.10434	-1.94456	0.056734	0.656602	-4.05049
MGME1_ENST00000377704	MGME1	ENST00000377704	0.197365	-0.00526817	0.399997	4.99383	1.95011	0.0560528	0.656602	-4.04136
MINK1_ENST00000347992	MINK1	ENST00000347992	-0.283115	-0.573438	0.00720893	4.87733	-1.95245	0.055768	0.656602	-4.03751
MRPL20_ENST00000344843	MRPL20	ENST00000344843	0.164325	-0.00452751	0.333177	6.32321	1.94848	0.0562522	0.656602	-4.04405
MT1E_ENST00000306061	MT1E	ENST00000306061	-0.398907	-0.807954	0.0101394	2.64294	-1.95254	0.0557576	0.656602	-4.03737
MYBPH_ENST00000621380	MYBPH	ENST00000621380	-0.277579	-0.563618	0.00846023	3.45836	-1.94295	0.0569331	0.656602	-4.05314
MYOD1_ENST00000250003	MYOD1	ENST00000250003	0.227356	-0.00694762	0.461661	2.07716	1.9428	0.0569516	0.656602	-4.05339
NKG7_ENST00000600427	NKG7	ENST00000600427	-0.36747	-0.745448	0.010508	7.37268	-1.9465	0.0564946	0.656602	-4.0473
NOSIP_ENST00000339093	NOSIP	ENST00000339093	0.16778	-0.00463071	0.34019	5.67153	1.94839	0.0562633	0.656602	-4.04419
NUPR1_ENST00000324873	NUPR1	ENST00000324873	-0.278974	-0.567186	0.00923865	4.19372	-1.93799	0.0575495	0.656602	-4.06128
PIGY-DT_ENST00000597259	PIGY-DT	ENST00000597259	0.237958	-0.00736254	0.483278	2.10598	1.94208	0.0570408	0.656602	-4.05457
PLEKHO2_ENST00000323544	PLEKHO2	ENST00000323544	-0.225856	-0.458479	0.00676627	6.87704	-1.94393	0.0568118	0.656602	-4.05153
PLPP6_ENST00000381883	PLPP6	ENST00000381883	0.211112	-0.00655199	0.428776	4.52652	1.9419	0.057063	0.656602	-4.05486
PPBP_ENST00000296028	PPBP	ENST00000296028	-0.297516	-0.602435	0.00740222	9.2351	-1.95356	0.0556332	0.656602	-4.03568
PPP6R2_ENST00000216061	PPP6R2	ENST00000216061	-0.199773	-0.406017	0.00647026	4.88354	-1.93935	0.057379	0.656602	-4.05904
PRKRA_ENST00000677689	PRKRA	ENST00000677689	0.238211	-0.00784161	0.484264	5.05302	1.93836	0.0575032	0.656602	-4.06067
PTX3_ENST00000295927	PTX3	ENST00000295927	-0.274206	-0.557044	0.0086314	2.13636	-1.94106	0.0571662	0.656602	-4.05623
SAC3D1_ENST00000398846	SAC3D1	ENST00000398846	0.228958	-0.00731756	0.465234	3.37881	1.94016	0.057279	0.656602	-4.05772
SBDS_ENST00000246868	SBDS	ENST00000246868	0.321761	-0.00993292	0.653454	4.33343	1.94221	0.0570245	0.656602	-4.05435
SERF2_ENST00000249786	SERF2	ENST00000249786	-0.277207	-0.56267	0.00825521	8.25047	-1.94427	0.0567702	0.656602	-4.05098
SERHL_ENST00000359906	SERHL	ENST00000359906	0.312694	-0.00939786	0.634787	5.33613	1.94375	0.0568342	0.656602	-4.05183
SMAD4_ENST00000342988	SMAD4	ENST00000342988	0.153512	-0.00413155	0.311156	6.35893	1.94969	0.056104	0.656602	-4.04205
SPATA5L1_ENST00000531624	SPATA5L1	ENST00000531624	0.309226	-0.00936632	0.627818	3.8726	1.9433	0.056889	0.656602	-4.05256
TAS2R42_ENST00000334266	TAS2R42	ENST00000334266	0.229687	-0.00661794	0.465992	1.76875	1.94609	0.0565451	0.656602	-4.04797
TBC1D30_ENST00000539120	TBC1D30	ENST00000539120	-0.298169	-0.604205	0.00786699	2.34125	-1.9507	0.0559813	0.656602	-4.0404
TFDP1_ENST00000375370	TFDP1	ENST00000375370	-0.222521	-0.452331	0.00728903	6.27646	-1.93866	0.0574652	0.656602	-4.06017
UBL4B_ENST00000334179	UBL4B	ENST00000334179	-0.254538	-0.515539	0.00646354	2.81374	-1.95258	0.0557519	0.656602	-4.03729
UBXN2A_ENST00000309033	UBXN2A	ENST00000309033	0.279515	-0.00903853	0.568069	3.48946	1.93945	0.0573669	0.656602	-4.05888
ZNF195_ENST00000005082	ZNF195	ENST00000005082	0.242752	-0.00733707	0.492841	5.3515	1.94343	0.0568738	0.656602	-4.05235
ZNF512_ENST00000355467	ZNF512	ENST00000355467	0.261061	-0.00865624	0.530779	5.32448	1.93791	0.0575592	0.656602	-4.0614
ZNF563_ENST00000293725	ZNF563	ENST00000293725	0.250721	-0.00668983	0.508131	2.148	1.95013	0.0560504	0.656602	-4.04133
ZNF80_ENST00000482457	ZNF80	ENST00000482457	-0.306791	-0.623307	0.00972496	2.47529	-1.94065	0.0572179	0.656602	-4.05691
POLR1D_ENST00000627604	POLR1D	ENST00000627604	-0.277183	-0.563783	0.00941692	7.40251	-1.93638	0.0577503	0.6584	-4.06391
NAPA_ENST00000594155	NAPA	ENST00000594155	-0.234822	-0.477708	0.00806433	8.1326	-1.93569	0.0578368	0.659004	-4.06504
ARMH3_ENST00000311122	ARMH3	ENST00000311122	0.165959	-0.00584258	0.337761	5.62731	1.93408	0.0580393	0.659247	-4.06768
C2orf16_ENST00000408964	C2orf16	ENST00000408964	0.227381	-0.00806344	0.462826	1.91181	1.9336	0.0580997	0.659247	-4.06846
CCDC102B_ENST00000584775	CCDC102B	ENST00000584775	0.329617	-0.0117407	0.670976	1.75478	1.9333	0.0581366	0.659247	-4.06894
CLIC5_ENST00000185206	CLIC5	ENST00000185206	-0.216352	-0.440608	0.00790532	3.83024	-1.93159	0.058353	0.659247	-4.07174
LYPLAL1_ENST00000366927	LYPLAL1	ENST00000366927	0.199814	-0.00705565	0.406683	5.01003	1.93388	0.0580642	0.659247	-4.068
MED6_ENST00000256379	MED6	ENST00000256379	0.14883	-0.00528564	0.302945	5.92898	1.9335	0.058112	0.659247	-4.06862
MIA-RAB4B_ENST00000600729	MIA-RAB4B	ENST00000600729	-0.229476	-0.467231	0.00827989	4.12012	-1.93244	0.0582454	0.659247	-4.07035
MYL6_ENST00000293422	MYL6	ENST00000293422	-0.212179	-0.432053	0.007695	8.06252	-1.93209	0.0582888	0.659247	-4.07091
NHP2_ENST00000274606	NHP2	ENST00000274606	0.321727	-0.0112886	0.654742	4.2792	1.9343	0.0580117	0.659247	-4.06732
PALM3_ENST00000661591	PALM3	ENST00000661591	0.259363	-0.00938713	0.528113	2.80834	1.93223	0.0582716	0.659247	-4.07069
PLAAT1_ENST00000264735	PLAAT1	ENST00000264735	-0.28364	-0.577688	0.0104077	1.50362	-1.9313	0.0583893	0.659247	-4.07221
PRIM2_ENST00000274891	PRIM2	ENST00000274891	0.361362	-0.0128387	0.735563	2.82879	1.93347	0.0581153	0.659247	-4.06866
RAD21L1_ENST00000402452	RAD21L1	ENST00000402452	-0.170119	-0.346419	0.00618084	1.21356	-1.93197	0.0583043	0.659247	-4.07111
RELT_ENST00000064780	RELT	ENST00000064780	-0.199334	-0.40561	0.00694138	6.60149	-1.93479	0.0579495	0.659247	-4.06651
RMND5B_ENST00000313386	RMND5B	ENST00000313386	0.162081	-0.00601581	0.330178	5.17345	1.93051	0.0584888	0.659247	-4.0735
RNGTT_ENST00000369475	RNGTT	ENST00000369475	0.258164	-0.00955417	0.525883	5.92712	1.93071	0.0584634	0.659247	-4.07317
RPL37A_ENST00000427280	RPL37A	ENST00000427280	0.18911	-0.00700079	0.385221	10.1875	1.93069	0.0584661	0.659247	-4.07321
SEM1_ENST00000248566	SEM1	ENST00000248566	0.292748	-0.010882	0.596378	6.58762	1.93041	0.058502	0.659247	-4.07367
TMCO4_ENST00000294543	TMCO4	ENST00000294543	0.19573	-0.00708022	0.398541	5.39721	1.93227	0.0582669	0.659247	-4.07063
UROC1_ENST00000290868	UROC1	ENST00000290868	-0.308135	-0.627759	0.0114892	2.23105	-1.9302	0.0585289	0.659247	-4.07402
B4GAT1_ENST00000311181	B4GAT1	ENST00000311181	-0.253436	-0.516684	0.00981228	2.91146	-1.92754	0.0588665	0.661303	-4.07835
LPAR2_ENST00000588233	LPAR2	ENST00000588233	-0.278906	-0.568559	0.0107477	7.12769	-1.92787	0.0588235	0.661303	-4.0778
RPRD2_ENST00000369068	RPRD2	ENST00000369068	0.234462	-0.00902749	0.477951	4.97944	1.92793	0.0588159	0.661303	-4.07771
TPP1_ENST00000643516	TPP1	ENST00000643516	-0.176709	-0.360269	0.00685153	7.66545	-1.92743	0.0588797	0.661303	-4.07852
TSFM_ENST00000323833	TSFM	ENST00000323833	0.223078	-0.00863038	0.454787	4.58717	1.92759	0.0588595	0.661303	-4.07826
SEMA4A_ENST00000355014	SEMA4A	ENST00000355014	-0.214083	-0.436545	0.00837774	8.34036	-1.92676	0.0589647	0.66188	-4.07961
CHCHD10_ENST00000401675	CHCHD10	ENST00000401675	0.244248	-0.00959658	0.498093	4.50843	1.92647	0.0590019	0.661919	-4.08009
ANKRD66_ENST00000565422	ANKRD66	ENST00000565422	0.30487	-0.0120858	0.621826	2.34362	1.92582	0.0590851	0.662463	-4.08115
BICD2_ENST00000356884	BICD2	ENST00000356884	-0.153659	-0.313453	0.00613453	6.04565	-1.9253	0.0591515	0.662463	-4.082
TCFL5_ENST00000217162	TCFL5	ENST00000217162	0.258595	-0.0103215	0.527512	3.74472	1.92532	0.0591493	0.662463	-4.08197
AC005899.4_ENST00000581915	AC005899.4	ENST00000581915	0.170769	-0.00690391	0.348441	8.32183	1.92437	0.0592711	0.662512	-4.08352
C11orf91_ENST00000379011	C11orf91	ENST00000379011	0.254034	-0.0104163	0.518483	2.23993	1.9233	0.0594073	0.662512	-4.08525
COPS8_ENST00000409334	COPS8	ENST00000409334	0.226817	-0.00931769	0.462951	6.1579	1.92316	0.0594255	0.662512	-4.08548
FAAH2_ENST00000374900	FAAH2	ENST00000374900	0.317683	-0.0127587	0.648124	3.49685	1.92486	0.059208	0.662512	-4.08272
IER3_ENST00000259874	IER3	ENST00000259874	-0.244018	-0.498023	0.0099864	6.40806	-1.92345	0.0593887	0.662512	-4.08501
KEL_ENST00000355265	KEL	ENST00000355265	-0.405557	-0.82767	0.0165563	4.72582	-1.92364	0.0593647	0.662512	-4.08471
NIPA2_ENST00000337451	NIPA2	ENST00000337451	0.269509	-0.0109436	0.549962	4.44704	1.92404	0.0593131	0.662512	-4.08405
ZNF207_ENST00000321233	ZNF207	ENST00000321233	0.170769	-0.00690391	0.348441	8.32183	1.92437	0.0592711	0.662512	-4.08352
TYW5_ENST00000354611	TYW5	ENST00000354611	0.308243	-0.0127198	0.629205	3.16068	1.92282	0.0594694	0.662625	-4.08604
APELA_ENST00000507152	APELA	ENST00000507152	0.322929	-0.0134219	0.65928	2.60043	1.92227	0.0595399	0.66266	-4.08693
MRPL46_ENST00000312475	MRPL46	ENST00000312475	0.212975	-0.00883577	0.434785	4.27345	1.92241	0.059522	0.66266	-4.0867
ZNF226_ENST00000586203	ZNF226	ENST00000586203	0.266702	-0.0111405	0.544545	5.69042	1.92189	0.0595893	0.662834	-4.08756
SLC35E4_ENST00000343605	SLC35E4	ENST00000343605	0.22593	-0.00947001	0.46133	3.50448	1.92162	0.0596236	0.66284	-4.08799
AC108860.2_ENST00000562760	AC108860.2	ENST00000562760	-0.274566	-0.560969	0.0118376	1.99717	-1.91941	0.0599082	0.663132	-4.09158
AL137782.1_ENST00000570285	AL137782.1	ENST00000570285	0.440576	-0.0212992	0.902451	3.32372	1.90984	0.061156	0.663132	-4.1071
AL358472.6_ENST00000648869	AL358472.6	ENST00000648869	-0.185025	-0.378361	0.00831011	6.07417	-1.91611	0.0603364	0.663132	-4.09694
C10orf82_ENST00000369210	C10orf82	ENST00000369210	-0.260664	-0.533752	0.0124233	1.87523	-1.91108	0.0609923	0.663132	-4.10508
CABS1_ENST00000273936	CABS1	ENST00000273936	0.22345	-0.0102885	0.457188	1.22115	1.91404	0.0606061	0.663132	-4.1003
CCDC32_ENST00000558918	CCDC32	ENST00000558918	0.272253	-0.0126442	0.557151	6.74237	1.91331	0.0607013	0.663132	-4.10148
CCDC58_ENST00000291458	CCDC58	ENST00000291458	0.311291	-0.015118	0.6377	3.77242	1.90943	0.061209	0.663132	-4.10775
CCDC91_ENST00000381259	CCDC91	ENST00000381259	0.219665	-0.0107341	0.450064	5.61049	1.90889	0.061281	0.663132	-4.10863
CD79A_ENST00000221972	CD79A	ENST00000221972	0.320886	-0.0139669	0.65574	7.5263	1.91865	0.0600062	0.663132	-4.09281
CDC37_ENST00000589331	CDC37	ENST00000589331	-0.16457	-0.336162	0.00702187	6.92487	-1.92023	0.0598022	0.663132	-4.09024
CELSR1_ENST00000473624	CELSR1	ENST00000473624	-0.367464	-0.752854	0.0179257	2.95687	-1.90904	0.0612609	0.663132	-4.10839
CHURC1-FNTB_ENST00000553743	CHURC1-FNTB	ENST00000553743	0.145456	-0.00622311	0.297134	5.50225	1.92002	0.0598297	0.663132	-4.09059
CLYBL_ENST00000416504	CLYBL	ENST00000416504	0.350878	-0.016256	0.718013	3.88661	1.91351	0.0606742	0.663132	-4.10115
CSN2_ENST00000353151	CSN2	ENST00000353151	0.192195	-0.00916791	0.393557	1.37265	1.91101	0.0610021	0.663132	-4.1052
CTHRC1_ENST00000415886	CTHRC1	ENST00000415886	0.461674	-0.0218752	0.945222	2.63673	1.91159	0.0609259	0.663132	-4.10426
CUL5_ENST00000393094	CUL5	ENST00000393094	0.178976	-0.00876211	0.366714	6.3397	1.90872	0.0613028	0.663132	-4.1089
DAOA_ENST00000329625	DAOA	ENST00000329625	0.185529	-0.0085832	0.37964	1.11584	1.91363	0.0606585	0.663132	-4.10095
DUOX1_ENST00000321429	DUOX1	ENST00000321429	0.264188	-0.011438	0.539814	2.84827	1.91908	0.0599512	0.663132	-4.09212
EPG5_ENST00000282041	EPG5	ENST00000282041	-0.172185	-0.351671	0.00730112	5.53447	-1.92072	0.0597392	0.663132	-4.08945
EPHX1_ENST00000272167	EPHX1	ENST00000272167	0.250437	-0.011277	0.512151	3.23902	1.91589	0.060364	0.663132	-4.09729
FAM122A_ENST00000394264	FAM122A	ENST00000394264	0.179033	-0.00875922	0.366824	5.40747	1.90878	0.0612953	0.663132	-4.10881
FAT1_ENST00000441802	FAT1	ENST00000441802	0.23634	-0.0112191	0.4839	1.98354	1.91143	0.0609469	0.663132	-4.10452
FNBP4_ENST00000263773	FNBP4	ENST00000263773	0.156006	-0.00739436	0.319406	6.81688	1.91156	0.0609296	0.663132	-4.10431
FSBP_ENST00000517506	FSBP	ENST00000517506	0.35343	-0.0153491	0.722209	2.09864	1.91883	0.0599831	0.663132	-4.09252
HMGCS2_ENST00000369406	HMGCS2	ENST00000369406	0.242383	-0.0106522	0.495418	1.7786	1.91788	0.0601064	0.663132	-4.09407
HYAL3_ENST00000336307	HYAL3	ENST00000336307	-0.295226	-0.603187	0.0127344	2.86464	-1.91937	0.059913	0.663132	-4.09164
IFNA2_ENST00000380206	IFNA2	ENST00000380206	-0.208404	-0.426481	0.00967219	1.7059	-1.91336	0.0606936	0.663132	-4.10139
INS-IGF2_ENST00000397270	INS-IGF2	ENST00000397270	-0.239229	-0.490031	0.0115736	2.00852	-1.90977	0.0611644	0.663132	-4.1072
KU-MEL-3_ENST00000380106	KU-MEL-3	ENST00000380106	0.267408	-0.0115666	0.546383	1.68844	1.91915	0.0599415	0.663132	-4.092
MANEA_ENST00000358812	MANEA	ENST00000358812	0.302505	-0.0147464	0.619755	4.60999	1.9091	0.0612527	0.663132	-4.10829
MGST3_ENST00000367883	MGST3	ENST00000367883	-0.313391	-0.641609	0.0148283	4.75657	-1.91171	0.0609099	0.663132	-4.10406
MUSK_ENST00000189978	MUSK	ENST00000189978	-0.271519	-0.555872	0.0128336	1.71881	-1.9118	0.060898	0.663132	-4.10392
NYAP2_ENST00000272907	NYAP2	ENST00000272907	0.263574	-0.0114286	0.538577	1.79691	1.91896	0.0599666	0.663132	-4.09231
OR12D1_ENST00000514827	OR12D1	ENST00000514827	0.203844	-0.00950818	0.417196	1.30839	1.91294	0.0607495	0.663132	-4.10208
OR2T8_ENST00000319968	OR2T8	ENST00000319968	-0.257083	-0.525405	0.0112386	3.54394	-1.9183	0.0600513	0.663132	-4.09337
OR51A7_ENST00000359350	OR51A7	ENST00000359350	0.145378	-0.0071174	0.297874	0.898038	1.90872	0.061303	0.663132	-4.10891
OR6C70_ENST00000327335	OR6C70	ENST00000327335	-0.224402	-0.458827	0.0100234	1.45292	-1.91656	0.0602778	0.663132	-4.09621
PCF11_ENST00000298281	PCF11	ENST00000298281	0.117851	-0.00524255	0.240944	8.31079	1.91689	0.0602343	0.663132	-4.09567
RTF1_ENST00000389629	RTF1	ENST00000389629	-0.184888	-0.378352	0.00857691	6.53226	-1.9134	0.0606887	0.663132	-4.10132
SLAMF8_ENST00000289707	SLAMF8	ENST00000289707	-0.295846	-0.605781	0.0140888	4.13779	-1.91115	0.0609832	0.663132	-4.10497
SRP19_ENST00000621420	SRP19	ENST00000621420	0.177886	-0.00817143	0.363944	6.15187	1.91423	0.0605804	0.663132	-4.09998
TCEAL3_ENST00000243286	TCEAL3	ENST00000243286	-0.237936	-0.487156	0.0112847	2.31352	-1.91151	0.0609367	0.663132	-4.10439
TMEM123_ENST00000526676	TMEM123	ENST00000526676	0.170337	-0.00805447	0.348728	9.98161	1.91177	0.0609027	0.663132	-4.10397
TMTC3_ENST00000549011	TMTC3	ENST00000549011	0.240187	-0.0114744	0.491847	4.59757	1.91088	0.0610193	0.663132	-4.10541
TPPP2_ENST00000321760	TPPP2	ENST00000321760	0.220022	-0.00977721	0.449822	2.48174	1.91698	0.060223	0.663132	-4.09552
UBE2D4_ENST00000222402	UBE2D4	ENST00000222402	0.231062	-0.0103358	0.472459	4.37188	1.91644	0.0602931	0.663132	-4.0964
ZFPM2_ENST00000407775	ZFPM2	ENST00000407775	-0.193535	-0.396156	0.00908678	1.47191	-1.91238	0.0608229	0.663132	-4.10299
ZNF444_ENST00000588203	ZNF444	ENST00000588203	0.231921	-0.0111446	0.474987	4.94783	1.91037	0.0610864	0.663132	-4.10624
ZNF546_ENST00000595225	ZNF546	ENST00000595225	0.233816	-0.0108558	0.478489	3.86286	1.91333	0.0606979	0.663132	-4.10144
CNTN1_ENST00000347616	CNTN1	ENST00000347616	0.223063	-0.0111448	0.45727	2.13183	1.90689	0.061544	0.665007	-4.11186
JAKMIP2_ENST00000265272	JAKMIP2	ENST00000265272	-0.408317	-0.836986	0.0203512	3.97698	-1.90711	0.061515	0.665007	-4.1115
CXCR6_ENST00000457814	CXCR6	ENST00000457814	-0.37935	-0.777814	0.0191137	4.13342	-1.90612	0.0616456	0.665547	-4.1131
ZNF518A_ENST00000316045	ZNF518A	ENST00000316045	0.290727	-0.0146679	0.596122	3.80216	1.906	0.0616617	0.665547	-4.11329
AC125421.1_ENST00000652907	AC125421.1	ENST00000652907	-0.270426	-0.555743	0.0148907	3.67043	-1.89767	0.0627729	0.665762	-4.12672
AGAP11_ENST00000433214	AGAP11	ENST00000433214	-0.256011	-0.526008	0.013985	1.46029	-1.89846	0.0626672	0.665762	-4.12545
ANKRD27_ENST00000586693	ANKRD27	ENST00000586693	0.204276	-0.010649	0.419202	5.53122	1.90296	0.0620652	0.665762	-4.1182
ARPC4_ENST00000397261	ARPC4	ENST00000397261	-0.110066	-0.226223	0.0060913	7.74869	-1.89717	0.0628402	0.665762	-4.12752
ARSK_ENST00000504763	ARSK	ENST00000504763	0.22867	-0.012448	0.469787	5.02709	1.8988	0.0626213	0.665762	-4.1249
ATF3_ENST00000336937	ATF3	ENST00000336937	-0.330335	-0.679156	0.0184866	2.61192	-1.89606	0.0629904	0.665762	-4.12932
BCAT1_ENST00000546285	BCAT1	ENST00000546285	0.363868	-0.01935	0.747086	3.28718	1.90107	0.0623177	0.665762	-4.12125
BEX2_ENST00000372674	BEX2	ENST00000372674	0.268381	-0.0148611	0.551623	3.14881	1.89712	0.0628477	0.665762	-4.12761
BHMT_ENST00000274353	BHMT	ENST00000274353	-0.183249	-0.376076	0.00957724	1.93856	-1.90272	0.0620972	0.665762	-4.11859
C17orf98_ENST00000614158	C17orf98	ENST00000614158	-0.21336	-0.438079	0.0113597	1.93993	-1.90095	0.062333	0.665762	-4.12144
C2orf50_ENST00000381585	C2orf50	ENST00000381585	-0.223098	-0.458006	0.0118095	3.0298	-1.90151	0.0622588	0.665762	-4.12054
CARD9_ENST00000641290	CARD9	ENST00000641290	-0.569581	-1.17006	0.0308964	3.72614	-1.89915	0.0625748	0.665762	-4.12434
CEACAM1_ENST00000471298	CEACAM1	ENST00000471298	-0.253865	-0.521374	0.013645	7.08561	-1.90004	0.0624553	0.665762	-4.12291
CER1_ENST00000380911	CER1	ENST00000380911	0.264179	-0.0146723	0.543031	2.34917	1.89682	0.0628879	0.665762	-4.12809
GSDMD_ENST00000262580	GSDMD	ENST00000262580	-0.225397	-0.462526	0.011731	4.11583	-1.90312	0.0620449	0.665762	-4.11795
LDB3_ENST00000263066	LDB3	ENST00000263066	-0.272546	-0.559982	0.0148907	3.53326	-1.89844	0.0626694	0.665762	-4.12548
LHX6_ENST00000464484	LHX6	ENST00000464484	0.300489	-0.0155536	0.616531	3.49894	1.90363	0.0619763	0.665762	-4.11712
MIGA1_ENST00000370791	MIGA1	ENST00000370791	0.246635	-0.0134229	0.506694	4.97787	1.89882	0.0626183	0.665762	-4.12487
N4BP2L1_ENST00000530622	N4BP2L1	ENST00000530622	0.189764	-0.00969823	0.389227	5.24069	1.90482	0.0618189	0.665762	-4.11521
NEGR1_ENST00000306821	NEGR1	ENST00000306821	0.251935	-0.0140967	0.517966	2.41537	1.89607	0.0629881	0.665762	-4.12929
OXA1L_ENST00000285848	OXA1L	ENST00000285848	0.170685	-0.009442	0.350811	7.83128	1.89721	0.0628344	0.665762	-4.12746
PARP15_ENST00000310366	PARP15	ENST00000310366	0.215398	-0.0120652	0.442861	6.4843	1.89597	0.0630026	0.665762	-4.12946
PLEKHH1_ENST00000329153	PLEKHH1	ENST00000329153	0.203677	-0.0108043	0.418158	1.93185	1.90131	0.0622858	0.665762	-4.12087
POLR1E_ENST00000377792	POLR1E	ENST00000377792	0.252521	-0.0137997	0.518842	3.84762	1.89842	0.0626723	0.665762	-4.12551
POPDC3_ENST00000254765	POPDC3	ENST00000254765	0.256137	-0.014208	0.526482	1.63796	1.89694	0.0628712	0.665762	-4.12789
PRDM6_ENST00000407847	PRDM6	ENST00000407847	-0.25031	-0.514467	0.0138472	2.72458	-1.89721	0.0628349	0.665762	-4.12746
SH3BP5L_ENST00000366472	SH3BP5L	ENST00000366472	-0.26596	-0.545773	0.0138526	4.61351	-1.90304	0.0620543	0.665762	-4.11807
SLC18B1_ENST00000275227	SLC18B1	ENST00000275227	0.277506	-0.0152312	0.570244	5.20675	1.89799	0.0627298	0.665762	-4.1262
SSBP2_ENST00000320672	SSBP2	ENST00000320672	0.207464	-0.0115534	0.426482	6.82576	1.89655	0.062924	0.665762	-4.12853
SYS1_ENST00000243918	SYS1	ENST00000243918	0.153536	-0.00842095	0.315493	5.80292	1.89806	0.0627204	0.665762	-4.12609
TEPSIN_ENST00000571094	TEPSIN	ENST00000571094	-0.187585	-0.385393	0.0102238	5.75046	-1.89868	0.0626372	0.665762	-4.12509
TLK1_ENST00000360843	TLK1	ENST00000360843	0.226791	-0.0119086	0.46549	5.38309	1.90228	0.0621564	0.665762	-4.1193
TRABD_ENST00000303434	TRABD	ENST00000303434	-0.164048	-0.337283	0.00918614	6.3351	-1.896	0.0629985	0.665762	-4.12941
TRMT13_ENST00000370139	TRMT13	ENST00000370139	0.267163	-0.0140142	0.54834	4.33099	1.90238	0.0621435	0.665762	-4.11915
WDR70_ENST00000504564	WDR70	ENST00000504564	0.376593	-0.0204535	0.773639	4.45168	1.89903	0.0625912	0.665762	-4.12454
ZCCHC13_ENST00000339534	ZCCHC13	ENST00000339534	0.295151	-0.0157203	0.606023	1.53312	1.90092	0.0623378	0.665762	-4.12149
ZNF146_ENST00000443387	ZNF146	ENST00000443387	0.178496	-0.00990578	0.366897	5.4072	1.8969	0.0628773	0.665762	-4.12797
ZNF333_ENST00000601134	ZNF333	ENST00000601134	0.203731	-0.0113441	0.418807	5.40828	1.89656	0.0629223	0.665762	-4.12851
ZNF451_ENST00000357489	ZNF451	ENST00000357489	0.19143	-0.00973635	0.392596	6.36411	1.90526	0.0617599	0.665762	-4.11449
GDF9_ENST00000296875	GDF9	ENST00000296875	0.231965	-0.0130939	0.477025	1.73355	1.89519	0.0631077	0.665798	-4.13071
RWDD1_ENST00000368590	RWDD1	ENST00000368590	-0.33392	-0.686686	0.0188472	4.02662	-1.8952	0.0631064	0.665798	-4.1307
SAT1_ENST00000379251	SAT1	ENST00000379251	-0.206198	-0.424001	0.0116058	7.97277	-1.89548	0.0630683	0.665798	-4.13025
AC000120.3_ENST00000650585	AC000120.3	ENST00000650585	0.336713	-0.0191145	0.692541	4.49931	1.89461	0.0631853	0.666027	-4.13164
AL137058.2_ENST00000342657	AL137058.2	ENST00000342657	0.402676	-0.0232061	0.828558	3.48835	1.89307	0.0633943	0.666027	-4.13412
CCNJL_ENST00000520748	CCNJL	ENST00000520748	-0.244343	-0.503096	0.0144101	8.58787	-1.89066	0.0637208	0.666027	-4.13797
CEP95_ENST00000583457	CEP95	ENST00000583457	0.193378	-0.0114916	0.398248	5.04251	1.88986	0.0638304	0.666027	-4.13926
COPS2_ENST00000299259	COPS2	ENST00000299259	0.315078	-0.0184505	0.648607	4.7683	1.89141	0.0636197	0.666027	-4.13678
CYFIP1_ENST00000561263	CYFIP1	ENST00000561263	-0.181296	-0.373352	0.0107607	5.30243	-1.88999	0.0638132	0.666027	-4.13906
EVI2B_ENST00000330927	EVI2B	ENST00000330927	0.0914635	-0.00527915	0.188206	11.6892	1.89291	0.0634158	0.666027	-4.13437
GLP2R_ENST00000262441	GLP2R	ENST00000262441	0.274407	-0.0163233	0.565136	2.46558	1.88975	0.0638451	0.666027	-4.13944
GPR141_ENST00000450180	GPR141	ENST00000450180	-0.228084	-0.469649	0.0134821	6.72975	-1.89042	0.0637538	0.666027	-4.13836
KCNIP2_ENST00000239117	KCNIP2	ENST00000239117	0.288005	-0.0168659	0.592876	3.63617	1.8914	0.0636203	0.666027	-4.13679
MAST3_ENST00000262811	MAST3	ENST00000262811	-0.281505	-0.579598	0.0165875	5.83681	-1.89075	0.0637086	0.666027	-4.13783
MRPS31P4_ENST00000613769	MRPS31P4	ENST00000613769	0.402676	-0.0232061	0.828558	3.48835	1.89307	0.0633943	0.666027	-4.13412
NDUFAF6_ENST00000396124	NDUFAF6	ENST00000396124	0.318309	-0.0184279	0.655045	3.0494	1.8926	0.0634581	0.666027	-4.13487
NVL_ENST00000281701	NVL	ENST00000281701	0.283649	-0.0161752	0.583473	4.55423	1.89415	0.0632477	0.666027	-4.13238
OR1C1_ENST00000641256	OR1C1	ENST00000641256	0.241523	-0.0143828	0.49743	1.52467	1.88964	0.0638608	0.666027	-4.13962
POLR2E_ENST00000585838	POLR2E	ENST00000585838	-0.179946	-0.370194	0.0103026	6.66131	-1.89374	0.0633031	0.666027	-4.13304
RUNX1_ENST00000300305	RUNX1	ENST00000300305	0.136531	-0.00791768	0.280979	8.51313	1.89242	0.0634821	0.666027	-4.13516
SRSF9_ENST00000550458	SRSF9	ENST00000550458	-0.144559	-0.297735	0.00861692	6.41113	-1.88953	0.0638749	0.666027	-4.13979
TBC1D1_ENST00000261439	TBC1D1	ENST00000261439	-0.218003	-0.448988	0.0129816	5.27894	-1.88964	0.0638601	0.666027	-4.13961
TNNC1_ENST00000232975	TNNC1	ENST00000232975	0.269605	-0.0156808	0.554891	2.97915	1.89212	0.0635234	0.666027	-4.13565
VRK2_ENST00000428021	VRK2	ENST00000428021	0.275338	-0.0159338	0.56661	4.72841	1.89264	0.0634525	0.666027	-4.13481
ZNF273_ENST00000476120	ZNF273	ENST00000476120	0.238927	-0.0141886	0.492043	5.03154	1.88993	0.0638204	0.666027	-4.13915
CERS4_ENST00000560412	CERS4	ENST00000560412	0.278493	-0.0167094	0.573696	4.68007	1.88884	0.06397	0.666359	-4.1409
ITPRID1_ENST00000409717	ITPRID1	ENST00000409717	-0.16415	-0.338152	0.00985195	1.1066	-1.8888	0.0639745	0.666359	-4.14096
LTB4R_ENST00000396782	LTB4R	ENST00000396782	-0.226853	-0.467389	0.013683	6.62656	-1.88827	0.0640473	0.666763	-4.14181
SYTL3_ENST00000360448	SYTL3	ENST00000360448	-0.186107	-0.383472	0.0112582	5.93269	-1.88796	0.0640902	0.666857	-4.14231
ST20_ENST00000485386	ST20	ENST00000485386	-0.298068	-0.614215	0.0180785	7.15183	-1.88767	0.064129	0.666907	-4.14277
SPATA46_ENST00000367935	SPATA46	ENST00000367935	0.235192	-0.0142998	0.484685	2.99975	1.88741	0.064165	0.66693	-4.14319
C4orf45_ENST00000434826	C4orf45	ENST00000434826	0.254397	-0.0156407	0.524434	1.9882	1.8862	0.0643311	0.668302	-4.14513
AC098588.2_ENST00000649263	AC098588.2	ENST00000649263	0.379202	-0.023757	0.782162	4.28701	1.88412	0.0646162	0.66922	-4.14844
ANAPC10_ENST00000309439	ANAPC10	ENST00000309439	0.379202	-0.023757	0.782162	4.28701	1.88412	0.0646162	0.66922	-4.14844
CYLD_ENST00000564634	CYLD	ENST00000564634	0.167923	-0.0105597	0.346406	7.87605	1.88371	0.0646734	0.66922	-4.14911
HLTF_ENST00000310053	HLTF	ENST00000310053	0.338618	-0.0210633	0.698299	2.06103	1.88492	0.0645072	0.66922	-4.14718
KDM4C_ENST00000381306	KDM4C	ENST00000381306	0.206116	-0.0130918	0.425324	6.2882	1.88259	0.064828	0.66922	-4.1509
NIN_ENST00000324330	NIN	ENST00000324330	0.174542	-0.0108988	0.359982	6.91255	1.88449	0.0645655	0.66922	-4.14785
QRICH2_ENST00000532549	QRICH2	ENST00000532549	0.265825	-0.016762	0.548411	3.29412	1.8834	0.0647155	0.66922	-4.14959
RNF26_ENST00000311413	RNF26	ENST00000311413	-0.270538	-0.557895	0.0168199	3.75256	-1.88497	0.0644995	0.66922	-4.14709
RPAP2_ENST00000610020	RPAP2	ENST00000610020	0.244481	-0.0155128	0.504476	3.58765	1.8827	0.0648121	0.66922	-4.15071
TIPARP_ENST00000295924	TIPARP	ENST00000295924	0.186663	-0.0118361	0.385161	5.94776	1.88278	0.0648017	0.66922	-4.15059
ZNF600_ENST00000338230	ZNF600	ENST00000338230	0.234778	-0.014757	0.484313	4.32358	1.88376	0.0646663	0.66922	-4.14902
ZNF93_ENST00000343769	ZNF93	ENST00000343769	0.20682	-0.0130542	0.426695	4.3634	1.88329	0.0647307	0.66922	-4.14977
ARHGEF9_ENST00000253401	ARHGEF9	ENST00000253401	0.215305	-0.0138682	0.444478	6.29624	1.88101	0.0650469	0.670775	-4.15342
TRMT61A_ENST00000299202	TRMT61A	ENST00000299202	0.234996	-0.0151307	0.485123	3.8552	1.88105	0.0650409	0.670775	-4.15335
MCTS1_ENST00000371315	MCTS1	ENST00000371315	0.365694	-0.023812	0.7552	3.08264	1.87976	0.0652191	0.671845	-4.1554
ZNF823_ENST00000341191	ZNF823	ENST00000341191	0.277425	-0.0180311	0.572881	3.77307	1.87998	0.0651897	0.671845	-4.15507
G0S2_ENST00000367029	G0S2	ENST00000367029	-0.225792	-0.466325	0.0147411	4.20804	-1.87946	0.0652611	0.671926	-4.15589
CIR1_ENST00000377973	CIR1	ENST00000377973	0.166433	-0.0110317	0.343898	7.88497	1.8777	0.0655056	0.67245	-4.15869
DNMT1_ENST00000340748	DNMT1	ENST00000340748	-0.205732	-0.42509	0.0136264	5.18051	-1.87779	0.0654935	0.67245	-4.15855
FYB1_ENST00000509072	FYB1	ENST00000509072	0.118264	-0.00786263	0.24439	10.3672	1.87735	0.0655549	0.67245	-4.15925
HERC5_ENST00000264350	HERC5	ENST00000264350	0.52835	-0.0347885	1.09149	3.82908	1.87848	0.0653978	0.67245	-4.15746
MSL2_ENST00000473093	MSL2	ENST00000473093	0.156907	-0.010384	0.324197	7.01755	1.87789	0.0654801	0.67245	-4.1584
NTRK3_ENST00000317501	NTRK3	ENST00000317501	0.220148	-0.014664	0.45496	1.54938	1.87713	0.0655857	0.67245	-4.15961
RAD9A_ENST00000307980	RAD9A	ENST00000307980	-0.161274	-0.333185	0.0106371	5.73928	-1.87828	0.0654255	0.67245	-4.15777
SFXN1_ENST00000321442	SFXN1	ENST00000321442	0.267678	-0.0177762	0.553133	4.94129	1.87748	0.0655364	0.67245	-4.15904
TGFB1_ENST00000677934	TGFB1	ENST00000677934	-0.188527	-0.389674	0.0126198	8.46932	-1.87655	0.0656666	0.672577	-4.16053
TLR6_ENST00000514655	TLR6	ENST00000514655	0.275882	-0.0184544	0.570218	7.68477	1.87663	0.0656551	0.672577	-4.1604
AC006486.1_ENST00000594664	AC006486.1	ENST00000594664	-0.243493	-0.503454	0.0164674	6.74576	-1.87534	0.0658363	0.672596	-4.16246
ATG2A_ENST00000377264	ATG2A	ENST00000377264	-0.194086	-0.401411	0.0132385	6.48674	-1.87432	0.0659789	0.672596	-4.16408
CLEC1A_ENST00000414501	CLEC1A	ENST00000414501	-0.502777	-1.0399	0.0343493	4.07057	-1.87413	0.0660059	0.672596	-4.16439
CTSA_ENST00000191018	CTSA	ENST00000191018	-0.176139	-0.36416	0.0118816	7.93368	-1.87564	0.0657936	0.672596	-4.16198
DCDC2_ENST00000378450	DCDC2	ENST00000378450	0.262599	-0.0180514	0.543249	2.9498	1.87339	0.0661098	0.672596	-4.16557
ERO1B_ENST00000366589	ERO1B	ENST00000366589	0.230527	-0.01573	0.476784	5.13764	1.87427	0.0659851	0.672596	-4.16415
IGFBP2_ENST00000434997	IGFBP2	ENST00000434997	-0.281882	-0.582763	0.0189994	4.04931	-1.87574	0.0657804	0.672596	-4.16183
ITGB8_ENST00000222573	ITGB8	ENST00000222573	-0.286339	-0.592366	0.0196873	1.70152	-1.87336	0.0661132	0.672596	-4.16561
NDUFA2_ENST00000252102	NDUFA2	ENST00000252102	-0.197375	-0.408177	0.0134272	6.06094	-1.87464	0.0659345	0.672596	-4.16358
PRUNE1_ENST00000368934	PRUNE1	ENST00000368934	-0.33974	-0.702688	0.0232075	7.07788	-1.87414	0.0660035	0.672596	-4.16436
SH3TC2_ENST00000512049	SH3TC2	ENST00000512049	-0.265556	-0.549209	0.0180962	2.87033	-1.87443	0.0659629	0.672596	-4.1639
TRIAP1_ENST00000546954	TRIAP1	ENST00000546954	-0.306419	-0.633784	0.0209457	3.36265	-1.87406	0.066015	0.672596	-4.16449
TSPAN19_ENST00000547836	TSPAN19	ENST00000547836	0.25205	-0.0172654	0.521365	1.25445	1.87381	0.0660503	0.672596	-4.16489
RRM2_ENST00000615152	RRM2	ENST00000615152	-0.332812	-0.68862	0.0229952	3.77857	-1.87277	0.0661965	0.673095	-4.16655
MRRF_ENST00000297908	MRRF	ENST00000297908	0.225226	-0.0156219	0.466075	5.18589	1.8723	0.0662623	0.673371	-4.16729
UGT2B15_ENST00000338206	UGT2B15	ENST00000338206	0.404044	-0.0280738	0.836161	2.01897	1.87209	0.0662922	0.673371	-4.16763
ESX1_ENST00000372588	ESX1	ENST00000372588	0.248164	-0.0173842	0.513712	2.13324	1.87109	0.0664325	0.674448	-4.16921
HOXB7_ENST00000239165	HOXB7	ENST00000239165	0.24633	-0.0173513	0.510011	2.84331	1.87041	0.0665282	0.674722	-4.17029
PDCD6-AHRR_ENST00000505113	PDCD6-AHRR	ENST00000505113	-0.247682	-0.512794	0.0174309	4.08765	-1.87052	0.0665126	0.674722	-4.17011
VN1R10P_ENST00000447106	VN1R10P	ENST00000447106	-0.478552	-0.991309	0.0342053	3.82651	-1.8686	0.0667842	0.67697	-4.17316
ANO6_ENST00000320560	ANO6	ENST00000320560	-0.201012	-0.416428	0.0144028	6.56906	-1.8683	0.0668273	0.677057	-4.17365
KRT77_ENST00000341809	KRT77	ENST00000341809	0.242069	-0.0175455	0.501683	2.18476	1.86685	0.0670326	0.677589	-4.17594
MIER2_ENST00000264819	MIER2	ENST00000264819	0.216664	-0.0156978	0.449026	4.41486	1.8669	0.0670254	0.677589	-4.17586
PHACTR1_ENST00000379335	PHACTR1	ENST00000379335	0.313327	-0.0227351	0.649388	5.97665	1.86672	0.0670521	0.677589	-4.17616
TCAP_ENST00000309889	TCAP	ENST00000309889	-0.240538	-0.498501	0.0174253	4.10892	-1.86692	0.0670231	0.677589	-4.17584
ZNF296_ENST00000303809	ZNF296	ENST00000303809	0.201803	-0.0145671	0.418173	4.11364	1.86737	0.0669593	0.677589	-4.17512
KLHDC1_ENST00000553274	KLHDC1	ENST00000553274	0.300357	-0.0221606	0.622875	3.99209	1.86459	0.0673542	0.678051	-4.17952
KRTAP16-1_ENST00000391352	KRTAP16-1	ENST00000391352	0.245047	-0.0180557	0.50815	2.50145	1.86476	0.0673299	0.678051	-4.17925
LY9_ENST00000263285	LY9	ENST00000263285	0.209903	-0.0155035	0.43531	5.01067	1.86446	0.0673739	0.678051	-4.17974
MAGED2_ENST00000218439	MAGED2	ENST00000218439	-0.26083	-0.540856	0.0191963	4.44556	-1.86491	0.0673087	0.678051	-4.17902
POLR2A_ENST00000674977	POLR2A	ENST00000674977	-0.179804	-0.372856	0.0132474	7.10692	-1.86477	0.0673284	0.678051	-4.17924
PRSS38_ENST00000366757	PRSS38	ENST00000366757	0.234857	-0.0173437	0.487057	2.0101	1.86448	0.0673709	0.678051	-4.17971
TSPAN17_ENST00000298564	TSPAN17	ENST00000298564	-0.185515	-0.384726	0.0136957	5.79137	-1.86452	0.0673652	0.678051	-4.17964
UQCRC2_ENST00000618892	UQCRC2	ENST00000618892	0.171106	-0.0125642	0.354777	7.96186	1.8652	0.0672672	0.678051	-4.17856
NPRL2_ENST00000232501	NPRL2	ENST00000232501	-0.252468	-0.523624	0.0186881	3.72994	-1.86418	0.0674139	0.678106	-4.18018
GRK6_ENST00000511244	GRK6	ENST00000511244	-0.151102	-0.313457	0.0112533	7.90506	-1.86339	0.0675263	0.678543	-4.18143
OR8G2P_ENST00000412796	OR8G2P	ENST00000412796	0.221007	-0.0164542	0.458469	1.57206	1.86343	0.0675203	0.678543	-4.18136
MEX3C_ENST00000591040	MEX3C	ENST00000591040	-0.217174	-0.450686	0.016337	5.57156	-1.86209	0.0677124	0.679648	-4.18349
POM121L12_ENST00000408890	POM121L12	ENST00000408890	0.21941	-0.0165383	0.455358	3.04301	1.86183	0.0677499	0.679648	-4.1839
STOX1_ENST00000298596	STOX1	ENST00000298596	0.198694	-0.0149558	0.412344	1.08505	1.86201	0.0677236	0.679648	-4.18361
ZIC5_ENST00000267294	ZIC5	ENST00000267294	0.222365	-0.0167833	0.461513	1.90492	1.86165	0.0677747	0.679648	-4.18418
BMX_ENST00000342014	BMX	ENST00000342014	-0.390604	-0.810915	0.0297076	4.18446	-1.86065	0.0679186	0.679754	-4.18576
MYO1E_ENST00000559269	MYO1E	ENST00000559269	-0.313352	-0.650491	0.023786	4.70087	-1.86091	0.0678819	0.679754	-4.18536
OTULINL_ENST00000274217	OTULINL	ENST00000274217	0.292221	-0.0222309	0.606672	4.17576	1.86062	0.0679236	0.679754	-4.18582
PPIC_ENST00000306442	PPIC	ENST00000306442	0.264572	-0.0200407	0.549185	2.27738	1.86119	0.067842	0.679754	-4.18492
OR5AS1_ENST00000641320	OR5AS1	ENST00000641320	0.199633	-0.0152221	0.414487	1.25264	1.86032	0.0679669	0.679842	-4.18629
AC020663.4_ENST00000649556	AC020663.4	ENST00000649556	-0.24342	-0.505618	0.0187773	5.74745	-1.85878	0.068188	0.679847	-4.18872
AC055811.2_ENST00000427497	AC055811.2	ENST00000427497	0.235161	-0.0183566	0.488678	5.19687	1.85719	0.068417	0.679847	-4.19123
BECN2_ENST00000419583	BECN2	ENST00000419583	0.257007	-0.0198294	0.533844	1.83126	1.85875	0.0681918	0.679847	-4.18876
CR2_ENST00000367057	CR2	ENST00000367057	0.32615	-0.0253228	0.677623	2.25156	1.85791	0.0683129	0.679847	-4.19009
CTC1_ENST00000580299	CTC1	ENST00000580299	0.150559	-0.0115624	0.312679	6.7479	1.85937	0.0681027	0.679847	-4.18779
FIGLA_ENST00000332372	FIGLA	ENST00000332372	-0.223949	-0.465143	0.0172457	2.18249	-1.85901	0.0681551	0.679847	-4.18836
FLOT1_ENST00000376389	FLOT1	ENST00000376389	-0.235074	-0.48832	0.0181716	6.0845	-1.8585	0.0682282	0.679847	-4.18916
GSK3A_ENST00000678040	GSK3A	ENST00000678040	-0.189393	-0.393554	0.0147675	8.0342	-1.85734	0.0683953	0.679847	-4.19099
KRT75_ENST00000252245	KRT75	ENST00000252245	-0.165322	-0.343475	0.012831	1.17799	-1.85796	0.0683056	0.679847	-4.19001
LEMD2_ENST00000293760	LEMD2	ENST00000293760	-0.140311	-0.291356	0.0107341	5.87349	-1.85988	0.0680296	0.679847	-4.18698
OR5D13_ENST00000623930	OR5D13	ENST00000623930	0.177738	-0.0138268	0.369303	1.40248	1.85765	0.0683506	0.679847	-4.1905
PRKAR2A_ENST00000457914	PRKAR2A	ENST00000457914	-0.272871	-0.567025	0.0212839	5.64417	-1.8573	0.0684021	0.679847	-4.19106
RHOG_ENST00000351018	RHOG	ENST00000351018	-0.170064	-0.353284	0.0131564	7.39777	-1.8584	0.0682432	0.679847	-4.18933
ARMH1_ENST00000434068	ARMH1	ENST00000434068	0.320575	-0.025579	0.666729	2.68942	1.85422	0.0688486	0.680065	-4.19592
CD3G_ENST00000528540	CD3G	ENST00000528540	0.238256	-0.0189605	0.495473	6.43515	1.85458	0.0687961	0.680065	-4.19535
DNAJC7_ENST00000674306	DNAJC7	ENST00000674306	0.177893	-0.0140022	0.369789	7.3809	1.85607	0.0685793	0.680065	-4.193
MARCHF6_ENST00000510792	MARCHF6	ENST00000510792	-0.128685	-0.267597	0.0102275	8.42739	-1.85475	0.0687703	0.680065	-4.19507
MRPL47_ENST00000259038	MRPL47	ENST00000259038	0.23581	-0.0184737	0.490095	4.13953	1.85671	0.0684872	0.680065	-4.19199
PGP_ENST00000333503	PGP	ENST00000333503	-0.23109	-0.480429	0.0182489	4.59371	-1.85563	0.0686435	0.680065	-4.19369
RBM25_ENST00000525161	RBM25	ENST00000525161	-0.186503	-0.387792	0.0147862	5.38793	-1.85509	0.0687215	0.680065	-4.19454
RNF213_ENST00000319921	RNF213	ENST00000319921	-0.176653	-0.367232	0.0139262	7.83968	-1.85586	0.0686098	0.680065	-4.19333
SLC16A3_ENST00000578522	SLC16A3	ENST00000578522	-0.206779	-0.430062	0.0165038	7.95794	-1.85418	0.0688542	0.680065	-4.19598
SPRY2_ENST00000377102	SPRY2	ENST00000377102	0.311044	-0.0245403	0.646629	1.95736	1.85575	0.0686255	0.680065	-4.1935
TBC1D15_ENST00000319106	TBC1D15	ENST00000319106	0.179391	-0.014313	0.373095	5.9608	1.85422	0.0688475	0.680065	-4.19591
TOLLIP_ENST00000527886	TOLLIP	ENST00000527886	-0.169543	-0.352585	0.0134997	6.10617	-1.8545	0.068807	0.680065	-4.19547
TMEM272_ENST00000626362	TMEM272	ENST00000626362	0.3403	-0.0273634	0.707962	7.30332	1.85315	0.0690031	0.680851	-4.1976
ZKSCAN4_ENST00000377294	ZKSCAN4	ENST00000377294	-0.260543	-0.542002	0.0209154	3.15142	-1.85338	0.0689697	0.680851	-4.19723
INTS11_ENST00000429572	INTS11	ENST00000429572	-0.148473	-0.308918	0.0119721	6.41321	-1.85277	0.0690593	0.681064	-4.1982
PITPNM2_ENST00000280562	PITPNM2	ENST00000280562	0.221692	-0.0179103	0.461293	2.69263	1.8525	0.0690979	0.681103	-4.19862
BCL2_ENST00000590515	BCL2	ENST00000590515	0.236595	-0.019384	0.492574	8.22708	1.85055	0.0693828	0.681659	-4.20169
BICRAL_ENST00000314073	BICRAL	ENST00000314073	-0.204205	-0.425237	0.0168285	5.77675	-1.84973	0.0695032	0.681659	-4.20299
CSNK1G2_ENST00000255641	CSNK1G2	ENST00000255641	-0.207175	-0.431288	0.0169389	6.59494	-1.85084	0.0693409	0.681659	-4.20124
DNAJA4_ENST00000343789	DNAJA4	ENST00000343789	-0.299323	-0.623093	0.0244458	4.79478	-1.85099	0.0693181	0.681659	-4.201
FBXL22_ENST00000534939	FBXL22	ENST00000534939	-0.353415	-0.736002	0.029171	2.12811	-1.84951	0.0695358	0.681659	-4.20334
[truncated: 17,656 more rows]

## Sheet: Supplemental Table 7
pathway MysigDB_ RTE High vs Low	pval	padj	log2err	ES	NES	size	leadingEdge
OSMAN_BLOOD_CHAD63_KH_AGE_18_50YO_HIGH_DOSE_SUBJECTS_24HR_DN	3.80077e-57	1.24764e-52	1.97309	0.485428	2.22483	1594	TRABD2A,PCED1B,EDAR,LEF1,MLLT3,SERINC5,SLC16A10,USP44,DSC1,BACH2,NOG,SATB1,ICOS,ITGA6,MAL,LDLRAP1,ZNF510,TRAT1,CD27,NUBPL,ATM,ZNF43,MCM3AP-AS1,CAMK4,PLCL1,CACHD1,ICE2,RNF157,GCNT4,GRAMD2B,TCF7,AK5,ABLIM1,PPWD1,CHMP7,VSIG1,NAA16,SNX9,CCDC7,ZNF85,CEP68,ZNF138,NUCB2,FOXP1,PIK3IP1,ZNF780B,OXNAD1,C5orf63,ZHX3,LINC02210,PDE3B,ZNF527,ZNF781,PHF10,FAM153A,FCMR,SLC7A6,SPICE1,MIR17HG,TESPA1,YAE1,ZFP62,SUN1…
ZAK_PBMC_MRKAD5_HIV_1_GAG_POL_NEF_AGE_20_50YO_1DY_DN	3.58041e-48	5.87653e-44	1.80883	0.550955	2.4599	807	TRABD2A,CCR7,PCED1B,LEF1,SERINC5,SLC16A10,FHIT,DSC1,EIF2S3,BACH2,NOG,SATB1,ITGA6,MAL,LDLRAP1,ADPRM,TRAT1,CD27,PDK1,ATM,ZNF43,CAMK4,PLCL1,RNF157,GCNT4,TCF7,ZNF91,AK5,ABLIM1,PPWD1,EIF4A2,CHMP7,VSIG1,UBA2,NAA16,CCDC7,CEP68,NUCB2,FOXP1,PIK3IP1,OXNAD1,ZNF101,LINC02210,PDE3B,FCMR,KCNA3,ST6GAL1,SLC7A6,TCL1A,TMEM156,TESPA1,YAE1,ZFP62,TXK,CASP6,PRKACB,GPA33,TTC3,MZT2A,ZNF337,BCL7A,PABPC1,RCAN3,INPP4B,PRKC…
HAY_BONE_MARROW_NAIVE_T_CELL	1.16101e-42	1.27037e-38	1.70268	0.671215	2.81448	336	TRABD2A,CCR7,PCED1B,TSHZ2,LEF1,SERINC5,SATB1,ICOS,MAL,LDLRAP1,TRAT1,CD27,SHISAL2A,ATM,CAMK4,RNF157,GCNT4,LINS1,TCF7,LEPROTL1,ABLIM1,EIF4A2,CHMP7,VSIG1,DYNLT3,NDFIP1,SEPTIN6,FOXP1,PIK3IP1,OXNAD1,ZNF101,PDE3B,TESPA1,WNT7A,SARAF,PABPC1,RCAN3,INPP4B,PRKCA,LDHB,MGAT4A,EPHX2,NELL2,GIMAP7,CLEC2D,DGKA,ARHGAP15,ITPKB,ANKRD12,RPL4,ZBTB25,SIRPG,TBC1D4,RPS20,SFMBT1,LRRN3,MCUB,ITK,FLT3LG,RPS4X,EIF3H,N4BP2L2,A…
TRAVAGLINI_LUNG_PLATELET_MEGAKARYOCYTE_CELL	4.26857e-36	3.503e-32	1.56318	-0.523729	-2.50034	561	KIFC3,SNAP23,FLNA,PDLIM7,MYH9,ITGB1,VCL,SH3BGRL2,TLN1,WDR1,RAB27B,CDK2AP1,LCN2,RAB6B,PRKAR2B,CAVIN2,STOM,SLC6A4,WIPI1,ACTB,USF2,PTGS1,HDAC5,DIAPH1,UNC13D,PROS1,TUBA1C,CMTM5,HHEX,SPARC,TGFB1I1,TSC22D4,TREML1,ITGA2B,NRGN,PRDX5,MYL9,GSN,CTDSPL,AKIRIN2,RGS6,GP9,ITGB5,ZNF185,GNAZ,ITGB3,CALD1,ABHD16A,ACSBG1,GFI1B,PRKCD,MINDY1,ENDOD1,YWHAH,GP1BA,CCL5,MPIG6B,CLU,ZCCHC17,RDH11,TUBA8,GP6,ZYX,GNAS,TUBA4A,JA…
ERWIN_COHEN_BLOOD_LIVE_VACCINE_TC_83_AGE_23_48YO_VACCINATED_VS_CONTROL_14DY_UP	5.33365e-33	3.50165e-29	1.49548	0.531627	2.33982	635	IL6ST,LEF1,TRAT1,ZCCHC7,AKAP7,ATM,RPAP3,CAMK4,ZNF644,ICE2,KRR1,LEPROTL1,PPWD1,EIF4A2,UBA2,NAA16,PPA2,TMEM243,NUCB2,PPIL3,ZNF107,PHF10,ZDHHC20,ZFP62,SUN1,SRSF10,PRKACB,SAMD9,MRPL3,ASF1A,LDHB,MGAT4A,LUC7L3,C3orf38,FRA10AC1,CLEC2D,KPNA5,SCOC,N4BP2,USP1,ZZZ3,CHML,MALT1,AIMP1,TBC1D4,SRSF3,TXNDC15,ITK,CD47,TMED5,CCT2,ZNF721,TIA1,N4BP2L2,AK3,SRSF1,MAN2A1,TRA2B,CYCS,DOCK10,PSMA4,SLC38A1,ZC3H15,PRPF4B,MAT…
GSE26495_NAIVE_VS_PD1LOW_CD8_TCELL_DN	3.6273e-30	1.9845e-26	1.42456	-0.679458	-2.89236	193	RAP1GAP2,ITGB1,TMED9,ITGAL,SMAD7,EIF4G3,RGS3,APMAP,STOM,EOMES,WIPI1,HOPX,PDE4A,PREX1,ATP2B4,SUSD1,JAKMIP1,PRNP,GAB3,WSB2,SNTB2,GAK,ADGRG1,CTSC,CCL5,TPRG1,GZMH,TBX21,PPP2R2B,CST7,SLAMF7,AGO4,SYTL2,STK40,ELF4,ADAM8,NKG7,PLEKHO2,JAKMIP2,SYTL3,SH3BP5,TGFBR3,ADAP1,ADGRG5,WWP2,S100A4,SYT11,RASSF1,PIEZO1,AUTS2,PITPNA,TCIRG1,ANXA4,SFXN3,PDGFD,MAN1A1,DNAJC1,BHLHE40,DOK2,ADCY9,TTC38,LPCAT1,CCR5,RHBDF2,ANXA…
FOURATI_BLOOD_TWINRIX_AGE_25_83YO_RESPONDERS_VS_POOR_RESPONDERS_0DY_UP	2.86789e-28	1.32733e-24	1.38026	0.534486	2.32265	526	LEF1,MLLT3,SLC16A10,EIF2S3,BACH2,ITGA6,CD27,ZFX,NUBPL,SHISAL2A,ZCCHC7,ATM,DACT1,TCF7,ABLIM1,SEPTIN6,FOXP1,CD72,GPR18,STAP1,ZNF107,PHF10,FCMR,ST6GAL1,BLNK,SPICE1,IL24,ZNF141,PRKACB,TTC3,SARAF,ZMAT1,BCL7A,LDHB,TCL6,FRA10AC1,CLEC2D,ZNF550,ZNF507,NUDT7,AHR,CHML,SMARCA1,BCL11A,PARM1,MALT1,ZNF420,NHLRC2,TBC1D4,NEMP1,PCDH9,CD40,LRRN3,MAGT1,RPS4X,CD180,ZNF331,ANAPC16,AFF3,KDM5C,TAF4B,SNAPC3,NIPAL3,TRIB2,…
GOCC_SECRETORY_GRANULE	3.23483e-28	1.32733e-24	1.38026	-0.434547	-2.12938	837	SNAP23,NBEAL2,PADI2,ORM1,RETN,HSPA1A,MYH9,VCL,ITGAL,RAB27B,VCP,CRISP3,LCN2,STOM,NOTCH1,DIAPH1,UNC13D,PROS1,CAMP,DEGS1,FRMPD3,ITGB2,RAB4B,SPARC,MMP9,TREML1,LACRT,ITGA2B,CNN2,FGR,SERPINB10,CHGB,SPACA3,GSN,QPCT,STXBP5,ASTL,ITGB3,SPX,CDA,C3AR1,STK11IP,ACLY,FOLR3,HLA-B,PFKL,PLD1,MGAM,MS4A3,CSTB,KLK2,OLFM4,ATP8B3,PRKCD,RAB5B,LTF,CLEC5A,FCGR3B,PGM2,CEACAM8,CTSC,ITGAM,TCN1,LILRB3,THBS1,CLU,GAA,A2M,ANXA3,…
GOCC_SECRETORY_VESICLE	4.78986e-28	1.57232e-24	1.37274	-0.410822	-2.02273	994	SNAP23,NBEAL2,PADI2,ORM1,RETN,HSPA1A,MYH9,TMED9,VCL,ITGAL,IQSEC1,RAB27B,VCP,CRISP3,LCN2,STOM,SEPTIN5,NOTCH1,DIAPH1,UNC13D,PROS1,CAMP,DEGS1,FRMPD3,ITGB2,RAB4B,DNM1L,SPARC,MMP9,TREML1,LACRT,ITGA2B,CNN2,FGR,SERPINB10,CHGB,SPACA3,GSN,QPCT,STXBP5,ASTL,ITGB3,SPX,CDA,C3AR1,STK11IP,ACLY,FOLR3,HLA-B,PFKL,PLD1,STX10,MGAM,MS4A3,CSTB,KLK2,OLFM4,ATP8B3,PRKCD,RAB5B,LTF,RAB35,CLEC5A,FCGR3B,PGM2,CEACAM8,CTSC,ITG…
REACTOME_NEUTROPHIL_DEGRANULATION	4.60076e-28	1.57232e-24	1.37274	-0.518175	-2.44053	466	SNAP23,NBEAL2,PADI2,ORM1,RETN,HSPA1A,VCL,ITGAL,VCP,CRISP3,LCN2,STOM,DIAPH1,UNC13D,CAMP,DEGS1,FRMPD3,ITGB2,RAB4B,MMP9,CNN2,FGR,SERPINB10,GSN,QPCT,CDA,C3AR1,STK11IP,ACLY,FOLR3,HLA-B,PFKL,PLD1,MGAM,MS4A3,CSTB,OLFM4,PRKCD,RAB5B,LTF,CLEC5A,FCGR3B,PGM2,CEACAM8,CTSC,ITGAM,TCN1,LILRB3,GAA,S100P,MMP8,PYCARD,NEU1,ARSA,ALOX5,HK3,RHOA,DNASE1L1,PYGL,ADAM8,ABCA13,PPBP,PLEKHO2,PTX3,DNAJC5,GSDMD,CEACAM1,CYFIP1,C…
TRAVAGLINI_LUNG_CD4_NAIVE_T_CELL	3.47111e-27	1.03584e-23	1.34993	0.795329	2.90654	101	TRABD2A,CCR7,PCED1B,IL6ST,LEF1,SERINC5,FHIT,SATB1,MAL,LDLRAP1,TRAT1,CD27,TCF7,ABLIM1,CHMP7,NDFIP1,PIK3IP1,OXNAD1,FCMR,TESPA1,TXK,MYC,SARAF,RCAN3,INPP4B,PRKCA,LDHB,EPHX2,NELL2,GIMAP7,DGKA,RPL4,RPS20,ITK,CD3D,PIM2,RPS15,IL7R,RPS23,RPL23,BCL11B,RPL34,FAM102A,NOSIP,RPL37A,NPM1,RPS19,RPL28,RPL10A,RPL30,RPL31,RPS6,RPS16,RPL5,RPL18,RPL3,GIMAP4,TC2N,AAK1,RPL13,RPLP2,RPL12,CD3E,TLE5,RPL11,TNFRSF25,CD6
GSE11057_NAIVE_VS_EFF_MEMORY_CD4_TCELL_UP	1.22078e-25	3.33944e-22	1.31101	0.678958	2.70328	185	TRABD2A,PCED1B,IL6ST,EDAR,LEF1,MLLT3,SLC16A10,USP44,BACH2,NOG,SATB1,GAL3ST4,ITGA6,ZNF510,PDK1,ATM,PCSK5,ZNF43,DACT1,CAMK4,TCF7,AK5,ABLIM1,CHMP7,NDFIP1,ZNF138,NUCB2,FOXP1,PIK3IP1,ZNF780B,PDE3B,FCMR,BEND5,TTN,TECPR1,PLAG1,PRKCA,SNPH,ENOSF1,KPNA5,KLHL3,CERS6,NEMP1,PLXDC1,LRRN3,DEPDC7,GPRASP1,CNKSR2,APBA2,CD55,IPCEF1,AFF3,TAF4B,NIPAL3,CRTC3,CD7,FAM117B,CRLF3,PDE7B,PRRT1,ZNF563,TRMT13,KLHDC1,TMEM272,P…
REACTOME_INNATE_IMMUNE_SYSTEM	3.65941e-24	9.24029e-21	1.27091	-0.395212	-1.94643	1013	MAPKAPK2,SNAP23,NBEAL2,UBC,PADI2,ORM1,RETN,HSPA1A,TRAF2,MYH9,MAPK3,VCL,ITGAL,VCP,CRISP3,LCN2,IFNA14,STOM,PPP2CB,ACTB,DIAPH1,UNC13D,PROS1,CAMP,DEGS1,FRMPD3,ITGB2,RAB4B,NFKBIA,PSMB2,MMP9,CNN2,FGR,SERPINB10,CFL1,GSN,WASF3,QPCT,RPS6KA1,CDA,C3AR1,STK11IP,ACLY,FOLR3,HLA-B,PFKL,PLD1,MGAM,MS4A3,CSTB,OLFM4,C6,ATP6V0A4,PRKCD,RAB5B,LTF,CLEC5A,PSMC4,FCGR3B,ATP6V1G3,PGM2,CEACAM8,CTSC,CTSV,ITGAM,TCN1,LILRB3,LI…
GSE10325_CD4_TCELL_VS_MYELOID_UP	4.79213e-24	1.12362e-20	1.27091	0.665888	2.652	191	LEF1,MLLT3,FHIT,SATB1,ICOS,ITGA6,MAL,LDLRAP1,ADPRM,TRAT1,TCF7,LEPROTL1,MAN1C1,CEP68,NUCB2,PIK3IP1,TESPA1,TXK,GPA33,MYC,ASF1A,INPP4B,PRKCA,LDHB,MGAT4A,NELL2,CLEC2D,DGKA,ARHGAP15,KLHL3,ITPKB,SAE1,STAT4,ZBTB25,SIRPG,TBC1D4,PLXDC1,LRRN3,SOCS2,ITK,FLT3LG,APBA2,PLCG1,EVL,CD96,PLEKHB1,PIK3R1,CD3D,UFSP2,CD28,LPIN2,BCL11B,FAM102A,BAG3,NOSIP,POLR1E,CYLD,SFXN1,CD3G,BCL2,UXS1,SFI1,FAM162A,FAM171A1,RNF144A,TM…
GSE6269_E_COLI_VS_STREP_PNEUMO_INF_PBMC_DN	7.3783e-24	1.61467e-20	1.26274	-0.673117	-2.79997	157	PADI4,PDLIM7,PADI2,ORM1,RETN,CRISP3,LCN2,APMAP,MAN2A2,CAMP,MANSC1,CHPF2,MMP9,MYO1F,SERPINB10,GSN,GSR,GBA,CDA,MGAM,CC2D1A,LTF,CLEC5A,NDST1,CEACAM8,ITGAM,TCN1,PGAP6,ANXA3,S100P,MMP8,NEU1,ALOX5,HK3,PYGL,ADAM8,ARF3,PTX3,CDC37,CEACAM1,TRABD,LTB4R,FLOT1,HOMER3,CAMKK2,CHI3L1,RNASE3,IMPDH1,GALNS,PGLYRP1,COPE,CD177,IMPA2,PRTN3,ARG1,TNFSF13,STAB1,TPD52L2,RTN3,BST1,MYO5A,NCF4,CYP4F3,IGF2R,SDF4,APLP2,RAB27A,…
NAKAYA_PBMC_FLUARIX_FLUVIRIN_AGE_18_50YO_CORRELATED_WITH_HAI_28DY_RESPONSE_AT_3DY_NEGATIVE	1.16631e-23	2.39284e-20	1.26274	0.575821	2.41448	336	SCML1,IL6ST,LEF1,BACH2,ITGA6,ADPRM,USPL1,TRAT1,CAMK4,KRR1,TMEM243,MAN1C1,NUCB2,FOXP1,PIK3IP1,OXNAD1,ZNF101,DUSP11,FAM153A,KCNA3,PRKACB,TTC3,TTC32,RCAN3,MGAT4A,CLASP1,KPNA5,NOL11,GKAP1,PPP4R3A,ITPKB,N4BP2,ANKRD12,STAT4,ZBTB25,UTP4,SRSF3,ITK,NGDN,GPRASP1,ELP2,CNST,APBA2,AK3,ZNF26,MLH3,ZNF331,AFF3,TAF4B,SLC38A1,FAM76B,MATR3,EWSR1,PIK3R1,ECD,CD3D,CD28,URI1,RSL24D1,KLHL24,BCL11B,DDHD1,HSF2,SGTB,STK17A…
DESCARTES_FETAL_LUNG_MEGAKARYOCYTES	1.32377e-23	2.55613e-20	1.25451	-0.672572	-2.79105	151	FLNA,PDLIM7,NBEAL2,VCL,TLN1,RAB27B,PRKAR2B,CMTM5,TREML1,ITGA2B,NRGN,P2RY1,GP9,ITGB3,GFI1B,ENDOD1,GP1BA,THBS1,MPIG6B,TUBA8,GP6,ZYX,PLEK,PPBP,KEL,HYAL3,TGFB1,CTSA,GUCY1B1,C2orf88,LGALSL,VIL1,ILK,MFAP3L,FERMT3,LRP12,HPSE,FAM110A,P2RX1,PF4,TUBB1,MLC1,LTBP1,MARCHF2,LY6G6F-LY6G6D,WFDC1,BMP6,PCP2,SYTL4,EGF,CLEC1B,GATA1,GMPR,OR2W3,RHAG,RAP1B,NLK,XK,RAB37,CCR4,BBC3,RILP,LY6G6F,MFSD2B,PDE3A,SSX2IP,KIAA0513…
GSE32986_UNSTIM_VS_GMCSF_STIM_DC_UP	1.80151e-23	3.28536e-20	1.25451	0.664082	2.64405	185	SCML1,EDAR,FHIT,USP44,BACH2,NOG,GAL3ST4,LDLRAP1,PDK1,PLCL1,ICE2,LINS1,AK5,CHMP7,MAN1C1,ZNF107,TTN,C12orf42,WNT7A,SARAF,ZNF337,ERCC6L2,EPHX2,MAGOHB,OLFM2,KPNA5,DNAJB13,ITPKB,XKRX,CHML,SMARCA1,STAT4,ZNF157,ZNF540,RPS20,PLXDC1,GPRASP1,CNKSR2,APBA2,IPCEF1,ZNF331,PIAS1,TCEA3,FAM117B,ETS1,ATP11C,HSF2,SGTB,SBDS,PLPP6,ACVR1C,CEP95,PITPNM2,BCL2,NFKBIZ,ELK4,DCAF16,SUPT3H,RPL5,EPHA1,SIAH3,PNRC1,RECK,SNRPN,Z…
GSE32986_GMCSF_VS_GMCSF_AND_CURDLAN_LOWDOSE_STIM_DC_DN	6.00129e-23	1.03683e-19	1.2379	0.668127	2.64452	182	SCML1,NOG,GAL3ST4,ITGA6,LDLRAP1,PDK1,PLCL1,CACHD1,RNF157,LINS1,TCF7,ZNF91,LEPROTL1,AK5,CHMP7,DYNLT3,MAN1C1,FOXP1,OXNAD1,TTN,TXK,ZBTB20,WNT7A,PSMG4,SARAF,ZMAT1,ZNF337,PRKCA,OLFM2,KPNA5,ITPKB,XKRX,SMARCA1,SYDE2,RPS20,PLXDC1,TSPAN18,GPRASP1,APBA2,CD55,IPCEF1,ZNF331,PIAS1,TCEA3,RPL34,NOSIP,SBDS,PLPP6,ACVR1C,RPL37A,FNBP4,TRMT13,BCL2,NFKBIZ,RYK,RPL30,AMIGO1,SUPT3H,KANSL2,RPL5,EPHA1,RGCC
GSE26495_NAIVE_VS_PD1HIGH_CD8_TCELL_DN	1.68449e-22	2.76476e-19	1.2295	-0.632451	-2.68331	187	RAP1GAP2,TMED9,ITGAL,SMAD7,RGS3,APMAP,STOM,EOMES,WIPI1,HOPX,DERL1,ATP2B4,JAKMIP1,GSR,GAB3,WSB2,SNTB2,GALM,OSBPL3,ADGRG1,CTSC,CCL5,GZMH,TBX21,PPP2R2B,ABCA2,CST7,SLAMF7,AGO4,GLCCI1,ADAM8,NKG7,PLEKHO2,JAKMIP2,SYTL3,SH3BP5,TGFBR3,ADGRG5,DLG3,SLC16A6,WWP2,PLCG2,S100A4,ARHGAP25,SYT11,AUTS2,TCIRG1,SFXN3,PDGFD,MAN1A1,DNAJC1,BHLHE40,DOK2,TTC38,GFI1,LPCAT1,CCR5,RHBDF2,ANXA2,ACTN4,SH3BP2,SYNE2,ATXN1,JAZF1,C…
GSE22886_NAIVE_CD4_TCELL_VS_MONOCYTE_UP	7.35349e-22	1.14946e-18	1.21254	0.651931	2.59613	186	LEF1,MLLT3,SLC16A10,BACH2,ICOS,ITGA6,MAL,LDLRAP1,ADPRM,TRAT1,CD27,CAMK4,ABLIM1,CHMP7,NUCB2,GPR18,FCMR,TESPA1,TXK,ZBTB20,INPP4B,PRKCA,SNPH,MGAT4A,EPHX2,NELL2,CLEC2D,DGKA,KLHL3,ZBTB25,SIRPG,TBC1D4,LRRN3,ITK,GPRASP1,FLT3LG,ZNF331,NIPAL3,TRIB2,PLCG1,SLC38A1,CD7,CD96,PLEKHB1,PIK3R1,CD3D,CD28,ETS1,MPRIP,BCL11B,HSF2,ZNF224,FAM102A,NOSIP,LY9,CD3G,BCL2,SEL1L3,ECHDC2,PLEKHA1,BNIP3,CDC25B,TMEM204,CD40LG,LIG…
HAY_BONE_MARROW_PLATELET	9.29964e-22	1.38759e-18	1.20398	-0.578745	-2.55634	243	KIFC3,SNAP23,PDLIM7,VCL,SH3BGRL2,LANCL3,TLN1,WDR1,RAB27B,LCN2,RAB6B,CAVIN2,SLC6A4,SEPTIN5,PTGS1,PROS1,CMTM5,SPARC,VEPH1,TREML1,NRGN,MYL9,CTDSPL,RGS6,GP9,GNAZ,ITGB3,MINDY1,ENDOD1,GP1BA,MPIG6B,AFAP1,CLU,ZCCHC17,TUBA8,CNN1,TRIM40,GP6,TUBA4A,CDKN2D,H2AC8,PPBP,PLAAT1,CTSA,PDGFA,DAB2,C2orf88,PARD3,ELOVL7,LGALSL,VIL1,SLC24A3,ILK,MFAP3L,FERMT3,PDE5A,CTTN,PF4,TUBB1,MYLK,AVPR1A,RSU1,MARCHF2,PIP4P2,LY6G6F-L…
GSE10325_LUPUS_CD4_TCELL_VS_LUPUS_MYELOID_UP	1.61625e-21	2.30674e-18	1.20398	0.649007	2.58448	186	LEF1,MLLT3,FHIT,BACH2,ICOS,ITGA6,MAL,LDLRAP1,CD27,TCF7,ABLIM1,EIF4A2,CHMP7,MAN1C1,CEP68,SEPTIN6,PIK3IP1,FCMR,ST6GAL1,TESPA1,TXK,PRKACB,GPA33,PRKCA,LDHB,EPHX2,NELL2,CLEC2D,KLHL3,STAT4,ZBTB25,TBC1D4,ITK,GPRASP1,FLT3LG,TRIB2,PLCG1,SLC38A1,EVL,CD96,PLEKHB1,CD3D,CD28,PIM2,GARRE1,BCL11B,FAM102A,NOSIP,LY9,CTC1,CD3G,BCL2,NPM1,GTF3A,PDCD4,ECHDC2,FBL,CBR3,RPL10A,FAM171A1,CDC25B,TMEM204,GPX7,ATIC,DNAJC9,IL2…
NAKAYA_PBMC_FLUARIX_FLUVIRIN_AGE_18_50YO_CORRELATED_WITH_HAI_28DY_RESPONSE_AT_3DY_POSITIVE	2.31392e-21	3.03827e-18	1.19534	-0.494779	-2.30467	408	PADI2,CTBP2,CSK,PPP2CB,IFITM2,VDR,HDAC5,RAB4B,JPT1,LST1,OGDH,RXRA,SUSD1,TRIQK,GSN,QPCT,RPS6KA1,GBA,APOBR,KIR3DL1,ACLY,SIL1,CSTB,PRKCD,ARAP1,PPP1R18,LILRB3,GAA,SLAMF7,AGTRAP,AGO4,ZYX,PYCARD,HK3,SIGLEC10,ARPC1B,ARF3,LRP1,SERF2,POLR1D,SEMA4A,MGST3,CYFIP1,PRRC2A,CORO1A,BRI3,SYT11,PAK1,ILK,CD300A,IQGAP1,RGS14,UVSSA,TNFSF12-TNFSF13,MSRB1,LILRB1,TCIRG1,PRDX1,S100A11,SERPINA1,RTN1,HSPA6,SIGLEC7,GRN,IMPA2…
TRAVAGLINI_LUNG_NEUTROPHIL_CELL	2.30664e-21	3.03827e-18	1.19534	-0.536309	-2.42816	321	MAPKAPK2,PDLIM7,NBEAL2,PADI2,GNB2,G6PD,IFITM2,UNC13D,TKT,PREX1,MMP9,MYO1F,DYSF,ATG16L2,CCDC88B,CDA,HLA-B,MIDN,CSTB,ABTB1,S100A6,VSIR,FCGR3B,SUN2,S100P,PHC2,JTB,RASGRP4,PYGL,ADAM8,MYL6,LPAR2,ARPC4,SAT1,MAST3,CCNJL,G0S2,ATG2A,RNF213,MARCHF6,SLC16A3,SIPA1L2,CORO1A,RUBCNL,CA4,BRI3,CHI3L1,JUND,CEBPB,VAMP2,DAPK2,MSRB1,RASSF3,TWF2,FPR1,S100A11,GIGYF1,CEBPD,ULK1,PGLYRP1,FOS,FTL,MKNK2,SOD2,MMP25,ITGAX,ARG…
NAKAYA_PBMC_FLUARIX_FLUVIRIN_AGE_18_50YO_CORRELATED_WITH_HAI_28DY_RESPONSE_AT_7DY_NEGATIVE	1.05553e-20	1.33265e-17	1.17789	0.516788	2.21189	440	IL6ST,LEF1,FHIT,BACH2,TRAT1,ZFX,CAMK4,LINS1,KRR1,EIF4A2,METTL14,SNX9,CEP68,SEPTIN6,FOXP1,PPM1K,GPR18,WDR75,STAP1,FAM153A,SLC7A6,TESPA1,PABPC1,ENOSF1,CLASP1,CLEC2D,DGKA,KPNA5,ZNF507,GKAP1,PPP4R3A,ITPKB,SRSF5,USP48,COX20,STAT4,HELQ,AIMP1,TBC1D4,TIGD1,PLXDC1,SRSF3,CSNK1A1,NGDN,GPRASP1,TMED5,FLT3LG,MDM4,TRA2B,AFF3,CYCS,TRIB2,PRPF4B,STAG3L2,CD96,PIK3R1,MSMO1,PIGA,ZNF430,FAM117B,CD44,URI1,KLHL24,BCL11B…
GSE26495_NAIVE_VS_PD1HIGH_CD8_TCELL_UP	1.21767e-20	1.48042e-17	1.17789	0.653416	2.58552	179	TRABD2A,CCR7,SCML1,IL6ST,EDAR,LEF1,SLC16A10,DSC1,NOG,GAL3ST4,ITGA6,MAL,LDLRAP1,ADPRM,CA6,PDK1,PCSK5,RNF157,CLN5,LINS1,AK5,CHMP7,NAA16,MAN1C1,NDFIP1,FOXP1,PIK3IP1,OXNAD1,BEND5,TECPR1,SARAF,PLAG1,PRKCA,NELL2,LRRN3,CNKSR2,CD55,IPCEF1,TAF4B,USP6NL,FAM117B,CHCHD7,ZNF285,EIF2D,PRRT1,VIPR1,TSEN2,RNF175,ZNF93,MRRF,TMEM272,UBIAD1,CBR3,AMIGO1,EPHA1,PKIG,PRXL2A
GSE26495_NAIVE_VS_PD1LOW_CD8_TCELL_UP	1.57162e-20	1.8425e-17	1.16907	0.648448	2.55942	178	TRABD2A,SCML1,IL6ST,EDAR,LEF1,SERINC5,SLC16A10,DSC1,NOG,GAL3ST4,MAL,LDLRAP1,ADPRM,CA6,PDK1,LEPROTL1,CHMP7,NAA16,TMEM243,MAN1C1,NDFIP1,FOXP1,PIK3IP1,OXNAD1,BEND5,TECPR1,PLAG1,PRKCA,CCDC141,TTC9,LRRN3,CNKSR2,TAF4B,FAM117B,CHCHD7,ZNF285,SNHG29,PRRT1,FAM102A,VIPR1,TSEN2,RNF175,ACVR1C,RMND5B,OXA1L,CR2,ARMH1,TMEM272,UBIAD1,SLC2A11,CBR3,AMIGO1,ZNF404,RPL5,EPHA1,TACC3,ZDHHC9,PRXL2A,HLA-DOA,SFXN4,ZNF844
ZAK_PBMC_MRKAD5_HIV_1_GAG_POL_NEF_AGE_20_50YO_1DY_UP	1.79273e-20	2.02925e-17	1.16907	-0.379464	-1.86423	978	UBC,ALAS1,GNB2,GDPD5,ACP2,GADD45B,STOM,G6PD,WIPI1,SLFN12,IFITM2,VDR,GPAT3,ITPRIPL2,RAB4B,LST1,HHEX,BLOC1S1,USF1,RXRA,TBC1D2,SUSD1,DYSF,FGR,AKIRIN2,ACSL4,RARA,SAT2,GBA,PLIN3,APOBR,C3AR1,SIL1,MIDN,ABHD16A,OLFM4,PRKCD,LTF,CLEC5A,XKR8,RASSF4,LILRB3,TUBA1A,ST14,LIMK1,GAA,MFSD14B,SLAMF7,AGTRAP,LOXL3,MMP8,EHBP1L1,PYCARD,BID,GORASP1,NEU1,ARSA,GRINA,ALOX5,ELF4,DUSP3,RASGRP4,DENND5A,HK3,PLEK,DNASE1L1,ZBP1,…
GSE45739_UNSTIM_VS_ACD3_ACD28_STIM_NRAS_KO_CD4_TCELL_UP	2.59235e-20	2.81663e-17	1.16907	0.643079	2.56093	188	IL6ST,EDAR,LEF1,MLLT3,SERINC5,FHIT,ICOS,ITGA6,MAL,ADPRM,TRAT1,PDK1,CAMK4,PLCL1,LINS1,TCF7,PPWD1,CEP68,PHF10,SLC7A6,TESPA1,GPA33,RCAN3,LIMS2,INPP4B,PRKCA,LDHB,ENOSF1,EPHX2,DGKA,CYSLTR1,TTC12,ARHGAP15,KLHL3,NET1,MALT1,TARDBP,TBC1D4,NEMP1,MCUB,DAP3,FLT3LG,N4BP2L2,WDR59,TRPC1,TRIB2,ZBTB14,CD28,GARRE1,LPIN2,VIPR1,BAG3,PCYOX1L,NOSIP,TLK1,SSBP2,CYLD,FYB1,UXS1,VPS8,PCMTD2,TACC3,CD40LG,FAM13A,TRAK2,SOD1,L…
GSE5542_UNTREATED_VS_IFNA_TREATED_EPITHELIAL_CELLS_24H_DN	2.74575e-20	2.81663e-17	1.16018	0.64377	2.54873	181	TRABD2A,EDAR,MMP28,FHIT,NOG,MAL,LDLRAP1,PAQR8,ABRAXAS1,ADPRM,CACHD1,CHMP7,CEP68,ZNF780B,TESPA1,FARSB,TECPR1,EPHX2,DGKA,NOL11,KLHL3,ITPKB,CHML,PRKAR1B,ZNF391,SLC7A8,N6AMT1,CDNF,AK3,CRTC3,ETFRF1,CBY1,TCEA3,PIM2,FAM117B,CHCHD7,RSL24D1,SGTB,TSEN2,PCYOX1L,METAP2,CCDC102B,CD79A,SFXN1,MRRF,OTUD6B,KIAA1586,ELK4,RMDN2,ZFAND1,GIMAP2,LMLN,E2F5,HBS1L,BZW2,MAML2,ZNF740,MTA3,NUDCD3,UBASH3A,DPH5,CFP,ACBD4,CDCA7…
TRAVAGLINI_LUNG_OLR1_CLASSICAL_MONOCYTE_CELL	2.71602e-20	2.81663e-17	1.16018	-0.413345	-1.99393	686	DDX3Y,MAPKAPK2,FLNA,PDLIM7,MYH9,WDR1,GADD45B,NDST2,ACTB,MAP4K4,VDR,ITPRIPL2,LST1,PDE4A,NFKBIA,EMD,EIF4G1,DYSF,FGR,ACSL4,RARA,QPCT,SAT2,PRNP,PLIN3,FOSL2,C3AR1,MIDN,CSTB,S100A6,CLEC5A,RASSF4,PPP1R18,EHD1,LILRB3,THBS1,PCBP1,EHBP1L1,ZYX,BID,PHC2,STK40,PLEC,GRINA,DENND5A,RHOA,PLEK,SIGLEC10,ADAM8,SERF2,PLEKHO2,PTX3,MYL6,TPP1,IER3,ATF3,SAT1,CYFIP1,G0S2,FLOT1,SLC16A3,SLC16A6,ZMIZ1,CAMKK2,SLC43A3,BRI3,OGF…
GSE10325_LUPUS_CD4_TCELL_VS_LUPUS_BCELL_UP	1.15157e-19	1.14549e-16	1.14219	0.632823	2.5247	190	IL6ST,LEF1,MLLT3,SERINC5,FHIT,ICOS,ITGA6,MAL,LDLRAP1,TRAT1,PCSK5,CAMK4,PLCL1,TCF7,LEPROTL1,MAN1C1,TIAM1,PIK3IP1,TESPA1,TXK,GPA33,INPP4B,PRKCA,LDHB,MGAT4A,EPHX2,NELL2,DGKA,ITPKB,STAT4,ZBTB25,SIRPG,TBC1D4,MCUB,ITK,APBA2,IPCEF1,CD4,PLCG1,PLEKHB1,PIK3R1,CD3D,CD28,IL7R,LPIN2,BCL11B,FAM102A,BAG3,NOSIP,RUNX1,CYLD,FYB1,CD3G,UXS1,LCP2,FAM171A1,CDC25B,RNF144A,GIMAP4,ABITRAM,SOD1,LPAR6,ATP10A,TRMO,ANKRD55,C…
GSE10325_BCELL_VS_MYELOID_DN	4.12922e-19	3.98664e-16	1.13309	-0.587965	-2.508	195	CTBP2,CEBPA,CDK2AP1,NACC2,LST1,TKT,RXRA,MYO1F,TRIM8,QPCT,CDA,C3AR1,PRKCD,ICAM4,VENTX,LILRB3,TNFRSF8,BID,PHC2,TESC,HK3,CARD9,SAT1,CYFIP1,CTSA,SLC43A3,S100A4,PAK1,CD300A,CEBPB,COTL1,MYD88,MSRB1,PELI2,MAFB,FPR1,CDKN1C,CEBPD,SERPINA1,FOS,PTGDR2,SCO2,IMPA2,CCR5,DAPK1,TNFSF13,SUOX,ROGDI,RTN3,PDK3,ADGRE2,SLC11A1,VPS37C,BLVRB,LILRA1,FBP1,LGALS2,FAR2,CFD,SH2B3,RAB27A,ADM,TLR5,CSF1R,PLXNB2,MEGF9,ASGR1,APOB…
THAKAR_PBMC_INACTIVATED_INFLUENZA_AGE_21_30YO_RESPONDERS_28DY_DN	4.32819e-19	4.05935e-16	1.13309	-0.385907	-1.89062	856	KDM5D,GPR137,RAP1GAP2,SNORD36C,SSH3,PRKY,ACADVL,NPEPL1,ITGAL,IQSEC1,ABR,MAN2A2,NDST2,ARHGAP4,NOTCH1,IFITM2,WRAP73,ITGB2,LST1,SIK3,CHKB,TYK2,EMD,TBC1D2,CNN2,DYSF,FGR,CFL1,TRIM8,RARA,QPCT,APOBR,ZNF513,MUTYH,PFKL,MIDN,GAK,PRKCD,VSIR,HGS,PSMC4,MXD4,SEC24C,PPP1R18,ADGRG1,SREBF1,LILRB3,GSE1,CHFR,FLII,SKIV2L,PAXX,EHBP1L1,APBB3,ZYX,MAEA,RDH5,STK40,ANKRD11,TTLL3,ALOX5,ELF4,RASGRP4,HK3,ADHFE1,ITIH5,ORC6,DN…
GSE22886_NAIVE_TCELL_VS_MONOCYTE_UP	5.13472e-19	4.68201e-16	1.12391	0.628463	2.50267	186	LEF1,MLLT3,BACH2,SATB1,ITGA6,MAL,LDLRAP1,CD27,ABLIM1,CEP68,NUCB2,PIK3IP1,GPR18,FCMR,TXK,INPP4B,PRKCA,MGAT4A,ENOSF1,EPHX2,NELL2,CLEC2D,DGKA,ZBTB25,SIRPG,TBC1D4,LRRN3,ITK,GPRASP1,FLT3LG,NIPAL3,TRIB2,PLCG1,SLC38A1,CD7,EVL,CD96,PLEKHB1,CD3D,CD28,MPRIP,BCL11B,FAM102A,NOSIP,LY9,CD3G,BCL2,UBIAD1,PDCD4,ECHDC2,BNIP3,FAM162A,COX11,CDC25B,RNF144A,TMEM204,SUPT3H,MSH2,GPX7,LIG1,KLHL20,DNAJC9,AMMECR1,ZNF529,NR…
ZAK_PBMC_MRKAD5_HIV_1_GAG_POL_NEF_AGE_20_50YO_AD5_NAB_TITERS_GTE_200_VS_LTE_200_1DY_UP	1.12589e-18	9.98876e-16	1.11466	0.692601	2.62596	122	TRABD2A,CCR7,DSC1,SATB1,ITGA6,CD27,CAMK4,RNF157,AK5,ABLIM1,NAA16,NUCB2,FOXP1,PDE3B,PPIL3,TCL1A,PRKACB,TTC3,RCAN3,INPP4B,LDHB,MGAT4A,NELL2,LUC7L3,CLEC2D,ARHGAP15,N4BP2,ABCD2,ITK,APBA2,SLC38A1,CRIPT,CD96,CD3D,ZKSCAN8,ETS1,MPRIP,EIF3L,POLR1E,HLTF,BCL2,PATJ,CD1C,CD22,BNIP3,FXR1,THEMIS,TMEM204,NDUFS5,TC2N,MS4A1,RASGRP1,MAML2,KLHDC2,SESN1,RPL17,DPH5,NT5E
HAY_BONE_MARROW_NEUTROPHIL	1.27633e-18	1.10255e-15	1.11466	-0.469271	-2.18273	432	PADI4,FLNA,PADI2,MYH9,ACTB,GPAT3,TKT,RXRA,DYSF,TRIQK,GPR27,AKIRIN2,ACSL4,QPCT,PRNP,APOBR,FOSL2,CDA,FOLR3,MIDN,PLD1,STX10,S100A6,CLEC5A,RASSF4,TMEM170B,ITGAM,LILRB3,THBS1,ZNF516,GAA,S100P,AGTRAP,AGO4,EHBP1L1,APBB3,ZYX,PYCARD,PHC2,PLEC,FRY,ALOX5,RASGRP4,DENND5A,PYGL,LRP1,SERF2,TPP1,SEMA4A,CYFIP1,LTB4R,TGFB1,ANO6,SLC16A3,ADAP1,SH3BGRL3,BRI3,S100A4,JUND,IQGAP1,MSRB1,STMP1,PELI2,MMP17,ATP11A,FPR1,PTCH…
RUNNE_GENDER_EFFECT_UP	1.46248e-18	1.23096e-15	1.11466	-0.997964	-2.24392	9	DDX3Y,KDM5D,USP9Y,RPS4Y1,EIF1AY,UTY,ZFY,PRKY,TXLNGY
GOCC_SPECIFIC_GRANULE	1.70296e-18	1.36345e-15	1.11466	-0.629323	-2.629	159	SNAP23,ORM1,RETN,VCL,ITGAL,CRISP3,LCN2,STOM,CAMP,DEGS1,ITGB2,CNN2,QPCT,C3AR1,FOLR3,PLD1,MS4A3,OLFM4,LTF,CLEC5A,CEACAM8,ITGAM,TCN1,ANXA3,MMP8,NEU1,DNASE1L1,ADAM8,PTX3,DNAJC5,GSDMD,CEACAM1,CYFIP1,ANO6,TOLLIP,TMC6,DEFA4,CHI3L1,HPSE,ATP11A,P2RX1,PGLYRP1,CD177,CXCL1,MMP25,ARG1,ACAA1,PDXK,FCAR,BST1,ALDH3B1,MCEMP1,PTPRB,PGRMC1,LAMTOR2,SLCO4C1,ADGRG3,RAB27A,MLEC,FPR2,STXBP2,LAMTOR1,BPI,RAB37,AGPAT2,PTPN6
GOCC_VESICLE_LUMEN	1.70124e-18	1.36345e-15	1.11466	-0.509523	-2.29751	316	PADI2,ORM1,RETN,VCL,VCP,CRISP3,LCN2,UNC13D,PROS1,CAMP,SPARC,CNN2,FGR,GSN,QPCT,CDA,STK11IP,ACLY,FOLR3,PFKL,CSTB,OLFM4,PRKCD,LTF,PGM2,CTSC,TCN1,THBS1,FASLG,CLU,A2M,S100P,MMP8,PYCARD,NEU1,ARSA,ALOX5,HK3,DNASE1L1,PYGL,PPBP,PTX3,GSDMD,CYFIP1,TGFB1,CTSA,MAGED2,TOLLIP,RNASE2,PDGFA,DEFA4,PSMD7,CHI3L1,ALDOC,RNASE3,COTL1,FERMT3,IMPDH1,GALNS,HPSE,PF4,S100A11,PRDX6,PGLYRP1,SERPINA1,HSPA6,MVP,FTL,CXCL1,TUBB4B…
FOURATI_BLOOD_TWINRIX_AGE_25_83YO_RESPONDERS_VS_POOR_RESPONDERS_0DY_DN	2.32293e-18	1.81553e-15	1.10534	-0.408943	-1.96707	664	PAQR6,DDX3Y,KDM5D,USP9Y,RPS4Y1,EIF1AY,UTY,SNAP23,CNRIP1,ZFY,TMSB4Y,SSH3,RETN,CLTCL1,TXLNGY,CRISP3,ZFYVE1,LCN2,SUPT6H,CFAP73,CAMP,RING1,TKT,USF1,ITGA2B,ITGB3,GBA,KIR3DL1,C3AR1,STK11IP,MKI67,OLFM4,ATP8B3,UNC45A,LTF,RRBP1,CEACAM8,TCN1,PNPLA1,THBS1,ZNF516,PTN,LOXL3,NMB,MMP8,H2BW1,ARSA,ANKRD11,TTLL3,DUSP3,ZBP1,MT1E,LRP1,PTX3,INSR,TPP1,MEX3C,DEFA4,S100A4,RNASE3,NCLN,HSPA1B,RABL6,LILRB1,JPH4,ARHGEF10L,A…
GSE11057_NAIVE_CD4_VS_PBMC_CD4_TCELL_UP	2.65022e-18	2.02317e-15	1.10534	0.625097	2.48541	184	SCML1,PCED1B,IL6ST,MLLT3,NOG,ZNF510,CD27,ATM,CAMK4,LINS1,LEPROTL1,AK5,ABLIM1,SNX9,MAN1C1,NUCB2,PIK3IP1,PHF10,FCMR,GPA33,TECPR1,PLAG1,RCAN3,SNPH,NOL11,NET1,ZNF420,NEMP1,LRRN3,TSPAN18,ITK,GPRASP1,CNST,IPCEF1,ZNF331,NIPAL3,ZNF189,EVL,PLEKHB1,EIF2D,BCL11B,BAG3,PCYOX1L,FNBP4,POLR1E,TMEM272,ECHDC2,ANXA2R,AMIGO1,METTL16,EPHA1,RGCC,ZNF275,ZRANB1,TMEM143,MAML2,VPS51,MORC4,CNOT6L,SCML4,TMEM245,MTERF4,RIMKL…
GSE10325_LUPUS_BCELL_VS_LUPUS_MYELOID_DN	3.10807e-18	2.31876e-15	1.10534	-0.586443	-2.51443	197	CTBP2,CEBPA,PLOD1,NACC2,ACTB,LST1,RXRA,MYO1F,TBC1D2,QPCT,PLIN3,APOBR,C3AR1,S100A6,RASSF4,ITGAM,LILRB3,GAA,HK3,LRP1,CARD9,SAT1,CYFIP1,CTSA,RHOG,ZMIZ1,S100A4,CEBPB,MSRB1,LILRB1,HPSE,MAFB,ARHGEF10L,S100A11,FHOD1,RAB31,SERPINA1,HSPA6,FTL,SIGLEC7,DOK2,SCO2,DAPK1,HEBP1,STAB1,TPD52L2,ANPEP,ALDH3B1,ADGRE2,SLC11A1,VPS37C,SLC16A5,BLVRB,LILRA1,FBP1,TSPO,APLP2,CFD,EFHD2,MYOF,TLR5,CSF1R,PLXNB2,ASGR1,TSEN34,AP…
FAN_EMBRYONIC_CTX_BRAIN_NAIVE_LIKE_T_CELL	5.63995e-18	4.11415e-15	1.09593	0.651041	2.5182	151	TRABD2A,CCR7,LEF1,SERINC5,SATB1,ICOS,MAL,LDLRAP1,TRAT1,CD27,CAMK4,TCF7,LEPROTL1,SEPTIN6,PIK3IP1,OXNAD1,FCMR,TESPA1,TXK,MYC,RCAN3,LDHB,EPHX2,GIMAP7,CLEC2D,DGKA,ARHGAP15,LRRN3,MCUB,ITK,FLT3LG,CD7,CD96,CD3D,PIM2,FAM117B,IL7R,CD44,ETS1,RSL24D1,NOSIP,TMEM123,LY9,CD3G,NPM1,TNFAIP8,C16orf54,PDCD4,THEMIS,FXYD5,ID3,PCMTD2,GIMAP4,RGCC,TC2N,CD40LG,IL2RG,RHOH,CXCR4,CD3E,PLAC8,TLE5,SCML4,MTERF4,CD6
GSE11057_NAIVE_VS_MEMORY_CD4_TCELL_UP	6.48872e-18	4.63041e-15	1.09593	0.625864	2.47029	178	SCML1,PCED1B,EDAR,USP44,DSC1,BACH2,SATB1,GAL3ST4,ITGA6,CA6,PDK1,PCSK5,CAMK4,ABLIM1,CHMP7,NAA16,SNX9,NDFIP1,NUCB2,PIK3IP1,ZNF780B,STAP1,PDE3B,BEND5,PLAG1,SNPH,SCAI,KCNQ5,NET1,CHML,LRRN3,GPRASP1,APBA2,CD55,TAF4B,CRLF3,PDE7B,KLHL24,HSF2,PRRT1,STK17A,RNF175,ZNF563,ZNF546,KLHDC1,TMEM272,PITPNM2,DNTT,SLC2A11,NDC1,PIGL,SORCS3,PKIG,PRXL2A,LMLN,GNAI1,TSPAN3,SNRPN,MALL,TBC1D32,PDE7A,OBSCN-AS1,BTBD3,MAML2,S…
GSE11057_EFF_MEM_VS_CENT_MEM_CD4_TCELL_DN	7.79413e-18	5.44362e-15	1.08644	0.625232	2.46779	178	SCML1,PCED1B,TSHZ2,IL6ST,EDAR,LEF1,MLLT3,NOG,ICOS,GAL3ST4,CD27,PDK1,ATM,CAMK4,TCF7,AK5,ABLIM1,CEP68,FOXP1,PIK3IP1,KALRN,PDE3B,GPR155,MTUS1,TTN,TXK,ZBTB20,GPA33,ATXN7L1,KLHL3,SAE1,CERS6,CNST,CNKSR2,APBA2,IPCEF1,TRIB2,CRTC3,TMEM196,CD7,DTX1,TCEA3,FAM117B,PDE7B,ZNF451,SLC18B1,OTULINL,TMEM272,HIVEP1,SFI1
GSE4984_UNTREATED_VS_GALECTIN1_TREATED_DC_DN	9.43561e-18	6.45278e-15	1.08644	0.636278	2.49576	165	SLC16A10,USP44,BACH2,ICOS,CD27,CA6,ABLIM1,EIF4A2,CHMP7,ZNF85,CD72,STAP1,PDE3B,FCMR,SLC7A6,TCL1A,BLNK,FARSB,MRNIP,TXK,BCL7A,LDHB,NELL2,DGKA,PCDH9,EIF3D,ARHGEF10,CNKSR2,AFF3,DTX1,IL7R,MRPL49,ETS1,SNHG29,FAM102A,NOP2,CD79A,CR2,GTF3A,SEL1L3,CD22,CD200,RPS6,ID3,CORO2B,EPHA1,PKIG,RPL3,BTLA,MS4A1,RHOH,CD83,PBX4,BDH1,ATF7IP2,UTP25,TNFRSF25,PHB2,TSPAN13,RPS5,OSTC,SPDL1,FCRL2,FCRLA,RPS14,CYP2U1,HSP90AB1,SC…
GSE11057_NAIVE_VS_CENT_MEMORY_CD4_TCELL_UP	1.44987e-17	9.71295e-15	1.07687	0.624453	2.46558	177	CCR7,SCML1,PCED1B,IL6ST,EDAR,USP44,NOG,SATB1,GAL3ST4,ITGA6,PDK1,ATM,DACT1,CAMK4,AK5,ABLIM1,CHMP7,NAA16,SNX9,MAN1C1,NUCB2,PIK3IP1,BEND5,ZSCAN12,SMOC2,PLAG1,SNPH,SCAI,NET1,CHML,CERS6,LRRN3,CEP70,DEPDC7,CNKSR2,APBA2,CD55,TAF4B,CRLF3,HSF2,PRRT1,STK17A,RNF175,ZNF563,TMEM272,PITPNM2,MESP2,BNIP3,SLC2A11,NDC1,PKIG,PRXL2A,TSPAN3,MALL,SFXN4,TBC1D32,PRKD3,PDE7A,OBSCN-AS1,MAML2,THAP2,SERTAD2
GSE6269_E_COLI_VS_STAPH_AUREUS_INF_PBMC_DN	2.77501e-17	1.82185e-14	1.07687	-0.598014	-2.52236	171	PDLIM7,NBEAL2,APMAP,MAN2A2,ZNF668,MANSC1,CHPF2,MMP9,MYO1F,EIF4G1,GBA,APOBR,MGAM,FADS1,CC2D1A,S100A6,PRKCD,CLEC5A,RRBP1,NDST1,ITGAM,PISD,ADRM1,MMP8,ZYX,NEU1,PHC2,OSBPL2,PYGL,ADAM8,PTX3,LPAR2,IER3,LTB4R,HOMER3,RNASE3,NR1H2,IMPDH1,GALNS,HIP1,FHOD1,PSTPIP1,COPE,GRN,ELL,CLN3,IMPA2,SIRT7,CDC42EP3,ITGAX,STAB1,PDXK,TPD52L2,ANPEP,MYO5A,CYP4F3,IGF2R,SDF4,FSCN1,RAF1,APLP2,TSPAN4,RAB27A,NIBAN1,PAM,PDIA6,CR1,…
HARALAMBIEVA_PBMC_FLUARIX_AGE_50_74YO_CORR_WITH_28D_MEM_B_CELL_RESPONSE_AT_28DY_POSITIVE	3.86365e-17	2.48683e-14	1.06721	-0.337202	-1.68075	1202	PLPP3,PDLIM7,EIF4A3,EPB41L2,UBC,ARID3A,ALAS1,NPEPL1,IQSEC1,TRAF7,WIPI1,KHSRP,APOM,ZFAND3,SPTY2D1,ITPRIPL2,NFKBIA,TKT,AP2A1,MMP9,MYO1F,TBC1D2,ERG,PCCA,TMEM52B,DYSF,P2RY1,GPR27,TRIM8,AKIRIN2,ACSL4,RARA,MRPS17,FOSL2,CDA,SOGA1,FOLR3,TAS1R3,CD34,MIDN,HEYL,STX10,RAB35,FCGR3B,TMEM170B,RRBP1,NDST1,PNPLA2,PNPLA1,MLX,PISD,ST14,ZNF516,ADRM1,FLII,TREML4,ZNF281,LOXL3,PYCARD,GRINA,ALOX5,ELF4,RASGRP4,EMC6,PLEK,…
DESCARTES_MAIN_FETAL_MEGAKARYOCYTES	4.15626e-17	2.62372e-14	1.06721	-0.596184	-2.52349	174	PADI4,NBEAL2,MYH9,VCL,TLN1,RAB27B,PRKAR2B,PTGS1,DIAPH1,UNC13D,PROS1,DNM1L,CMTM5,TREML1,ITGA2B,SUSD1,NRGN,P2RY1,GP9,STXBP5,ITGB3,ABHD16A,TTC7B,GFI1B,GP1BA,THBS1,MPIG6B,TUBA8,GP6,ZYX,TUBA4A,CDKN2D,PLEK,PPBP,TGFB1,PRUNE1,ELOVL7,LGALSL,SLC24A3,ILK,MFAP3L,FERMT3,LRP12,PDE5A,CTTN,HPSE,TPST2,FAM110A,P2RX1,PF4,TUBB1,FHOD1,RSU1,LTBP1,LY6G6F-LY6G6D,VASP,PROSER2,EGF,COL24A1,CLEC1B,AXIN1,DOK3,STXBP2,RAP1B,SE…
GSE11057_CD4_CENT_MEM_VS_PBMC_DN	1.11306e-16	6.89384e-14	1.04763	-0.573359	-2.42844	190	SNAP23,CEBPA,PRKAR2B,PLOD1,PTGS1,ITPRIPL2,TKT,RXRA,SPARC,SUSD1,DYSF,ZNF185,APOBR,PRKCD,TMEM170B,LILRB3,GSE1,CPNE5,GRINA,DUSP3,RASGRP4,PLEK,SEMA4A,CARD9,CYFIP1,RNASE2,RUBCNL,CEBPB,MYD88,PICALM,ANXA4,MLC1,CD9,ADAMTSL4,RTN1,ZNF710,OS9,TFEB,OLIG1,RHBDF2,SCPEP1,TDRD9,TNFSF13,NADK,ADGRE2,SPI1,MEIS1,SESTD1,SH3BP2,PDLIM1,FBP1,APLP2,LGALS2,CFD,TET3,FPR2,STXBP2,EFHD2,XK,OSBPL5,PLXNB2,ATP6V0A1,SLC15A3,SORT1…
HAY_BONE_MARROW_NK_CELLS	3.04176e-16	1.84905e-13	1.0377	-0.477236	-2.17315	351	RAP1GAP2,CTBP2,ITGAL,APMAP,G6PD,EOMES,HOPX,TNFRSF18,IFITM2,ITGB2,S1PR5,MYO1F,TSC22D4,PRDX5,CFL1,PLEKHF1,PDZD4,RPS6KA1,KIR3DL1,DTX3,RNF166,PPP1R18,ADGRG1,CTSC,SIPA1,ABCB1,FASLG,TBX21,PPP2R2B,PAXX,CST7,SUN2,SYTL2,ADAM8,ZBP1,NKG7,ARPC4,CCNJL,SYTL3,RNF213,TGFBR3,ADGRG5,CORO1A,CD300A,ARPC5L,RASSF1,ARHGAP30,AUTS2,PSMB9,TCF25,TPST2,APOBEC3H,TBC1D10C,KIR3DX1,PDGFD,MLC1,PSME1,AKNA,SIGLEC7,DOK2,FCRL6,TTC38…
GSE22886_NAIVE_CD8_TCELL_VS_NKCELL_UP	3.70952e-16	2.21398e-13	1.0377	0.605133	2.39577	181	CCR7,LEF1,DSC1,ICOS,MAL,LDLRAP1,ADPRM,CD27,CAMK4,EIF4A2,DYNLT3,NDFIP1,CEP68,CASP6,SARAF,INPP4B,PRKCA,LDHB,NELL2,DGKA,ZNF550,ARHGAP15,SRSF5,ABCD2,MALT1,TTC9,SIRPG,TBC1D4,LRRN3,ITK,GPRASP1,FLT3LG,PLEKHB1,CD28,IL7R,EIF2D,ADK,RPL34,VIPR1,BAG3,NOSIP,PRKRA,EPHX1,LY9,CD3G,UXS1,CBR3,RPS6,ID3,FAM171A1,TMEM204,LRP6,TACC3,ZFAND1,SCMH1,MCAT,RSL1D1,PRPS1,NR3C2,TRMT11,PTPRO,CD3E,UBASH3A,PBXIP1,OCM2,KRT14
GSE29618_BCELL_VS_MONOCYTE_UP	5.18409e-16	3.0388e-13	1.02767	0.614816	2.41706	169	CCR7,BACH2,ATM,ZNF43,ABLIM1,CHMP7,TMEM243,SEPTIN6,CD72,STAP1,ZNF107,FCMR,KCNA3,ST6GAL1,TMEM156,BLNK,IL24,PRKACB,MYC,BCL7A,CLEC2D,ANKRD12,BCL11A,RPS20,PCDH9,CD47,AFF3,USP6NL,TRIB2,SLC38A1,EVL,PIM2,RABEP1,ETS1,RPS23,STK17A,CD79A,ZNF93,BCL2,SEL1L3,CD22,RPS6,PPIG,ZNF253,PKIG,MS4A1,NGLY1,HLA-DOA,SLC35F2,RASGRP1,E2F5,RAB30,PHTF2,CXCR4,ESF1,DZIP3,SIPA1L3,TPD52,NT5E,P2RY10,RASGRP3,TSPAN13,RPS5,TCF4,BIRC3…
MULLIGHAN_MLL_SIGNATURE_2_UP	8.65089e-16	4.982e-13	1.02767	-0.45137	-2.09339	402	MAPKAPK2,FLNA,HSPA1A,CLTCL1,CEBPA,ITGAL,ABR,PLOD1,ITGB2,RAB4B,LST1,BLOC1S1,RXRA,MYO1F,NRGN,RPS6KA1,PLIN3,APOBR,FOSL2,PTMS,S100A6,PRKCD,RASSF4,RNPEPL1,RRBP1,GSK3B,SIPA1,GAA,EHBP1L1,PYCARD,BID,MED8,IGFBP7,SLC1A4,PLEC,ELF4,ESPL1,UPB1,NKG7,SERF2,TPP1,ARPC4,TRABD,LTB4R,CTSA,GRK6,TOLLIP,SLC16A3,RNASE2,CAMKK2,PTPN9,PSD4,S100A4,RNASE3,IQGAP1,RGS14,MSRB1,PITPNA,COMMD4,IQCE,PPIF,DNAJC1,HIP1,BATF,SZRD1,ADCY…
GSE5542_UNTREATED_VS_IFNG_TREATED_EPITHELIAL_CELLS_24H_DN	9.74577e-16	5.51577e-13	1.01754	0.603202	2.40212	188	TRABD2A,SLC16A10,BACH2,NOG,GAL3ST4,ITGA6,LDLRAP1,ZBTB9,ABRAXAS1,ADPRM,SHISAL2A,ZCCHC7,RNF157,AK5,CHMP7,NUCB2,ZNF780B,FARSB,TXK,MYC,MRPL3,CHRM3,EPHX2,BCKDHB,ZNF550,KCNQ5,PRKAR1B,ZNF391,ZNF157,AK3,ANAPC16,PLCG1,CBY1,TCEA3,FXN,TSEN2,GEMIN2,ZNF333,SSBP2,KIAA1586,KIAA0040,OSGEPL1,ZFP3,LMLN,HLA-DOA,E2F5,HBS1L,METTL21A,BHLHB9,MACROH2A2,ZNF740,SERTAD2,NR3C2,CCDC65,CFP,CLUAP1,NT5E,RAPGEF6,CDCA7L,UMPS,MTRE…
GSE5542_UNTREATED_VS_IFNG_TREATED_EPITHELIAL_CELLS_24H_UP	1.00165e-15	5.57292e-13	1.01754	-0.560622	-2.38901	192	MAPKAPK2,ITGB1,ACADVL,VCP,ABR,STOM,OGDH,RXRA,MPDZ,MYO1F,AKIRIN2,WEE1,FOSL2,WSB2,SNTB2,GALM,MXD4,APOBEC3D,THBS1,TBX21,GBF1,SLC1A4,ACE,CRIM1,PHACTR2,DUSP2,ARF3,HYOU1,SYTL3,TOLLIP,TGFBR3,PTPRM,DLG3,ITPRIPL1,ZNF335,SH3BGRL3,SYT11,IQGAP1,HECTD3,PIEZO1,AUTS2,PDE1B,TCIRG1,HEATR9,EIF3A,DNAJC1,ULK1,BATF,PLCB3,RHBDF2,ANXA2,PDXK,ZC3H12A,ACTN4,NIPAL2,SNX33,RDH10,STAT5B,CLIC1,ATXN1,AIM2,SH2B3,NFATC2,CCR4,APOB…
GSE21670_IL6_VS_TGFB_AND_IL6_TREATED_CD4_TCELL_UP	1.16711e-15	6.38528e-13	1.01754	0.605693	2.39808	180	CCR7,LEF1,SLC16A10,FHIT,NOG,ITGA6,STX17,LDLRAP1,SHISAL2A,TCF7,FCMR,PRKACB,ERP27,GPA33,PSMG4,MRPL3,PRKCA,MGAT4A,DGKA,ZNF507,DNAJB13,N6AMT1,RASGRF2,MDM4,APBA2,IPCEF1,GALR3,MAN2A1,SLC20A2,TRIB2,CD28,SGTB,BAG3,RNF175,FYB1,TMEM272,GTF3A,MSR1,CFAP97,GIMAP2,TC2N,PMS1,AAK1,SOD1,PSMB1,MAML2,ATP10A,RPS24,UBE3D,RPL12,IFNA5,RAB42,PGGT1B,ATXN10,PLAC8,USP3,RPL17,NRIP1,MICOS10,RAPGEF6,COX16,MEF2A
GSE22886_NAIVE_TCELL_VS_NKCELL_UP	3.09375e-15	1.66484e-12	1.00732	0.59474	2.35462	181	CCR7,LEF1,SLC16A10,MAL,LDLRAP1,CD27,LEPROTL1,NDFIP1,CEP68,CASP6,MYC,SARAF,IDH3A,PABPC1,INPP4B,PRKCA,LDHB,NELL2,DGKA,ARHGAP15,MALT1,TTC9,SIRPG,TBC1D4,LRRN3,MCUB,ITK,DAP3,EIF3D,GPRASP1,FLT3LG,EIF3H,PLEKHB1,CD3D,CD28,IL7R,EIF2D,ADK,BCL11B,VIPR1,NOSIP,PRKRA,OXA1L,LY9,CD3G,UXS1,CBR3,COX11,TAF9,RPS6,ID3,GLI2,RNF144A,TMEM204,TACC3,SCMH1,RSL1D1,HBS1L,RHOH,CD3E,UBASH3A,PBXIP1,TLE5,SPINT2,MDFIC,DHPS,RETREG…
GSE22886_NAIVE_BCELL_VS_NEUTROPHIL_DN	5.82537e-15	3.08425e-12	0.996986	-0.545906	-2.32612	194	HSPA1A,APMAP,IFITM2,CAMP,LST1,MYO1F,QPCT,ZNF185,S100A6,XKR8,FCGR3B,CTSC,LILRB3,PISD,ANXA3,S100P,BID,PHC2,DENND5A,PLEK,GRIK5,PYGL,ADAM8,PLEKHO2,IER3,FLOT1,SLC16A3,ADAP1,CD300A,CUEDC1,MSRB1,IMPDH1,FPR1,S100A11,CEBPD,RAB31,SERPINA1,HSPA6,CXCL1,SOD2,IMPA2,SORL1,ACAA1,NADK,RTN3,BST1,VASP,ADGRE2,RASSF2,SLC9A3R1,NRBF2,ARAP3,PPCDC,ADGRG3,TXN,CFD,HCK,NIBAN1,ADM,EFHD2,B4GALT5,FCN1,SEMA4D,MEGF9,TSEN34,APOBE…
GOCC_SECRETORY_GRANULE_MEMBRANE	6.53492e-15	3.405e-12	0.996986	-0.486598	-2.18927	304	SNAP23,NBEAL2,ITGAL,RAB27B,STOM,DIAPH1,DEGS1,FRMPD3,ITGB2,RAB4B,SPARC,ITGA2B,SERPINB10,SPACA3,STXBP5,ITGB3,C3AR1,HLA-B,PLD1,MGAM,MS4A3,ATP8B3,RAB5B,CLEC5A,FCGR3B,CEACAM8,ITGAM,LILRB3,GAA,RHOA,PHACTR2,ADAM8,ABCA13,DNAJC5,HYAL3,CEACAM1,ANO6,RHOG,TMC6,CA4,BRI3,ABCA12,CD300A,VAMP2,IQGAP1,TCIRG1,CPNE3,ATP11A,P2RX1,TBC1D10C,FPR1,CD9,RAB31,CD177,MMP25,ITGAX,LPCAT1,NCSTN,FCAR,ANPEP,BST1,SYTL4,ALDH3B1,MCE…
GSE5542_UNTREATED_VS_IFNA_TREATED_EPITHELIAL_CELLS_24H_UP	9.672e-15	4.96083e-12	0.986546	-0.544451	-2.33439	197	MAPKAPK2,MYH9,ACADVL,CDK2AP1,ABR,EOMES,FMNL1,SIK3,OGDH,RXRA,MYO1F,ATP2B4,PCNX3,FOSL2,GAB3,GALM,MXD4,RNF166,YWHAH,LIMK1,NCOA7,STK40,PHACTR2,AKT1,DUSP2,ADAM8,ARF3,NKG7,CLSTN3,SEMA4A,SYTL3,PTPRM,WDFY1,ZNF335,PTPN9,FAM214B,PIEZO1,SNRNP200,SFXN3,MAN1A1,DNAJC1,HIP1,ADCY9,GFI1,RHBDF2,FAM199X,SPN,TRIM62,RIPK3,SNX33,C1orf21,SH3BP2,GNB1,STAT5B,ATXN1,RMDN3,AIM2,C12orf75,PHTF1,PHF2,SH2B3,CCDC92,APOBEC3G,NF1,…
GSE45739_UNSTIM_VS_ACD3_ACD28_STIM_WT_CD4_TCELL_UP	1.23698e-14	6.24696e-12	0.986546	0.575405	2.29907	194	CCR7,IL6ST,EDAR,LEF1,SLC16A10,FHIT,GAL3ST4,ITGA6,MAL,TRAT1,DACT1,PLCL1,CLN5,AK5,CHMP7,MAN1C1,TIAM1,EPPK1,SPICE1,TESPA1,WNT7A,GPA33,RCAN3,LIMS2,PLAC4,EPHX2,DGKA,ZNF507,CYSLTR1,TBC1D4,GPRASP1,TAF4B,TRIB2,PIM2,IL7R,FAM102A,VIPR1,BAG3,TSEN2,N4BP2L1,SSBP2,CYLD,BCL2,LRP6,SORCS3,EPHA1,FAM13A,KANSL1L,ANKRD55,MORC4,RERE,GPR183,PDE8A,CFP,CFAP44,TNFRSF25,ALS2CL,GABBR1,BIRC3,LDOC1,IL1RAP,SLC6A12,C14orf132,C2…
GSE45739_UNSTIM_VS_ACD3_ACD28_STIM_WT_CD4_TCELL_DN	1.49258e-14	7.42353e-12	0.975995	-0.541387	-2.30686	194	ITGAL,SMAD7,EIF4G3,RGS3,TBKBP1,PLOD1,APMAP,G6PD,WIPI1,HOPX,EMD,E2F3,AGAP1,RAP2A,ADGRG1,ABCB1,CCL5,GSE1,FASLG,GZMH,TBX21,ABCA2,CST7,SLAMF7,CRIM1,PLEK,DUSP2,MT1E,NKG7,JAKMIP2,SRSF9,ATG2A,TGFBR3,ADAP1,IFNG,SYT11,ARPC5L,IQGAP1,TPST2,DNAJC1,RMND5A,PROCR,TTC38,MFSD10,RHBDF2,GATAD2A,C1orf21,CCL4,RALGDS,MFN2,CTSW,RAB27A,SLC25A4,EFHD2,CD8A,NCALD,PRF1,CLIC3,APOBEC3G,YWHAQ,CX3CR1,KLRD1,MAP2K3,GZMK,SRRT,MAP3…
GSE5542_UNTREATED_VS_IFNA_AND_IFNG_TREATED_EPITHELIAL_CELLS_6H_UP	1.52888e-14	7.49062e-12	0.975995	0.593664	2.35282	183	TRABD2A,IL6ST,LEF1,FHIT,DSC1,ICOS,MAL,LDLRAP1,ABRAXAS1,ADPRM,LEPROTL1,PPWD1,CHMP7,MAN1C1,CEP68,FOXP1,BEND5,TESPA1,TAPT1,WNT7A,GPA33,CARMIL1,HAVCR1,LDHB,ATXN7L1,NELL2,DGKA,KLHL3,ITPKB,SFMBT1,TSPAN18,ELP2,CNST,CD55,ANKRD16,CRTC3,TCEA3,AKR1E2,ATP11C,SGTB,PCYOX1L,PALM3,RMND5B,FAAH2,TLK1,TNNC1,SFXN1,UXS1,CDC25B,ZNF793,GOLGA7B,CAMSAP2,DNAJC30
GSE22886_NAIVE_BCELL_VS_MONOCYTE_DN	1.72495e-14	8.32695e-12	0.975995	-0.539496	-2.30125	195	HSPA1A,CTBP2,ITGAL,ABR,G6PD,TKT,RXRA,MYO1F,EIF4G1,TBC1D2,TRIM8,QPCT,RPS6KA1,PRKCD,ITGAM,LILRB3,PISD,BID,NEU1,DUSP3,TPP1,SEMA4A,RHOG,SLC16A3,ADAP1,SLC16A6,ZMIZ1,SVIL,S100A4,ILK,CD300A,CEBPB,LILRB1,TWF2,PICALM,MAFB,S100A11,RAB31,SERPINA1,FTL,WARS1,GRN,CDC42EP3,ANXA2,TNFSF13,CLTC,RTN3,VASP,SLC11A1,IGF2R,ATXN1,HCK,STXBP2,EFHD2,MGAT1,SEMA4D,PLXNB2,HADHB,CSF2RB,ARRB2,IL6R,TALDO1,NCF2,CKAP4,UQCRC1,PTPRE…
MARTENS_BOUND_BY_PML_RARA_FUSION	2.92189e-14	1.39006e-11	0.965328	-0.432736	-2.01793	436	RAP1GAP2,CSK,MYH9,GNB2,IQSEC1,FMNL1,SCUBE1,TUBA1C,ITGB2,TYK2,PREX1,MMP9,MYO1F,ATP2B4,FGR,RARA,RPS6KA1,GBA,ATG16L2,FOSL2,CCDC88B,MIDN,PRKCD,ICAM4,ARAP1,SREBF1,GSE1,LBR,PIWIL4,ANKRD11,ELF4,TESC,PLEK,UPB1,ADAM8,DCAF11,TFDP1,RWDD1,LTB4R,GRK6,ADGRG5,BANF1,ZMIZ1,AK1,SH3BGRL3,MYO9B,PLCG2,ARHGEF2,SLC24A3,JUND,MRPL34,CUEDC1,COTL1,FERMT3,FAM214B,DAPK2,LINC00311,ARHGAP30,LASP1,ADCY10,MAFB,ZNF683,HIP1,FHOD1,…
THAKAR_PBMC_INACTIVATED_INFLUENZA_AGE_21_30YO_RESPONDERS_7DY_DN	3.22848e-14	1.51397e-11	0.965328	-0.389916	-1.87157	597	GPR137,RAP1GAP2,SNORD36C,SSH3,ACADVL,NPEPL1,ITGAL,IQSEC1,ABR,ARHGAP4,NOTCH1,ITGB2,SIK3,NFKBIA,CHKB,TYK2,EMD,TBC1D2,CNN2,RARA,QPCT,PFKL,GAK,PRKCD,HGS,PSMC4,PPP1R18,SREBF1,LILRB3,PCBP1,FLII,SKIV2L,APBB3,ZYX,MAEA,ANKRD11,TTLL3,ALOX5,ELF4,RASGRP4,ADHFE1,ORC6,DNASE1L1,AKT1,MAU2,ADAM8,IP6K1,CDC37,TEPSIN,TRABD,DNMT1,ATG2A,RHOG,CSNK1G2,ENO3,AMT,SLC16A6,ZMIZ1,AK1,WWP2,S100A4,JUND,SETD1B,CEBPB,CUEDC1,PIEZO…
GSE34156_NOD2_LIGAND_VS_NOD2_AND_TLR1_TLR2_LIGAND_24H_TREATED_MONOCYTE_DN	4.6542e-14	2.15181e-11	0.965328	0.594222	2.34035	176	TRABD2A,IL6ST,DSC1,MAL,CA6,PCSK5,LINS1,PPWD1,TMEM243,MAN1C1,ZBED5,TTN,TTC3,ERCC6L2,PRKCA,NELL2,KLHL3,WHAMM,HELQ,TIGD1,PLXDC1,MBIP,MCUB,ELP2,EIF3H,ZNF891,SRSF1,MAN2A1,USP6NL,ETFRF1,PIGP,TUBE1,IMPACT,SNHG29,ATP11C,CLYBL,TRMT13,NDUFAF6,FYB1,UXS1,NAA25,FASTKD1,RPL28,RACK1,TAF9,PIGL,RPL31,METTL16,FKTN,BTLA,CEP85L,DDX39B,EAPP,RAB30,RPLP2
GSE29618_BCELL_VS_MONOCYTE_DAY7_FLU_VACCINE_UP	5.79261e-14	2.64095e-11	0.954542	0.592958	2.33537	176	BACH2,ATM,ZNF43,ABLIM1,CHMP7,SEPTIN6,CD72,GPR18,STAP1,FCMR,KCNA3,TCL1A,BLNK,SRSF10,IL24,PRKACB,MYC,BCL7A,CLEC2D,BCL11A,RPS20,PCDH9,CD47,TRIB2,SLC38A1,ZNF430,PIM2,RABEP1,ETS1,RPS23,CD79A,ZNF273,NPM1,ARGLU1,TNFAIP8,PDCD4,SEL1L3,CD22,SNX2,SP110,BARD1,CD200,RPS6,CDC25B,ZNF253,PKIG,LAMC1,MS4A1,NGLY1,IL2RG,RASGRP1,E2F5,RHOH,PHTF2,SIPA1L3,TPD52,NT5E,P2RY10,RAPGEF6,RASGRP3,TSPAN13,RPS5,BIRC3,GGA2,STAG3,F…
GSE25088_IL4_VS_IL4_AND_ROSIGLITAZONE_STIM_STAT6_KO_MACROPHAGE_DAY10_UP	7.04875e-14	3.16962e-11	0.954542	-0.541792	-2.30162	188	PADI4,PADI2,ACAP1,CAMP,TUBA1C,MANSC1,LST1,HHEX,MYO1F,ATP2B4,RAB11FIP4,ZNF185,ATG16L2,NTN4,CDA,MGAM,XKR8,FCGR3B,CTSC,ZNF516,LBR,TTLL3,MTMR3,AKT1,LRRFIP1,BICD2,TBC1D1,CDIPT,ARHGAP25,COTL1,MSRB1,RGL4,ARHGAP30,SSH2,MAN1A1,ULK1,AKNA,PHKA2,RCN3,H2AZ1,NCOA2,ATG9A,CYP4F3,LIMD2,LILRA1,H2AC14,TSPO,APLP2,LAMTOR5,PHF2,ABHD2,TLR5,MEGF9,BAZ2B,TNRC6B,ZDHHC18,MYH11,PPP4R1,ARRB2,PROK2,NLRP12,EIF4E3,UBXN6,MAP3K5,S…
[truncated: 32,753 more rows]

## Sheet: Supplemental Table 8
Signature GSVA RTE High vs Low	logFC	CI.L	CI.R	AveExpr	t	P.Value	adj.P.Val	B
GSE11057_NAIVE_VS_MEMORY_CD4_TCELL_UP	0.175878	0.1144	0.237356	-0.190247	5.74216	5.05552e-07	0.0164027	5.75529
[truncated: 32,865 more rows]
