# Supplementary material for: Heterogeneity of thymic output in the elderly and its association with sex and smoking
Source: JCI Insight. 2025 Jul 1;10(15):e189008. doi: 10.1172/jci.insight.189008 (PMC12341542; doi:10.1172/jci.insight.189008)
Supplement: Supporting data values [file jciinsight-10-189008-s045.xlsx]

## Sheet: 1B
Figure 1B
Thymic+	Thymic-
714059	2070
181771	8511.48
74707.5	103.53
383043	1284
12408.3	93.24
130350	652.68
30912	2670
561088	84.924
112700	226.44
447788	12361
1.84871e+06	4329
1689305	2024
60688	12960
757332	5335
29976	4104
1226680	2721.36
9.53141e+06	252.48
2844564	832
934295	518.13
1391845
466205
1293964
467995
44908
289623
105298
1.23671e+06

## Sheet: 1D
Figure 1D
Thymic+			Thymic-			Thymic+					Thymic-
CD4+	CD8+		CD4+	CD8+		cDC1	cDC2	pDC	M2		cDC1	cDC2	pDC	M2
395368	190506		16795	8395		244.4	67850.1	194.4	3069.4		12.5	457.5	107.5	22.5
449137	127386		43669.6	11039		252.77	41766.6	120.75	503.93		10	652.5	72.5	287.5
102882	34584.4		7682.64	3712.8		310.4	111536	549.02	2873.14		5	30	122.5	112.5
304119	94798.4		27416	13244		452.5	170245	432.5	1942.5		80	42.5	645	1685
31583.2	20233.3		1348.65	1252.08		20	720	190	1970		39.96	73.26	246.42	169.83
941830	211035		9437.22	3806.19		1875	33295	2590	975		79.92	879.12	163.17	596.07
20136	11016		11240	1830		8	7412	2012	6672		3410	20	40	780
79269.9	18053.8		988.758	436.752		5949.4	449866	966.57	13015.4		1	1	1	18.1818
78280	22980		1738.26	606.06		2600	35605	835	795		14734	13.34	73.37	7850.59
168744	170389		20126.5	2304.36		1219.88	153585	129.987	7045.96		213.44	226.78	206.77	1740.87
294768	227783		14219.1	2903.76		1811.34	450703	765.676	18244.8		126.73	126.73	40.02	12206.1
264345	1267640		8744	3600		7245	853690	30	14405		24	52	1	5836
48688	34412		12810	5135		712	2800	844	18708		1	25	1	2500
183956	183204		19225	5730		704	105308	32	9928		5	5	45	4585
214828	141752		21552	4416		1624	70248	384	25564		260	24	84	12800
115668	386464		103792	14847.4		1692	167916	36	20992		2774.72	1	413.54	18222.4
2.85333e+06	1.15811e+06		789	620.68		20510.2	7.93685e+06	100.05	35397.7		5.26	21.04	5.26	2719.42
910348	250672		40448	26816		6560	777004	1044	12304		8	16	1	19560
264265	269105		8471.88	9614.19		100	15	1	6360		15.15	1	33.33	7172.01
999826	448130					10662.6	140259	4999.5	21825.1
215410	117410					375	48415	285	6830
380208	178832					1764	214124	320	8160
437205	262725					1040	6020	605	9730
46076	14752					81.81	12544.2	90.9	9090
60003.1	93302.8					87.87	20128.3	81.81	3560.25
42938.5	47039.4					191.77	59870	78.52	2266.51
886767	218433					10562.6	562020	658.86	21312.9

## Sheet: 2A
Figure 2A
Thymic+					Thymic-
TNaive	TCM	TEM	TEMRA		TNaive	TCM	TEM	TEMRA
33.2	39.2	26.2	0.51		18.3	61	19.4	0.4
62.1	29.6	5.94	1.88		34.6	51.4	13	0.26
13.9	52.1	31.9	1.27		44.1	39.7	15.3	0.62
51.7	34.7	12.4	0.54		23.8	49.5	25.8	0.56
40.5611	27.4617	30.5521	0		12.2	38.2	45.6	2.81
60.838	19.9069	17.5264	0		21.2368	34.6481	40.78	0
38.819	20.1516	39.2783	0		49.245	26.3293	23.3294	0
55.3581	20.5438	21.8	0.59		55.462	22.173	21.1106	0.39
35.5636	21.8427	37.6354	0.996609		41.7839	34.3797	23.2116	0
43.9693	24.505	29.9258	1.07		35.8649	43.1692	20.5923	0
28.9993	20.2657	48.7445	0		20.9476	49.3454	23.0857	6.144
21.8551	35.1276	42.8739	0		16.9	47.6	30.5	0.098
60.679	28.5628	9.84157	0.267823		12.8	55.3	28.7	3.16
54.8275	23.7161	18.9505	1.33397		39	32.8	26.7	0.3
38	50	12.6	0.29		21	44.9	32.6	0.41
56.5	15.5	26.6	0.077		20	53.4	25.5	0.18
27.1	34.6	37.5	0.35		18.2	42.2	38.5	0.83
18.3	42.2	37.8	1.03		25	54.5	19.1	0.8
31.3	39.1	24.9	1.98		14.4	24.3	53.1	7.65
25.4	57.1	16.5	0.22
29.5	43.5	25.8	0.2
15.8	45.1	37.6	0.42
18.3	30.2	50.2	1.1
14	47.9	36.6	0.8
30.2	50.5	18.5	0.63
33.4	49.5	15.8	0.35
69	24.8	5.47	0.55

## Sheet: 2B
Figure 2B
Thymic+					Thymic-
TNaive	TCM	TEM	TEMRA		TNaive	TCM	TEM	TEMRA
35.1	18.2	23.6	22.7		11.1	32.5	43.9	13
58.1	11	12.7	18		36.7	20.9	31.2	11.4
24.1	35.6	26.7	12.9		29.6	48.1	19.7	3.46
77.1	10.8	9.5	2.23		7.6	36.2	51.2	6.09
9.14015	26.2695	59.9188	3.45295		18.8	14	32.5	34.4
48.4685	17.027	12.8378	21.8468		8.8035	20.1791	62.1656	8.78111
6.10881	12.5336	73.865	5.01925		35.1743	29.723	22.1358	8.82038
11.1004	27.6062	52.6062	7.14286		27.195	21.8337	45.1437	0.699301
3.40525	33.2012	59.8415	0.029356		49.1686	5.0538	25.7255	18.4545
20.4725	5.4206	55.8064	17.4526		13.1475	24.5921	42.959	18.1451
62.2897	7.75701	25.4439	3.83178		16.4702	5.9616	25.6989	51.8356
10.0117	8.01182	52.7206	27.85		29.4	41.3	22.2	7.14
24.3796	19.5654	25.9559	30.6103		32.9	23.1	35.3	7.87
68.3	11.9	10.1	9.6		15.4	29.4	37.1	19.5
37.6	10.3	36	16.2		21.5	14.9	51.5	11.3
31	12.6	15.5	40.9		34.6	11.1	19.3	34.7
29.7	48.3	19.2	1.51		17.4	56.2	26.8	0.45
15.3	23.5	51.9	9.81		24.7	12.3	17.5	45.5
37.7	15	34.4	12.2		8.74	11.9	30.8	48.5
24.4	24.4	43.5	6.88
35.6	25.6	25.9	12.9
16.8	17.5	49.4	14.4
27.9	16.5	42.9	13.6
9.57	16	41.3	34.4
9.6	14.7	27.1	48.8
9.47	24.7	54.5	13.1
70.4	8.76	11.3	8.68

## Sheet: 2C
Figure 2C
	Relative CD4 RTE % in Blood	CD4 Naive	CD8 Naive		Relative CD4 RTE % in Blood	CD4 TCM	CD8 TCM		Relative CD4 RTE % in Blood	CD4 TEM	CD8 TEM		Relative CD4 RTE % in Blood	CD4 TEMRA	CD8 TEMRA
	4.925	11.4	28.1		4.925	67.6	17		4.925	20.4	29.3		4.925	0.4	26
	25.058	37.4	26.5		25.058	45.8	13		25.058	15.6	27.1		25.058	0.81	33.5
	9.08	20	9.19		9.08	61.8	42.2		9.08	17.1	32.8		9.08	0.64	16.1
	4.737	10.1	7.69		4.737	60.2	9.31		4.737	29	73.7		4.737	0.39	10
	2.822	6.95	4.09		2.822	47.8	7.74		2.822	43.8	69.1		2.822	1.09	18.5
	4.211	11.2	5.27		4.211	65.4	49.7		4.211	22.7	37.2		4.211	0.3	8.39
	19.418	29.6	25.3		19.418	48.1	9.44		19.418	18.5	35.3		19.418	3.22	29
	16.983	29.9	58.6		16.983	64.1	20.9		16.983	5.51	14.6		16.983	0.18	5.44
	26.218	61.4	10.5		26.218	31.4	6.07		26.218	6.47	36.3		26.218	0.27	47.3
	31.313	62.5	45		31.313	12.6	6.38		31.313	16.2	9.35		31.313	8.92	38.9
	18.886	35.3	58.5		18.886	52.4	16.3		18.886	11.2	18.1		18.886	0.46	7.2
	10.702	25.3	12.2		10.702	38.6	31.1		10.702	31.8	44.7		10.702	4.15	12.8
	17.063	30.2	5.22		17.063	50.9	11.8		17.063	17.3	58.2		17.063	1.96	26.2
	15.618	34.4	32.8		15.618	50.3	9.94		15.618	15.6	40.6		15.618	0.4	16.8
	19.186	51.3	41.2		19.186	41.5	12.4		19.186	7.95	20.7		19.186	0.18	26
	10.366	30.4	21.7		10.366	57.1	31.2		10.366	13.1	41.6		10.366	0.52	5.49
	27.662	56.8	27.6		27.662	31.5	13.3		27.662	11.8	39.1		27.662	0.49	19.9
	14.172	26.1	6.91		14.172	53.5	7.74		14.172	20.8	29.3		14.172	0.44	57.6
	15.42	32.6	3.71		15.42	51.9	4.74		15.42	14.8	19.5		15.42	1.14	72
	20.521	45.3	35.5		20.521	42.2	17.5		20.521	12.5	31.5		20.521	0.38	14.7
	22.785	46.5	35.9		22.785	38.3	19.9		22.785	15.3	22.9		22.785	0.34	22.7
	33.889	56.2	54		33.889	30	12.8		33.889	13.2	17.5		33.889	0.7	15.2
	11.072	35.6	9.87		11.072	33.9	8.47		11.072	23.2	40.2		11.072	7.21	40.1
	11.688	35.1	8.26		11.688	45.8	35.8		11.688	19.3	28.6		11.688	0.72	27.6
	8.525	22.2	6.09		8.525	57.3	25.2		8.525	21	30.2		8.525	0.74	39.1
	10.488	27.6	15.4		10.488	49.7	29		10.488	21.3	46.6		10.488	0.51	8.58
	29.016	86.1	62.5		29.016	7.74	5.58		29.016	3.44	9.72		29.016	2.84	21.5
	19.874	33.8	7.58		19.874	43.3	7.99		19.874	21.6	47.6		19.874	1.66	37
	17.675	42.9	10.7		17.675	35.1	18.8		17.675	16.7	33		17.675	4.54	37.1
	21.486	56.1	18.4		21.486	35.2	13.6		21.486	7.97	43.7		21.486	0.18	24.2
	8.744	34.7	7.51		8.744	52.6	27.6		8.744	12.2	31.4		8.744	0.6	34
	14.157	42.9	26.6		14.157	47.3	18.3		14.157	9.17	45.1		14.157	0.13	9.53
	14.341	21.5	9.25		14.341	54.6	26.7		14.341	22.6	55.1		14.341	0.39	8.99
	6.905	16.8	16.8		6.905	43.2	46		6.905	40.5	22.8		6.905	0.12	15.2
	5.985	13.3	35.4		5.985	57.4	24.5		5.985	28.4	32.5		5.985	0.74	7.74
	13.154	33.3	16.5		13.154	34	17.2		13.154	31.1	55.3		13.154	1.21	11.9
	10.008	18	19.9		10.008	52.1	21		10.008	27.1	49		10.008	1.69	10.1
	9.2	58.6	45.5		9.2	35.3	29.6		9.2	6.08	18.7		9.2	0.33	5.49
	18.116	64.7	46.3		18.116	31.3	17.4		18.116	3.92	29.6		18.116	0.18	7.34
	12.438	20.8	19.8		12.438	41.7	41.9		12.438	35	31.8		12.438	0.92	7.15
	20.55	30	34.1		20.55	47.8	30.7		20.55	23	35		20.55	0.66	1.09
	13.056	26.7	17.9		13.056	48.4	12.2		13.056	23.1	32.3		13.056	1.32	37.6
	28.221	40.9	49.6		28.221	37.1	15.9		28.221	21.8	24.3		28.221	0.41	11
	9.433	19.9	5.26		9.433	42.4	9.49		9.433	36.2	42.3		9.433	1.32	45
	19.995	38.6	26.3		19.995	42.4	20.8		19.995	18.4	36.6		19.995	0.84	16.1
	8.107	18.3	11.1		8.107	61	32.5		8.107	19.4	43.9		8.107	0.4	13
	9.073	59.3	22.3		9.073	31.2	25.3		9.073	8.79	33.1		9.073	0.75	20.2
	12.94	34.6	36.7		12.94	51.4	20.9		12.94	13	31.2		12.94	0.26	11.4
	5.733	44.1	29.6		5.733	39.7	48.1		5.733	15.3	19.7		5.733	0.62	3.46
	6.664	23.8	7.6		6.664	49.5	36.2		6.664	25.8	51.2		6.664	0.56	6.09
	17.629	33.2	35.1		17.629	39.2	18.2		17.629	26.2	23.6		17.629	0.51	22.7
	7.006	25.2	38.1		7.006	55.3	32.7		7.006	18.3	23.5		7.006	0.46	6.01
					4.394	45.4	23.5						4.394	0.61	22.1
	4.394	15.1	20.8		6.12	63.5	38.3		4.394	38.8	34.1		6.12	0.51	2.91
	6.12	14.4	21.5		10.554	45	7.86		6.12	20.7	37.7		10.554	0.98	37
	10.554	27.7	2.58		19.184	34	17.5		10.554	26.1	54.2		19.184	0.5	30.2
	19.184	49.7	11.6						19.184	15.3	40.7
					13.367	46.9	15.3						13.367	0.33	34.1
	13.367	42.3	22.5		15.512	50.3	28.9		13.367	10	28		15.512	1.17	7.97
	15.512	28	36.9		20.128	56.7	19.9		15.512	19.5	26.9		20.128	0.53	14
	20.128	29.6	24.7		15.291	39.1	25.1		20.128	12.6	41.5		15.291	1.04	13.7
	15.291	30.1	9.41		28.131	29.6	11		15.291	29.6	52.3		28.131	1.88	18
	28.131	62.1	58.1		9.87	50	32.4		28.131	5.94	12.7		9.87	0.66	13.3
	9.87	15	25.2		5.795	38.2	14		9.87	33.1	30.2		5.795	2.81	34.4
	5.795	12.2	18.8		6.311	52.1	35.6		5.795	45.6	32.5		6.311	1.27	12.9
	6.311	13.9	24.1		28.9	34.7	10.8		6.311	31.9	26.7		28.9	0.54	2.23
	28.9	51.7	77.1		7.921	34.6481	20.1791		28.9	12.4	9.5		7.921	0	8.78111
	7.921	21.2368	8.8035		26	27.4617	26.2695		7.921	40.78	62.1656		26	0	3.45295
	26	40.5611	9.14015		40.822	19.9069	17.027		26	30.5521	59.9188		40.822	0	21.8468
	40.822	60.838	48.4685		20.962	20.1516	12.5336		40.822	17.5264	12.8378		20.962	0	5.01925
	20.962	38.819	6.10881						20.962	39.2783	73.865
	17.58	49.245	35.1743		17.58	26.3293	29.723		17.58	23.3294	22.1358		17.58	0	8.82038
	16.008	33.7	33.2		16.008	40.8	13.2		16.008	24.6	38.8		16.008	0.56	15.1
	5.979	16.6544	5.42614		5.979	8.14608	7.65162		5.979	65.2352	76.7058		5.979	8.35126	9.30541
	10.593	55.462	27.195		10.593	22.173	21.8337		10.593	21.1106	45.1437		10.593	0.39	0.699301
	34.986	55.3581	11.1004		34.986	20.5438	27.6062		34.986	21.8	52.6062		34.986	0.59	7.14286
	15.648	35.5636	3.40525		15.648	21.8427	33.2012		15.648	37.6354	59.8415		15.648	0.996609	0.029356
	16.884	43.9693	20.4725		16.884	24.505	5.4206		16.884	29.9258	55.8064		16.884	1.07	17.4526
	7.953	27.8094	25.9323		7.953	30.0574	7.60823		7.953	39.9569	45.6494		7.953	0	19.5028
	21.778	28.9993	62.2897		21.778	20.2657	7.75701		21.778	48.7445	25.4439		21.778	0	3.83178
	17.626	23.1922	10.5353		17.626	41.7788	18.4582		17.626	33.3278	48.8605		17.626	0	20.9103
	12.284	41.7839	49.1686		12.284	34.3797	5.0538		12.284	23.2116	25.7255		12.284	0	18.4545
	15.43	21.8551	10.0117		15.43	35.1276	8.01182		15.43	42.8739	52.7206		15.43	0	27.85
	16.39	35.8649	13.1475		16.39	43.1692	24.5921		16.39	20.5923	42.959		16.39	0	18.1451
	11.961	20.9476	16.4702		11.961	49.3454	5.9616		11.961	23.0857	25.6989		11.961	6.144	51.8356
	29.915	60.679	24.3796		29.915	28.5628	19.5654		29.915	9.84157	25.9559		29.915	0.267823	30.6103
	33.225	54.8275	68.3		33.225	23.7161	11.9		33.225	18.9505	10.1		33.225	1.33397	9.6
	25.232	38	37.6		25.232	50	10.3		25.232	12.6	36		25.232	0.29	16.2
	6.676	16.9	29.4		6.676	47.6	41.3		6.676	30.5	22.2		6.676	0.098	7.14
	39.324	56.5	31		39.324	15.5	12.6		39.324	26.6	15.5		39.324	0.077	40.9
	4.352	12.8	32.9		4.352	55.3	23.1		4.352	28.7	35.3		4.352	3.16	7.87
	18.997	27.1	29.7		18.997	34.6	48.3		18.997	37.5	19.2		18.997	0.35	1.51
	11.675	18.3	15.3		11.675	42.2	23.5		11.675	37.8	51.9		11.675	1.03	9.81
	13.209	31.3	37.7		13.209	39.1	15		13.209	24.9	34.4		13.209	1.98	12.2
	19.929	39	15.4		19.929	32.8	29.4		19.929	26.7	37.1		19.929	0.3	19.5
	16.612	25.4	24.4		16.612	57.1	24.4		16.612	16.5	43.5		16.612	0.22	6.88
	17.317	29.5	35.6		17.317	43.5	25.6		17.317	25.8	25.9		17.317	0.2	12.9
	12.243	21	21.5		12.243	44.9	14.9		12.243	32.6	51.5		12.243	0.41	11.3
	16.358	32.2	4.51		16.358	28.5	9.51		16.358	36.6	84		16.358	2.31	2.04
	11.2	20	34.6		11.2	53.4	11.1		11.2	25.5	19.3		11.2	0.18	34.7
	8.248	15.8	16.8		8.248	45.1	17.5		8.248	37.6	49.4		8.248	0.42	14.4
	12.755	18.3	27.9		12.755	30.2	16.5		12.755	50.2	42.9		12.755	1.1	13.6
	7.112	14	9.57		7.112	47.9	16		7.112	36.6	41.3		7.112	0.8	34.4
	11.098	27.2	3.52		11.098	32.1	4.7		11.098	38.3	43.9		11.098	1.93	47.7
	23.893	47.5	21.6		23.893	22.9	8.48		23.893	27.9	38.1		23.893	1.36	31.9
	19.688	47.1	39.8		19.688	38.1	23.8		19.688	13.3	20.3		19.688	1	15.9
	7.753	18.2	17.4		7.753	42.2	56.2		7.753	38.5	26.8		7.753	0.83	0.45
	15.05	25	24.7		15.05	54.5	12.3		15.05	19.1	17.5		15.05	0.8	45.5
	8.424	14.4	8.74		8.424	24.3	11.9		8.424	53.1	30.8		8.424	7.65	48.5
	11.929	30.2	9.6		11.929	50.5	14.7		11.929	18.5	27.1		11.929	0.63	48.8
	12.525	33.4	9.47		12.525	49.5	24.7		12.525	15.8	54.5		12.525	0.35	13.1
	10.283	22.8	12.8		10.283	28.9	12.9		10.283	43.4	37.2		10.283	4.08	37.2
	37.122	69	70.4		37.122	24.8	8.76		37.122	5.47	11.3		37.122	0.55	8.68

## Sheet: 2D
Figure 2D
Age	≤ 50	≥ 50
55		4.925
56		25.058
62		9.08
86		4.737
77		2.822
65		4.211
83		19.418
58		16.983
81		26.218
50		31.313
63		18.886
70		10.702
80		17.063
65		15.618
79		19.186
68		10.366
60		27.662
80		14.172
77		15.42
65		20.521
73		22.785
63		33.889
77		11.072
76		11.688
87		8.525
65		10.488
71		29.016
67		19.874
51		17.675
59		21.486
76		8.744
51		14.157
68		14.341
62		6.905
64		5.985
65		13.154
51		10.008
64		9.2
62		18.116
54		12.438
53		20.55
58		13.056
51		28.221
69		9.433
61		19.995
65		8.107
65		9.073
73		12.94
63		6.664
70		17.629
72		7.006
57		4.394
51		6.12
77		10.554
84		19.184
76		13.367
54		15.512
64		15.291
73		28.131
61		9.87
71		5.795
62		6.311
59		28.9
71		7.921
70		26
75		40.822
85		20.962
77		17.58
64		16.008
62		5.979
76		10.593
64		34.986
72		15.648
84		16.884
59		7.953
74		21.778
60		17.626
64		12.284
68		15.43
73		16.39
71		11.961
74		29.915
70		33.225
81		25.232
52		6.676
58		39.324
72		4.352
65		18.997
73		11.675
62		13.209
69		19.929
71		16.612
74		17.317
75		12.243
78		16.358
59		11.2
56		8.248
72		12.755
76		7.112
62		11.098
66		23.893
67		19.688
64		7.753
72		15.05
72		8.424
75		11.929
77		12.525
73		10.283
76		37.122
35	22.644
26	25.7474
41	32.8848
41	40.8208
31	28.638
38	32.7448
40	18.9981
27	48.86
32	38.6206
40	30.129
33	32.508
38	8.1834
33	30.4964
49	29.8826
45	20.9537
28	42.51
35	26.3408
34	29.7864
26	25.6737
38	27.0686
28	50.7416
25	52.0026
22	52.8432
35	40.722
25	44.6228
33	10.2538
47	8.262
25	40.4352
22	50.3
36	35.6
44	5.7
32	49.3
44	19.5
45	23.7
35	38.5

## Sheet: 2F
Figure 2F
Non-Smoker	Smoker		Female	Male
19.418	26.22		19.418	17.06
19.186	31.31		19.186	20.52
27.662	14.17		27.662	29.02
19.184	15.42		19.184	8.74
28.131	33.89		28.131	5.99
5.795	14.34		5.795	18.12
26	13.37		26	28.22
34.986	6.31		34.986	19.99
21.778	40.82		21.778	9.07
33.225	11.68		33.225	17.63
25.232	16.61		25.232	15.29
39.324	12.76		39.324	28.9
18.997	15.6894		18.997	17.58
12.243	9.08		12.243	16.01
10.283	4.737		10.283	15.65
37.122	2.822		37.122	16.88
17.06	4.211		26.22	7.95
20.52	16.983		31.31	12.28
29.02	18.886		14.17	15.43
8.74	10.702		15.42	11.96
5.99	15.618		33.89	19.93
18.12	10.366		14.34	17.32
28.22	22.785		13.37	7.11
19.99	11.072		6.31	11.1
9.07	11.688		40.82	19.69
17.63	8.525		11.68	7.75
15.29	10.488		16.61	11.93
28.9	19.874		12.76	14.0239
17.58	17.675		15.6894	9.08
16.01	21.486			4.737
15.65	14.157			2.822
16.88	6.905			4.211
7.95	13.154			16.983
12.28	10.008			18.886
15.43	9.2			10.702
11.96	12.438			15.618
19.93	20.55			10.366
17.32	13.056			22.785
7.11	9.433			11.072
11.1	8.107			11.688
19.69	12.94			8.525
7.75	5.733			10.488
11.93	6.664			19.874
14.0239	7.006			17.675
	4.394			21.486
	6.12			14.157
	10.554			6.905
	15.512			13.154
	9.87			10.008
	7.921			9.2
	20.962			12.438
	5.979			20.55
	10.593			13.056
	17.626			9.433
	16.39			8.107
	29.915			12.94
	6.676			5.733
	4.352			6.664
	13.209			7.006
	16.358			4.394
	11.2			6.12
	8.248			10.554
	23.893			15.512
	15.05			9.87
	8.424			7.921
	12.525			20.962
				5.979
				10.593
				17.626
				16.39
				29.915
				6.676
				4.352
				13.209
				16.358
				11.2
				8.248
				23.893
				15.05
				8.424
				12.525

## Sheet: 3C
Figure 3C
CMV +	CMV -
16.1	10
18.5	38.9
8.39	26
29	5.49
5.44	22.7
47.3	15.2
7.2	27.6
12.8	21.5
26.2	15.2
16.8	7.74
19.9	5.49
57.6	7.34
72	1.09
14.7	11
40.1	16.1
39.1	20.2
8.58	11.4
37	6.09
37.1	6.01
24.2	22.1
34	2.91
9.53	7.97
8.99	13.3
11.9	2.23
10.1	8.78
7.15	3.45
37.6	15.1
45	0.7
13	7.14
22.7	0.03
37	17.45
30.2	19.5
34.1	3.83
13.7	18.45
18	18.15
34.4	9.6
12.9	16.2
21.85	7.14
5.02	1.51
6.74	19.5
8.82	6.88
9.31	12.9
27.85	2.04
51.84	13.6
30.61	34.4
40.9	15.9
7.87	0.45
34.7	48.8
14.4	13.1
31.9	8.68
45.5	7.65
48.5	3.39
37.2
21.5
37.7
28.6

## Sheet: 3D
Figure 3D
CMV +	CMV -
0.64	0.39
1.09	8.92
0.3	0.18
3.22	0.52
0.18	0.34
0.27	0.7
0.46	0.72
4.15	2.84
1.96	0.12
0.4	0.74
0.49	0.33
0.44	0.18
1.14	0.66
0.38	0.41
7.21	0.84
0.74	0.75
0.51	0.26
1.66	0.56
4.54	0.46
0.18	0.61
0.6	0.51
0.13	1.17
0.39	0.66
1.21	0.54
1.69	0
0.92	0
1.32	0.56
1.32	0.39
0.4	0.59
0.51	1
0.98	1.07
0.5	0
0.33	0
1.04	0
1.88	0
2.81	1.33
1.27	0.29
0	0.1
0	0.35
0	0.3
0	0.22
8.35	0.2
0	2.31
6.14	1.1
0.27	0.8
0.08	1
3.16	0.83
0.18	0.63
0.42	0.35
1.36	0.55
0.8	0.28
7.65	0.56
4.08
4.65
0.42
0.74

## Sheet: 3E
Figure 3E
CMV +	CMV -
62	86
77	72
65	50
83	56
58	79
81	68
63	52
70	73
80	63
65	76
60	80
80	71
77	62
65	64
77	64
68	62
87	53
65	50
67	61
51	65
59	73
76	63
51	72
68	57
65	50
51	54
54	61
58	59
69	71
65	70
70	64
77	76
84	64
76	72
64	84
73	59
71	74
62	64
75	73
85	70
63	81
77	52
62	65
68	69
71	71
74	74
58	78
72	72
59	76
56	67
66	64
72	75
72	77
73	76
68	68
58	69
75

[truncated: 20 more sheets: 3F, 3G, 3H, 4D, 5A, 5B, 5C, 5D, 5E, 5F, 6A, 6B, 6C, 6D, 6E, 6F, 6H, 6I, 6J, 6K]
